# Supplementary material for: Mosquito salivary apyrase regulates blood meal hemostasis and facilitates malaria parasite transmission
Source: Nat Commun. 2024 Sep 18;15:8194. doi: 10.1038/s41467-024-52502-3 (PMC11410810; doi:10.1038/s41467-024-52502-3)
Supplement: Supplementary file 4 — Supplementary Data 1 [file 41467_2024_52502_MOESM4_ESM.xlsx]

## Sheet: Z8 mass spectrometry 
Protein Group	Protein Accessions	Description_x000D_	Avg. Mass	Coverage (%)	#Unique	#Peptides	-10lgP	#Spec Sample 1	Area Sample 1	Notes
5	AGAP011026-PA	5' nucleotidase ecto|protein_coding|3L:14583939:14586101:-1|gene:AGAP011026_x000D_	63476	59	73	73	416.95	214	838000000	--	1
6	AGAP029205-PA	ATP synthase subunit beta|protein_coding|3L:37451581:37452942:-1|gene:AGAP029205_x000D_	48804	78	34	34	331.81	101	130000000	--	0
6	AGAP012081-PA	F-type H+-transporting ATPase subunit beta|protein_coding|3L:37466325:37467812:-1|gene:AGAP012081_x000D_	53143	71	34	34	331.81	101	130000000	--	0
7	AGAP007852-PB	aconitate hydratase 1 / homoaconitase|protein_coding|3R:2122554:2126811:-1|gene:AGAP007852_x000D_	85445	46	32	32	313.05	60	71300000	--	1
7	AGAP007852-PA	aconitate hydratase 1 / homoaconitase|protein_coding|3R:2122554:2126811:-1|gene:AGAP007852_x000D_	85445	46	32	32	313.05	60	71300000	--	1
22	AGAP009974-PA	AAPP: Anopheline antiplatelet protein|protein_coding|3R:46978500:46979463:-1|gene:AGAP009974_x000D_	26904	49	13	13	210.21	21	67800000	--	0
10	AGAP011971-PA	Ser/Thr protein phosphatase/nucleotidase|protein_coding|3L:35698416:35700459:1|gene:AGAP011971_x000D_	61799	40	23	23	268.24	35	35800000	--	1
11	AGAP004598-PA	Phosphoserine aminotransferase|protein_coding|2R:58258064:58259494:-1|gene:AGAP004598_x000D_	40126	62	18	18	253.99	30	23800000	--	0
8	AGAP007827-PB	Eno: Enolase|protein_coding|3R:1485308:1486754:1|gene:AGAP007827_x000D_	46627	55	19	19	308.56	50	21900000	--	1
8	AGAP007827-PA	Eno: Enolase|protein_coding|3R:1485062:1486754:1|gene:AGAP007827_x000D_	47527	54	19	19	308.56	50	21900000	--	1
23	AGAP009510-PA	malate dehydrogenase|protein_coding|3R:34977812:34981324:-1|gene:AGAP009510_x000D_	35942	47	14	14	256.66	20	18400000	--	0
13	AGAP008849-PA	D-3-phosphoglycerate dehydrogenase|protein_coding|3R:19412110:19417249:-1|gene:AGAP008849_x000D_	35506	54	15	15	253.85	28	17100000	--	1
12	AGAP007406-PA	Elongation factor 1-alpha|protein_coding|2L:46338841:46340232:1|gene:AGAP007406_x000D_	50383	43	14	14	201.63	28	16300000	--	0
18	AGAP007393-PC	protein disulfide isomerase family A member 3|protein_coding|2L:46286058:46287785:1|gene:AGAP007393_x000D_	54312	40	16	16	244.1	23	15700000	--	1
18	AGAP007393-PB	protein disulfide isomerase family A member 3|protein_coding|2L:46286058:46287785:1|gene:AGAP007393_x000D_	54312	40	16	16	244.1	23	15700000	--	1
18	AGAP007393-PA	protein disulfide isomerase family A member 3|protein_coding|2L:46286058:46287785:1|gene:AGAP007393_x000D_	54312	40	16	16	244.1	23	15700000	--	1
28	AGAP012048-PA	Citrate synthase|protein_coding|3L:36859979:36869012:1|gene:AGAP012048_x000D_	51547	23	10	10	195.35	15	14000000	--	0
14	AGAP007939-PA	starch phosphorylase|protein_coding|3R:3218295:3221971:-1|gene:AGAP007939_x000D_	96839	33	25	25	260.68	28	12200000	--	1
36	AGAP011800-PA	Transaldolase|protein_coding|3L:33331569:33333359:-1|gene:AGAP011800_x000D_	36947	48	12	12	187.72	13	11500000	--	0
30	AGAP002884-PA	V-type H+-transporting ATPase subunit B|protein_coding|2R:28670971:28673585:1|gene:AGAP002884_x000D_	55527	36	13	13	236.44	17	11400000	--	1
17	AGAP002503-PA	4-coumarate:CoA ligase|protein_coding|2R:22051211:22066118:-1|gene:AGAP002503_x000D_	65148	38	16	16	225.93	24	10800000	--	0
20	AGAP003398-PA	nucleosome-remodeling factor 38 kDa subunit|protein_coding|2R:37299909:37311790:1|gene:AGAP003398_x000D_	32561	66	14	14	247.77	22	10600000	--	1
20	AGAP003398-PE	nucleosome-remodeling factor 38 kDa subunit|protein_coding|2R:37299615:37302086:1|gene:AGAP003398_x000D_	43241	49	14	14	247.77	22	10600000	--	1
20	AGAP003398-PB	nucleosome-remodeling factor 38 kDa subunit|protein_coding|2R:37299615:37311790:1|gene:AGAP003398_x000D_	43241	49	14	14	247.77	22	10600000	--	1
42	AGAP007120-PA	nucleoside-diphosphate kinase|protein_coding|2L:43043679:43044386:1|gene:AGAP007120_x000D_	18636	55	8	8	171.71	12	10100000	--	0
27	AGAP007643-PB	Tyrosine 3-monooxygenase/tryptophan 5-monooxygenase activation protein beta polypeptide 2|protein_coding|2L:48609260:48612726:-1|gene:AGAP007643_x000D_	28251	50	7	9	184.05	18	8480000	--	1
27	AGAP007643-PA	Tyrosine 3-monooxygenase/tryptophan 5-monooxygenase activation protein beta polypeptide 2|protein_coding|2L:48609260:48612726:-1|gene:AGAP007643_x000D_	28251	50	7	9	184.05	18	8480000	--	1
16	AGAP003168-PA	Isocitrate dehydrogenase [NADP]|protein_coding|2R:33509699:33511959:1|gene:AGAP003168_x000D_	50579	37	13	15	206.39	23	7710000	--	0
33	AGAP013544-PA	L-gulonate 3-dehydrogenase|protein_coding|2L:46190807:46192419:1|gene:AGAP013544_x000D_	35133	43	12	12	224.49	14	7090000	--	1
15	AGAP007593-PB	glycerol-3-phosphate dehydrogenase (NAD+)|protein_coding|2L:48090067:48094192:-1|gene:AGAP007593_x000D_	38071	59	18	18	291.66	25	6760000	--	0
15	AGAP007593-PA	glycerol-3-phosphate dehydrogenase (NAD+)|protein_coding|2L:48086521:48094192:-1|gene:AGAP007593_x000D_	38561	58	18	18	291.66	25	6760000	--	0
93	AGAP003025-PB	RpLp2: 60S ribosomal protein LP2|protein_coding|2R:31233690:31234110:-1|gene:AGAP003025_x000D_	11302	47	5	5	169.6	5	4210000	--	1
93	AGAP003025-PA	RpLp2: 60S ribosomal protein LP2|protein_coding|2R:31233690:31234110:-1|gene:AGAP003025_x000D_	11302	47	5	5	169.6	5	4210000	--	1
93	AGAP003025-PC	RpLp2: 60S ribosomal protein LP2|protein_coding|2R:31233690:31234110:-1|gene:AGAP003025_x000D_	11302	47	5	5	169.6	5	4210000	--	1
39	AGAP000901-PA	alanine transaminase|protein_coding|X:17030535:17036473:-1|gene:AGAP000901_x000D_	60702	24	12	12	229.09	12	4070000	--	0
19	AGAP004366-PA	1-pyrroline-5-carboxylate dehydrogenase|protein_coding|2R:55076751:55081158:-1|gene:AGAP004366_x000D_	63506	35	16	16	228.76	22	3800000	--	1
24	AGAP004352-PA	succinyl-CoA synthetase beta subunit|protein_coding|2R:54946286:54947800:-1|gene:AGAP004352_x000D_	46128	43	15	15	221.75	19	3530000	--	0
24	AGAP004352-PB	succinyl-CoA synthetase beta subunit|protein_coding|2R:54946286:54947800:-1|gene:AGAP004352_x000D_	46128	43	15	15	221.75	19	3530000	--	0
59	AGAP011824-PA	TPX4: thioredoxin peroxidase 4|protein_coding|3L:33860711:33861716:-1|gene:AGAP011824_x000D_	25008	31	7	7	143.07	8	3330000	--	1
97	AGAP001797-PD	Tropomyosin 1|protein_coding|2R:10558680:10582793:1|gene:AGAP001797_x000D_	48804	9	4	4	121.73	5	3310000	--	0
97	AGAP001797-PC	Tropomyosin 1|protein_coding|2R:10558680:10585682:1|gene:AGAP001797_x000D_	29326	16	4	4	121.73	5	3310000	--	0
97	AGAP001797-PI	Tropomyosin 1|protein_coding|2R:10558680:10579111:1|gene:AGAP001797_x000D_	29510	16	4	4	121.73	5	3310000	--	0
21	AGAP000220-PA	xylulokinase|protein_coding|X:4089729:4094062:-1|gene:AGAP000220_x000D_	60879	37	16	16	220.78	19	3040000	--	1
163	AGAP002908-PA	splicing factor U2AF 65 kDa subunit|protein_coding|2R:29154424:29158628:1|gene:AGAP002908_x000D_	48872	6	2	2	49.91	2	2940000	--	0
106	AGAP009431-PB	RpS21: 40S ribosomal protein S21|protein_coding|3R:33472620:33473238:1|gene:AGAP009431_x000D_	9321	45	3	3	115.41	5	2920000	--	1
106	AGAP009431-PA	RpS21: 40S ribosomal protein S21|protein_coding|3R:33472620:33473238:1|gene:AGAP009431_x000D_	9321	45	3	3	115.41	5	2920000	--	1
75	AGAP005749-PA	GSTO1: glutathione S-transferase omega class 1|protein_coding|2L:20197544:20199016:-1|gene:AGAP005749_x000D_	28356	22	4	4	117.88	6	2910000	--	0
25	AGAP011777-PA	RpSA: 40S ribosomal protein SA|protein_coding|3L:33171250:33172204:1|gene:AGAP011777_x000D_	31427	59	11	11	193.03	18	2780000	--	1
32	AGAP003153-PC	VATA: V-type proton ATPase catalytic subunit A|protein_coding|2R:33386137:33388965:-1|gene:AGAP003153_x000D_	68209	28	14	14	206.77	15	2710000	--	0
32	AGAP003153-PD	VATA: V-type proton ATPase catalytic subunit A|protein_coding|2R:33386137:33388965:-1|gene:AGAP003153_x000D_	68209	28	14	14	206.77	15	2710000	--	0
32	AGAP003153-PA	VATA: V-type proton ATPase catalytic subunit A|protein_coding|2R:33386137:33388965:-1|gene:AGAP003153_x000D_	68209	28	14	14	206.77	15	2710000	--	0
32	AGAP003153-PB	VATA: V-type proton ATPase catalytic subunit A|protein_coding|2R:33386137:33388965:-1|gene:AGAP003153_x000D_	68209	28	14	14	206.77	15	2710000	--	0
35	AGAP000610-PA	SG1f: salivary gland protein 1-like 6|protein_coding|X:11077270:11078565:1|gene:AGAP000610_x000D_	49251	20	11	11	154.22	13	2610000	--	1
46	AGAP005108-PA	Proliferation-associated 2G4|protein_coding|2L:10198660:10201996:1|gene:AGAP005108_x000D_	45521	24	9	9	187.14	11	2600000	--	0
54	AGAP011161-PA	transketolase|protein_coding|3L:18115145:18118550:1|gene:AGAP011161_x000D_	68025	17	8	8	183.12	10	2400000	--	1
52	AGAP002564-PC	Aldo: fructose biphosphate aldolase|protein_coding|2R:22877762:22891504:1|gene:AGAP002564_x000D_	39190	34	10	10	198.57	11	2390000	--	0
52	AGAP002564-PB	Aldo: fructose biphosphate aldolase|protein_coding|2R:22877762:22891504:1|gene:AGAP002564_x000D_	39190	34	10	10	198.57	11	2390000	--	0
52	AGAP002564-PD	Aldo: fructose biphosphate aldolase|protein_coding|2R:22877762:22891504:1|gene:AGAP002564_x000D_	39190	34	10	10	198.57	11	2390000	--	0
52	AGAP002564-PE	Aldo: fructose biphosphate aldolase|protein_coding|2R:22877762:22891504:1|gene:AGAP002564_x000D_	39190	34	10	10	198.57	11	2390000	--	0
52	AGAP002564-PA	Aldo: fructose biphosphate aldolase|protein_coding|2R:22877762:22883553:1|gene:AGAP002564_x000D_	39561	34	10	10	198.57	11	2390000	--	0
62	AGAP001622-PA	myosin light chain 5|protein_coding|2R:6973180:6974563:1|gene:AGAP001622_x000D_	22893	45	6	6	190.01	9	2210000	--	1
41	AGAP009863-PA	eukaryotic translation initiation factor 4A isoform 2|protein_coding|3R:44558848:44564985:-1|gene:AGAP009863_x000D_	52209	24	11	11	173.45	12	2090000	--	0
72	AGAP001630-PA	Tpi: Triosephosphate isomerase|protein_coding|2R:7025340:7026083:-1|gene:AGAP001630_x000D_	26342	35	8	8	181.22	8	1990000	--	1
50	AGAP009783-PA	short/branched chain acyl-CoA dehydrogenase|protein_coding|3R:43269836:43271086:-1|gene:AGAP009783_x000D_	45492	24	8	8	177.37	10	1890000	--	0
55	AGAP004744-PA	skap: succinyl-CoA ligase beta subunit|protein_coding|2L:3021924:3025400:1|gene:AGAP004744_x000D_	48624	33	9	9	176.03	10	1770000	--	1
37	AGAP005845-PA	V-type H+-transporting ATPase subunit C|protein_coding|2L:22427582:22433665:-1|gene:AGAP005845_x000D_	44058	31	10	10	198.92	12	1670000	--	0
31	AGAP005095-PA	actin beta/gamma 1|protein_coding|2L:9969318:9971412:1|gene:AGAP005095_x000D_	41777	34	1	10	183.85	16	1580000	--	1
70	AGAP005134-PA	F-type H+-transporting ATPase subunit alpha|protein_coding|2L:10355424:10358073:1|gene:AGAP005134_x000D_	59452	16	8	8	195.08	8	1560000	--	0
185	AGAP009623-PA	GAPDH: glyceraldehyde 3-phosphate dehydrogenase|protein_coding|3R:37154051:37155049:1|gene:AGAP009623_x000D_	35467	6	2	2	73.72	2	1550000	--	1
48	AGAP010025-PA	Rab GDP dissociation inhibitor beta|protein_coding|3R:47950588:47953337:-1|gene:AGAP010025_x000D_	49761	28	11	11	182.89	11	1460000	--	0
47	AGAP005860-PA	phosphoglucomutase|protein_coding|2L:22638694:22640458:-1|gene:AGAP005860_x000D_	60765	16	8	8	165.9	8	1350000	--	1
45	AGAP007123-PA	sarcosine dehydrogenase|protein_coding|2L:43053619:43057640:1|gene:AGAP007123_x000D_	99737	19	11	11	170.3	11	1290000	--	0
26	AGAP000651-PB	Actin5C: Actin-5C|protein_coding|X:11656334:11657464:-1|gene:AGAP000651_x000D_	41822	39	2	11	203.27	18	1230000	--	1
26	AGAP000651-PA	Actin5C: Actin-5C|protein_coding|X:11656334:11657464:-1|gene:AGAP000651_x000D_	41822	39	2	11	203.27	18	1230000	--	1
141	AGAP001043-PA	arm: Armadillo segment polarity protein|protein_coding|X:20109548:20157977:1|gene:AGAP001043_x000D_	91665	2	2	2	67.31	3	1220000	--	0
64	AGAP008305-PA	Phosphoglucomutase|protein_coding|3R:8803846:8808564:-1|gene:AGAP008305_x000D_	68954	16	8	8	183.79	8	1190000	--	1
58	AGAP002520-PA	short-chain dehydrogenease/reductase|protein_coding|2R:22321444:22322202:1|gene:AGAP002520_x000D_	26530	44	7	7	217.05	10	1170000	--	0
57	AGAP000235-PA	Thymosin|protein_coding|X:4425246:4428424:1|gene:AGAP000235_x000D_	14389	39	5	5	152.63	8	1100000	--	1
71	AGAP001903-PA	Mdh2: NAD-dependent malate dehydrogenase|protein_coding|2R:11975943:11977395:1|gene:AGAP001903_x000D_	35391	28	7	7	189.51	7	1090000	--	0
56	AGAP001065-PD	glycine hydroxymethyltransferase|protein_coding|X:22328619:22330127:1|gene:AGAP001065_x000D_	51765	21	9	9	157.42	9	1070000	--	1
56	AGAP001065-PA	glycine hydroxymethyltransferase|protein_coding|X:22328619:22330127:1|gene:AGAP001065_x000D_	51765	21	9	9	157.42	9	1070000	--	1
56	AGAP001065-PG	glycine hydroxymethyltransferase|protein_coding|X:22328619:22330127:1|gene:AGAP001065_x000D_	51765	21	9	9	157.42	9	1070000	--	1
56	AGAP001065-PH	glycine hydroxymethyltransferase|protein_coding|X:22328619:22330127:1|gene:AGAP001065_x000D_	51765	21	9	9	157.42	9	1070000	--	1
56	AGAP001065-PB	glycine hydroxymethyltransferase|protein_coding|X:22328619:22330127:1|gene:AGAP001065_x000D_	51765	21	9	9	157.42	9	1070000	--	1
56	AGAP001065-PE	glycine hydroxymethyltransferase|protein_coding|X:22328619:22330127:1|gene:AGAP001065_x000D_	51765	21	9	9	157.42	9	1070000	--	1
56	AGAP001065-PC	glycine hydroxymethyltransferase|protein_coding|X:22328619:22330127:1|gene:AGAP001065_x000D_	51765	21	9	9	157.42	9	1070000	--	1
56	AGAP001065-PF	glycine hydroxymethyltransferase|protein_coding|X:22328619:22330127:1|gene:AGAP001065_x000D_	51765	21	9	9	157.42	9	1070000	--	1
76	AGAP010517-PB	MnSOD1: manganese-iron superoxide dismutase 1|protein_coding|3L:5581880:5582955:-1|gene:AGAP010517_x000D_	24537	13	2	2	81.97	6	996000	--	0
76	AGAP010517-PA	MnSOD1: manganese-iron superoxide dismutase 1|protein_coding|3L:5581880:5582955:-1|gene:AGAP010517_x000D_	24537	13	2	2	81.97	6	996000	--	0
40	AGAP002518-PA	delta-1-pyrroline-5-carboxylate synthetase|protein_coding|2R:22185350:22193225:-1|gene:AGAP002518_x000D_	86240	15	10	10	190.05	12	967000	--	1
51	AGAP002413-PD	Basic leucine zipper and W2 domain-containing protein 1|protein_coding|2R:21026030:21030814:1|gene:AGAP002413_x000D_	48396	24	8	8	183.54	9	966000	--	0
51	AGAP002413-PA	Basic leucine zipper and W2 domain-containing protein 1|protein_coding|2R:21026030:21030814:1|gene:AGAP002413_x000D_	48396	24	8	8	183.54	9	966000	--	0
51	AGAP002413-PC	Basic leucine zipper and W2 domain-containing protein 1|protein_coding|2R:21026030:21030814:1|gene:AGAP002413_x000D_	48396	24	8	8	183.54	9	966000	--	0
51	AGAP002413-PB	Basic leucine zipper and W2 domain-containing protein 1|protein_coding|2R:21026030:21030814:1|gene:AGAP002413_x000D_	48396	24	8	8	183.54	9	966000	--	0
80	AGAP010188-PA	stress-induced-phosphoprotein 1|protein_coding|3R:50353671:50354743:1|gene:AGAP010188_x000D_	37328	20	6	6	166.02	6	931000	--	1
44	AGAP001919-PA	protein disulfide-isomerase A6|protein_coding|2R:12098233:12099570:1|gene:AGAP001919_x000D_	48563	34	10	10	231.52	12	867000	--	0
124	AGAP002350-PD	troponin T fast skeletal muscle|protein_coding|2R:20520807:20529622:1|gene:AGAP002350_x000D_	45576	9	4	4	102.19	4	827000	--	1
65	AGAP000376-PA	Tsf1: Transferrin|protein_coding|X:6869878:6872834:1|gene:AGAP000376_x000D_	69213	16	8	8	204.16	8	785000	--	0
63	AGAP011329-PA	acetyl-CoA C-acetyltransferase|protein_coding|3L:21118480:21119913:1|gene:AGAP011329_x000D_	43603	22	6	6	149.65	7	740000	--	1
181	AGAP002627-PA	S-formylglutathione hydrolase|protein_coding|2R:24328510:24329361:-1|gene:AGAP002627_x000D_	31326	11	2	2	44.94	2	705000	--	0
89	AGAP003238-PC	N-myc downstream regulated|protein_coding|2R:34321695:34333810:-1|gene:AGAP003238_x000D_	38188	20	5	5	140.66	6	695000	--	1
89	AGAP003238-PB	N-myc downstream regulated|protein_coding|2R:34321695:34347539:-1|gene:AGAP003238_x000D_	40090	19	5	5	140.66	6	695000	--	1
89	AGAP003238-PA	N-myc downstream regulated|protein_coding|2R:34321695:34358112:-1|gene:AGAP003238_x000D_	40623	19	5	5	140.66	6	695000	--	1
89	AGAP003238-PD	N-myc downstream regulated|protein_coding|2R:34321695:34347539:-1|gene:AGAP003238_x000D_	40616	19	5	5	140.66	6	695000	--	1
49	AGAP001312-PA	succinyl-CoA synthetase alpha subunit|protein_coding|2R:2843216:2845169:1|gene:AGAP001312_x000D_	34585	34	8	8	163.58	11	687000	--	0
86	AGAP011629-PA	dihydrolipoamide dehydrogenase|protein_coding|3L:30343263:30347159:-1|gene:AGAP011629_x000D_	53491	10	5	5	104.04	5	683000	--	1
87	AGAP000719-PA	Ahcy13: Adenosylhomocysteinase|protein_coding|X:13067687:13073294:-1|gene:AGAP000719_x000D_	47680	15	4	5	130.2	6	669000	--	0
43	AGAP002509-PA	|protein_coding|2R:22129165:22132355:1|gene:AGAP002509_x000D_	65643	26	10	10	190.78	12	622000	--	1
102	AGAP000672-PA	Obg-like ATPase 1|protein_coding|X:11856460:11874683:-1|gene:AGAP000672_x000D_	44577	14	5	5	122.01	5	619000	--	0
102	AGAP000672-PB	Obg-like ATPase 1|protein_coding|X:11856460:11874683:-1|gene:AGAP000672_x000D_	44577	14	5	5	122.01	5	619000	--	0
85	AGAP010640-PA	|protein_coding|3L:7898432:7902665:-1|gene:AGAP010640_x000D_	19428	26	5	5	133.08	6	554000	--	1
98	AGAP000607-PA	SG1c: salivary gland protein 1-like 3|protein_coding|X:11074262:11075440:-1|gene:AGAP000607_x000D_	44545	13	4	5	137.55	5	547000	--	0
145	AGAP004890-PB	ribose-phosphate pyrophosphokinase|protein_coding|2L:4976675:4985358:1|gene:AGAP004890_x000D_	45112	6	2	2	80.98	2	546000	--	1
145	AGAP004890-PA	ribose-phosphate pyrophosphokinase|protein_coding|2L:4976675:4985358:1|gene:AGAP004890_x000D_	47277	6	2	2	80.98	2	546000	--	1
94	AGAP004596-PA	PyK: pyruvate kinase|protein_coding|2R:58245995:58249228:-1|gene:AGAP004596_x000D_	57626	11	5	5	161.15	5	528000	--	0
103	AGAP004677-PB	methylenetetrahydrofolate dehydrogenase(NAD+) / 5 10-methenyltetrahydrofolate|protein_coding|2L:157496:159356:-1|gene:AGAP004677_x000D_	33057	18	5	5	126.35	5	507000	--	1
103	AGAP004677-PA	methylenetetrahydrofolate dehydrogenase(NAD+) / 5 10-methenyltetrahydrofolate|protein_coding|2L:157496:181213:-1|gene:AGAP004677_x000D_	44819	13	5	5	126.35	5	507000	--	1
78	AGAP009441-PB	elongation factor 2|protein_coding|3R:33496915:33501054:-1|gene:AGAP009441_x000D_	94569	8	6	6	146.74	6	505000	--	0
78	AGAP009441-PA	elongation factor 2|protein_coding|3R:33496915:33501698:-1|gene:AGAP009441_x000D_	94569	8	6	6	146.74	6	505000	--	0
92	AGAP002499-PA	methylmalonate-semialdehyde dehydrogenase (acylating) mitochondrial|protein_coding|2R:22045901:22048654:-1|gene:AGAP002499_x000D_	56714	14	5	5	134.04	6	505000	--	1
66	AGAP004002-PA	60 kDa heat shock protein mitochondrial precursor|protein_coding|2R:47808071:47809937:-1|gene:AGAP004002_x000D_	60778	15	6	6	151.59	7	486000	--	0
134	AGAP001799-PA	tropomyosin 1|protein_coding|2R:10593313:10595066:1|gene:AGAP001799_x000D_	32513	12	3	3	90.65	3	480000	--	1
134	AGAP001799-PB	tropomyosin 1|protein_coding|2R:10593313:10596722:1|gene:AGAP001799_x000D_	32410	12	3	3	90.65	3	480000	--	1
73	AGAP012407-PA	protein disulfide-isomerase A1|protein_coding|3L:41763553:41768233:-1|gene:AGAP012407_x000D_	55417	16	7	7	124.58	7	479000	--	0
192	AGAP007543-PA	TPX3: thioredoxin peroxidase 3|protein_coding|2L:47438545:47439473:1|gene:AGAP007543_x000D_	28753	7	1	2	57.59	2	474000	--	1
79	AGAP005372-PA	COEBE3C: carboxylesterase beta esterase|protein_coding|2L:14714274:14716037:-1|gene:AGAP005372_x000D_	63123	11	6	6	107.48	6	445000	--	0
143	AGAP004653-PA	electron transfer flavoprotein subunit beta mitochondrial|protein_coding|2R:59553215:59554222:-1|gene:AGAP004653_x000D_	27605	11	3	3	115.42	3	437000	--	1
82	AGAP001218-PA	tubulin alpha-4A chain|protein_coding|2R:1618103:1620207:-1|gene:AGAP001218_x000D_	49908	14	4	4	134.95	5	434000	--	0
82	AGAP001219-PA	TUB4A: tubulin alpha-4A chain|protein_coding|2R:1622022:1624126:1|gene:AGAP001219_x000D_	49908	14	4	4	134.95	5	434000	--	0
67	AGAP009685-PA	aspartate aminotransferase mitochondrial|protein_coding|3R:38661350:38667881:-1|gene:AGAP009685_x000D_	47022	11	5	5	115.54	6	427000	--	1
127	AGAP006371-PA	amyrel|protein_coding|2L:30561675:30564381:-1|gene:AGAP006371_x000D_	94157	4	3	3	108.38	3	415000	--	0
60	AGAP001423-PA	Bifunctional purine biosynthesis protein|protein_coding|2R:4746244:4748099:-1|gene:AGAP001423_x000D_	64138	15	9	9	165.94	9	408000	--	1
88	AGAP011834-PA	mitochondrial trans-2-enoyl-CoA reductase|protein_coding|3L:33897718:33898873:1|gene:AGAP011834_x000D_	39498	21	6	6	151.61	6	407000	--	0
104	AGAP010130-PA	3 2-trans-enoyl-CoA isomerase mitochondrial|protein_coding|3R:49265719:49266728:-1|gene:AGAP010130_x000D_	31667	21	5	5	130.46	5	377000	--	1
104	AGAP010130-PB	3 2-trans-enoyl-CoA isomerase mitochondrial|protein_coding|3R:49265719:49266728:-1|gene:AGAP010130_x000D_	31667	21	5	5	130.46	5	377000	--	1
69	AGAP012167-PA	Pgi: phosphoglucose isomerase (glucose-6-phosphate isomerase)|protein_coding|3L:38254197:38260323:1|gene:AGAP012167_x000D_	62385	11	6	6	162.4	8	373000	--	0
74	AGAP004142-PA	aspartate aminotransferase cytoplasmic|protein_coding|2R:50702095:50703939:1|gene:AGAP004142_x000D_	44825	15	6	6	138.31	7	364000	--	1
114	AGAP005400-PA	four and a half LIM domains|protein_coding|2L:15055100:15074220:1|gene:AGAP005400_x000D_	40647	14	4	4	109.72	4	344000	--	0
140	AGAP005866-PA	glutamate decarboxylase|protein_coding|2L:22659643:22673817:-1|gene:AGAP005866_x000D_	58097	5	2	2	92.08	3	340000	--	1
123	AGAP002102-PA	|protein_coding|2R:15435583:15437440:1|gene:AGAP002102_x000D_	67217	7	4	4	109.43	4	306000	--	0
119	AGAP002170-PA	NADH dehydrogenase (ubiquinone) flavoprotein 2|protein_coding|2R:16833676:16834726:-1|gene:AGAP002170_x000D_	26411	20	3	3	130.31	4	292000	--	1
135	AGAP009907-PA	leukotriene-A4 hydrolase|protein_coding|3R:45186831:45189155:-1|gene:AGAP009907_x000D_	69123	6	3	3	101.63	3	270000	--	0
193	AGAP002465-PA	ferritin heavy chain|protein_coding|2R:21825842:21827137:1|gene:AGAP002465_x000D_	24646	11	2	2	70.86	2	259000	--	1
99	AGAP010310-PA	eukaryotic peptide chain release factor subunit|protein_coding|3L:66666:82270:-1|gene:AGAP010310_x000D_	49183	14	4	4	120.45	5	251000	--	0
118	AGAP009075-PA	ATP-dependent RNA helicase UAP56/SUB2|protein_coding|3R:25435686:25439559:1|gene:AGAP009075_x000D_	48777	9	4	4	140	4	250000	--	1
68	AGAP007889-PA	UDP-N-acetylglucosamine pyrophosphorylase|protein_coding|3R:2534851:2536305:1|gene:AGAP007889_x000D_	53926	20	8	8	161.9	8	216000	--	0
122	AGAP010929-PA	tubB: tubulin beta-chain|protein_coding|3L:13308192:13326418:-1|gene:AGAP010929_x000D_	50105	9	3	3	63.46	4	211000	--	1
84	AGAP009610-PA	glyoxylate/hydroxypyruvate reductase|protein_coding|3R:37002345:37003502:1|gene:AGAP009610_x000D_	35147	21	5	5	143.87	6	207000	--	0
116	AGAP003099-PA	hydroxypyruvate isomerase|protein_coding|2R:32428779:32430038:-1|gene:AGAP003099_x000D_	29430	14	3	3	108.67	3	202000	--	1
184	AGAP012823-PA	NADH dehydrogenase 1 alpha subcomplex subunit 2|protein_coding|UNKN:31704582:31705072:-1|gene:AGAP012823_x000D_	10677	26	2	2	92.22	2	200000	--	0
184	AGAP003367-PA	NADH dehydrogenase (ubiquinone) 1 alpha subcomplex 2|protein_coding|2R:36893208:36893713:1|gene:AGAP003367_x000D_	11062	25	2	2	92.22	2	200000	--	0
137	AGAP006958-PA	Hsp83: Heat shock protein 83|protein_coding|2L:40256208:40258370:-1|gene:AGAP006958_x000D_	82087	5	3	3	113.65	3	198000	--	1
173	AGAP000179-PC	Amidophosphoribosyltransferase|protein_coding|X:2993095:2994864:-1|gene:AGAP000179_x000D_	58858	4	2	2	65.84	2	193000	--	0
173	AGAP000179-PB	Amidophosphoribosyltransferase|protein_coding|X:2993095:2994864:-1|gene:AGAP000179_x000D_	58858	4	2	2	65.84	2	193000	--	0
173	AGAP000179-PA	Amidophosphoribosyltransferase|protein_coding|X:2993095:2995080:-1|gene:AGAP000179_x000D_	62111	4	2	2	65.84	2	193000	--	0
109	AGAP009172-PA	prolyl oligopeptidase|protein_coding|3R:28109194:28112206:-1|gene:AGAP009172_x000D_	87551	6	4	4	133.68	4	187000	--	1
175	AGAP000883-PA	elongation factor 1-gamma|protein_coding|X:16713303:16714958:-1|gene:AGAP000883_x000D_	48502	5	2	2	103.57	2	187000	--	0
120	AGAP005929-PA	pyridoxine kinase|protein_coding|2L:23813701:23814963:-1|gene:AGAP005929_x000D_	34124	14	3	3	97.8	3	186000	--	1
136	AGAP010139-PA	GMP synthase (glutamine-hydrolysing)|protein_coding|3R:49356476:49359576:-1|gene:AGAP010139_x000D_	76526	5	3	3	85.64	3	173000	--	0
136	AGAP010139-PD	GMP synthase (glutamine-hydrolysing)|protein_coding|3R:49356476:49359576:-1|gene:AGAP010139_x000D_	76526	5	3	3	85.64	3	173000	--	0
136	AGAP010139-PB	GMP synthase (glutamine-hydrolysing)|protein_coding|3R:49356476:49359576:-1|gene:AGAP010139_x000D_	76526	5	3	3	85.64	3	173000	--	0
136	AGAP010139-PC	GMP synthase (glutamine-hydrolysing)|protein_coding|3R:49356476:49359576:-1|gene:AGAP010139_x000D_	76526	5	3	3	85.64	3	173000	--	0
158	AGAP004749-PB	coproporphyrinogen III oxidase|protein_coding|2L:3038802:3040142:1|gene:AGAP004749_x000D_	45445	5	2	2	109.18	2	170000	--	1
158	AGAP004749-PA	coproporphyrinogen III oxidase|protein_coding|2L:3038802:3040142:1|gene:AGAP004749_x000D_	45445	5	2	2	109.18	2	170000	--	1
144	AGAP004802-PA	4-hydroxyphenylpyruvate dioxygenase|protein_coding|2L:3746102:3747412:1|gene:AGAP004802_x000D_	43836	9	3	3	87.98	3	163000	--	0
121	AGAP011833-PA	enoyl-CoA hydratase|protein_coding|3L:33896030:33897085:1|gene:AGAP011833_x000D_	32383	13	3	3	107.13	4	154000	--	1
147	AGAP011353-PA	phosphomannomutase|protein_coding|3L:21675852:21676610:1|gene:AGAP011353_x000D_	28914	11	2	3	104.49	3	154000	--	0
169	AGAP006569-PA	acetyl-CoA synthetase|protein_coding|2L:34159209:34165626:1|gene:AGAP006569_x000D_	75825	4	2	2	46.15	2	142000	--	1
96	AGAP006258-PA	PPO2: prophenoloxidase 2|protein_coding|2L:28702567:28705477:-1|gene:AGAP006258_x000D_	78074	9	5	5	93.04	5	139000	--	0
133	AGAP001653-PA	NADH dehydrogenase (ubiquinone) Fe-S protein 1|protein_coding|2R:7320328:7322744:1|gene:AGAP001653_x000D_	79180	4	2	2	88.54	2	122000	--	1
133	AGAP001653-PB	NADH dehydrogenase (ubiquinone) Fe-S protein 1|protein_coding|2R:7320328:7322744:1|gene:AGAP001653_x000D_	79180	4	2	2	88.54	2	122000	--	1
95	AGAP006096-PA	SCOT: succinyl-CoA transferase|protein_coding|2L:26620119:26624653:-1|gene:AGAP006096_x000D_	56458	13	5	5	167.85	5	106000	--	0
100	AGAP004151-PA	protein phosphatase 5|protein_coding|2R:50757551:50759539:-1|gene:AGAP004151_x000D_	56958	9	4	4	116.83	5	105000	--	1
111	AGAP013423-PA	SG9: salivary gland protein 9|protein_coding|2R:47694883:47696137:-1|gene:AGAP013423_x000D_	42761	11	3	3	97.43	4	102000	--	0
149	AGAP002752-PA	DnaJ (Hsp40) homolog subfamily C member 3|protein_coding|2R:26670117:26672233:1|gene:AGAP002752_x000D_	56506	4	2	2	55.8	2	96300	--	1
130	AGAP004197-PA	6-phosphogluconate dehydrogenase decarboxylating|protein_coding|2R:51676581:51680556:-1|gene:AGAP004197_x000D_	53142	6	2	2	126.58	2	96100	--	0
90	AGAP006660-PB	Isocitrate dehydrogenase [NADP]|protein_coding|2L:36426076:36427317:-1|gene:AGAP006660_x000D_	46676	15	3	5	163.94	6	95600	--	1
90	AGAP006660-PC	Isocitrate dehydrogenase [NADP]|protein_coding|2L:36426076:36427317:-1|gene:AGAP006660_x000D_	46676	15	3	5	163.94	6	95600	--	1
90	AGAP006660-PA	Isocitrate dehydrogenase [NADP]|protein_coding|2L:36426076:36427317:-1|gene:AGAP006660_x000D_	46676	15	3	5	163.94	6	95600	--	1
170	AGAP000288-PA	prostaglandin reductase 1|protein_coding|X:5125072:5126204:-1|gene:AGAP000288_x000D_	38485	7	2	2	97.85	2	92500	--	0
142	AGAP009444-PA	chromobox protein 5|protein_coding|3R:33532970:33533611:-1|gene:AGAP009444_x000D_	23954	18	3	3	121.58	3	85300	--	1
113	AGAP006570-PA	myo-inositol-1(or 4)-monophosphatase|protein_coding|2L:34169201:34170252:1|gene:AGAP006570_x000D_	29911	20	4	4	127.02	4	83200	--	0
182	AGAP012801-PA	NIT8503: |protein_coding|UNKN:30060041:30060895:1|gene:AGAP012801_x000D_	30902	9	2	2	77.7	2	76300	--	1
182	AGAP003516-PA	NIT8492: |protein_coding|2R:39069335:39070274:1|gene:AGAP003516_x000D_	31074	9	2	2	77.7	2	76300	--	1
138	AGAP006966-PA	4-aminobutyrate aminotransferase mitochondrial|protein_coding|2L:40286914:40290516:1|gene:AGAP006966_x000D_	55582	4	2	2	64.11	2	61400	--	0
138	AGAP006966-PB	4-aminobutyrate aminotransferase mitochondrial|protein_coding|2L:40286914:40290516:1|gene:AGAP006966_x000D_	55582	4	2	2	64.11	2	61400	--	0
146	AGAP008000-PA	sepiapterin reductase|protein_coding|3R:3987934:3988800:1|gene:AGAP008000_x000D_	31036	11	3	3	85.91	3	56800	--	1
157	AGAP029633-PC	Hex-A: hexokinase|protein_coding|3L:19385972:19410557:-1|gene:AGAP029633_x000D_	50704	6	2	2	60.38	2	55200	--	0
157	AGAP029633-PA	Hex-A: hexokinase|protein_coding|3L:19385972:19394391:-1|gene:AGAP029633_x000D_	50733	6	2	2	60.38	2	55200	--	0
157	AGAP029633-PB	Hex-A: hexokinase|protein_coding|3L:19385972:19404561:-1|gene:AGAP029633_x000D_	51709	6	2	2	60.38	2	55200	--	0
139	AGAP011634-PA	Fumarylacetoacetate hydrolase domain containing 2A|protein_coding|3L:30457027:30458243:1|gene:AGAP011634_x000D_	36061	10	2	2	128.26	2	54900	--	1
61	AGAP001151-PA	14-3-3 protein epsilon|protein_coding|2R:617564:625113:-1|gene:AGAP001151_x000D_	29219	23	3	5	118.8	9	52200	--	0
125	AGAP012401-PA	AGM1: |protein_coding|3L:41729189:41731090:1|gene:AGAP012401_x000D_	66001	9	4	4	96.58	4	51400	--	1
150	AGAP010968-PA	CLIPA9: CLIP-domain serine protease|protein_coding|3L:14000012:14001312:1|gene:AGAP010968_x000D_	39740	6	2	2	60.19	3	46200	--	0
105	AGAP012053-PB	alpha alpha-trehalase|protein_coding|3L:36939003:36947568:-1|gene:AGAP012053_x000D_	65170	7	4	4	112.16	5	45800	--	1
105	AGAP012053-PC	alpha alpha-trehalase|protein_coding|3L:36939003:36949477:-1|gene:AGAP012053_x000D_	66605	7	4	4	112.16	5	45800	--	1
105	AGAP012053-PA	alpha alpha-trehalase|protein_coding|3L:36939003:36943911:-1|gene:AGAP012053_x000D_	71877	7	4	4	112.16	5	45800	--	1
129	AGAP010429-PA	succinate dehydrogenase (ubiquinone) flavoprotein subunit|protein_coding|3L:3189394:3192278:1|gene:AGAP010429_x000D_	72205	6	3	3	114.68	3	38500	--	0
131	AGAP001037-PA	Xaa-Pro aminopeptidase|protein_coding|X:19938858:19940940:-1|gene:AGAP001037_x000D_	68052	5	2	2	77.84	2	35100	--	1
189	AGAP011190-PA	eukaryotic translation initiation factor 2 subunit alpha|protein_coding|3L:18875883:18877074:-1|gene:AGAP011190_x000D_	38506	7	2	2	76.82	2	29700	--	0
77	AGAP002076-PA	heat shock 70kDa protein 1/8|protein_coding|2R:14828744:14830714:1|gene:AGAP002076_x000D_	71376	12	4	6	143.01	6	29000	--	1
117	AGAP000792-PA	Adenosylhomocysteinase|protein_coding|X:14428906:14435537:1|gene:AGAP000792_x000D_	51039	9	3	4	113.01	4	27600	--	0
128	AGAP009486-PA	V-type H+-transporting ATPase 54 kD subunit|protein_coding|3R:34693281:34696586:1|gene:AGAP009486_x000D_	54679	9	3	3	140.56	3	24300	--	1
128	AGAP009486-PB	V-type H+-transporting ATPase 54 kD subunit|protein_coding|3R:34693281:34696586:1|gene:AGAP009486_x000D_	63378	8	3	3	140.56	3	24300	--	1
112	AGAP010147-PE	myosin heavy chain|protein_coding|3R:49460519:49481064:1|gene:AGAP010147_x000D_	222133	2	3	3	86.74	4	21600	--	0
112	AGAP010147-PB	myosin heavy chain|protein_coding|3R:49460519:49482350:1|gene:AGAP010147_x000D_	224086	2	3	3	86.74	4	21600	--	0
112	AGAP010147-PC	myosin heavy chain|protein_coding|3R:49460519:49482350:1|gene:AGAP010147_x000D_	224113	2	3	3	86.74	4	21600	--	0
112	AGAP010147-PF	myosin heavy chain|protein_coding|3R:49460519:49482350:1|gene:AGAP010147_x000D_	224098	2	3	3	86.74	4	21600	--	0
112	AGAP010147-PJ	myosin heavy chain|protein_coding|3R:49460519:49482350:1|gene:AGAP010147_x000D_	224088	2	3	3	86.74	4	21600	--	0
112	AGAP010147-PH	myosin heavy chain|protein_coding|3R:49460519:49482350:1|gene:AGAP010147_x000D_	223756	2	3	3	86.74	4	21600	--	0
112	AGAP010147-PK	myosin heavy chain|protein_coding|3R:49460519:49482350:1|gene:AGAP010147_x000D_	223845	2	3	3	86.74	4	21600	--	0
112	AGAP010147-PG	myosin heavy chain|protein_coding|3R:49460519:49482350:1|gene:AGAP010147_x000D_	224246	2	3	3	86.74	4	21600	--	0
112	AGAP010147-PA	myosin heavy chain|protein_coding|3R:49460519:49482350:1|gene:AGAP010147_x000D_	224200	2	3	3	86.74	4	21600	--	0
112	AGAP010147-PD	myosin heavy chain|protein_coding|3R:49460519:49482350:1|gene:AGAP010147_x000D_	224138	2	3	3	86.74	4	21600	--	0
112	AGAP010147-PI	myosin heavy chain|protein_coding|3R:49460519:49482350:1|gene:AGAP010147_x000D_	224086	2	3	3	86.74	4	21600	--	0
188	AGAP001435-PA	pyrazinamidase/nicotinamidase|protein_coding|2R:4949256:4992085:-1|gene:AGAP001435_x000D_	42066	7	2	2	79.72	2	19000	--	1
179	AGAP010645-PA	|protein_coding|3L:7939244:7940388:1|gene:AGAP010645_x000D_	20879	12	2	2	54.43	2	15900	--	0
179	AGAP012577-PA	|protein_coding|UNKN:17207134:17209452:-1|gene:AGAP012577_x000D_	62026	4	2	2	54.43	2	15900	--	0
107	AGAP028093-PA	|protein_coding|3R:10586434:10589550:1|gene:AGAP028093_x000D_	79422	5	2	2	61.42	3	15400	--	1
180	AGAP005838-PA	|protein_coding|2L:22322214:22322645:-1|gene:AGAP005838_x000D_	14885	19	2	2	99.84	2	13700	--	0
161	AGAP010039-PA	NADH_dehyd: NADH dehydrogenase [ubiquinone] flavoprotein 1 mitochondrial|protein_coding|3R:48117728:48119463:-1|gene:AGAP010039_x000D_	53460	5	2	2	108.47	2	12900	--	1
110	AGAP004192-PA	heat shock 70kDa protein 5|protein_coding|2R:51642759:51644738:1|gene:AGAP004192_x000D_	72743	8	2	4	129.74	4	12000	--	0
168	AGAP003027-PA	dumpy-like protein|protein_coding|2R:31239297:31243298:1|gene:AGAP003027_x000D_	43573	6	2	2	90.72	2	10600	--	1

## Sheet: Z9 mass spectrometry
Protein Group	Protein Accessions	Description_x000D_	Avg. Mass	Coverage (%)	#Unique	#Peptides	-10lgP	#Spec Sample 6	Area Sample 6	Notes
1	AGAP011026-PA	5' nucleotidase ecto|protein_coding|3L:14583939:14586101:-1|gene:AGAP011026_x000D_	63476	57	41	41	364.64	69	257000000	--	1
8	AGAP009974-PA	AAPP: Anopheline antiplatelet protein|protein_coding|3R:46978500:46979463:-1|gene:AGAP009974_x000D_	26904	42	15	15	221.35	29	48300000	--	0
4	AGAP001630-PA	Tpi: Triosephosphate isomerase|protein_coding|2R:7025340:7026083:-1|gene:AGAP001630_x000D_	26342	88	23	23	288.47	37	30300000	--	1
2	AGAP029205-PA	ATP synthase subunit beta|protein_coding|3L:37451581:37452942:-1|gene:AGAP029205_x000D_	48804	74	24	24	305.52	40	28700000	--	0
2	AGAP012081-PA	F-type H+-transporting ATPase subunit beta|protein_coding|3L:37466325:37467812:-1|gene:AGAP012081_x000D_	53143	68	24	24	305.52	40	28700000	--	0
3	AGAP007852-PB	aconitate hydratase 1 / homoaconitase|protein_coding|3R:2122554:2126811:-1|gene:AGAP007852_x000D_	85445	34	20	20	273.19	34	24300000	--	1
3	AGAP007852-PA	aconitate hydratase 1 / homoaconitase|protein_coding|3R:2122554:2126811:-1|gene:AGAP007852_x000D_	85445	34	20	20	273.19	34	24300000	--	1
12	AGAP011971-PA	Ser/Thr protein phosphatase/nucleotidase|protein_coding|3L:35698416:35700459:1|gene:AGAP011971_x000D_	61799	32	17	17	249.86	23	20300000	--	0
17	AGAP002503-PA	4-coumarate:CoA ligase|protein_coding|2R:22051211:22066118:-1|gene:AGAP002503_x000D_	65148	39	19	19	211.7	21	13600000	--	1
14	AGAP010025-PA	Rab GDP dissociation inhibitor beta|protein_coding|3R:47950588:47953337:-1|gene:AGAP010025_x000D_	49761	47	18	18	287.77	24	12100000	--	0
11	AGAP008802-PA	Pgk: Phosphoglycerate kinase|protein_coding|3R:18055021:18056611:-1|gene:AGAP008802_x000D_	43841	63	22	22	271.29	29	10900000	--	1
22	AGAP001903-PA	Mdh2: NAD-dependent malate dehydrogenase|protein_coding|2R:11975943:11977395:1|gene:AGAP001903_x000D_	35391	46	12	12	281.13	15	10600000	--	0
41	AGAP008004-PA	|protein_coding|3R:3999313:3999767:-1|gene:AGAP008004_x000D_	11165	53	8	8	163.48	10	10300000	--	1
21	AGAP007406-PA	Elongation factor 1-alpha|protein_coding|2L:46338841:46340232:1|gene:AGAP007406_x000D_	50383	27	13	13	191.59	15	9740000	--	0
5	AGAP000220-PA	xylulokinase|protein_coding|X:4089729:4094062:-1|gene:AGAP000220_x000D_	60879	48	24	24	245.44	35	9470000	--	1
13	AGAP002884-PA	V-type H+-transporting ATPase subunit B|protein_coding|2R:28670971:28673585:1|gene:AGAP002884_x000D_	55527	44	18	18	239.33	23	7400000	--	0
19	AGAP000901-PA	alanine transaminase|protein_coding|X:17030535:17036473:-1|gene:AGAP000901_x000D_	60702	33	14	14	233.08	18	7310000	--	1
27	AGAP011629-PA	dihydrolipoamide dehydrogenase|protein_coding|3L:30343263:30347159:-1|gene:AGAP011629_x000D_	53491	43	14	14	201.64	16	6520000	--	0
25	AGAP029820-PB	|protein_coding|2L:17998018:17999179:1|gene:AGAP029820_x000D_	39775	43	11	11	210.45	16	6490000	--	1
25	AGAP029820-PA	|protein_coding|2L:17997043:17999179:1|gene:AGAP029820_x000D_	43773	38	11	11	210.45	16	6490000	--	1
15	AGAP010428-PA	1 4-alpha-glucan branching enzyme|protein_coding|3L:3183627:3188507:-1|gene:AGAP010428_x000D_	79408	28	17	17	229.88	20	6220000	--	0
20	AGAP005860-PA	phosphoglucomutase|protein_coding|2L:22638694:22640458:-1|gene:AGAP005860_x000D_	60765	28	13	13	197.74	15	5400000	--	1
16	AGAP009863-PA	eukaryotic translation initiation factor 4A isoform 2|protein_coding|3R:44558848:44564985:-1|gene:AGAP009863_x000D_	52209	42	16	16	233.44	21	5090000	--	0
56	AGAP011824-PA	TPX4: thioredoxin peroxidase 4|protein_coding|3L:33860711:33861716:-1|gene:AGAP011824_x000D_	25008	45	9	9	143.18	9	4050000	--	1
48	AGAP005134-PA	F-type H+-transporting ATPase subunit alpha|protein_coding|2L:10355424:10358073:1|gene:AGAP005134_x000D_	59452	21	10	10	176.26	10	3900000	--	0
32	AGAP008849-PA	D-3-phosphoglycerate dehydrogenase|protein_coding|3R:19412110:19417249:-1|gene:AGAP008849_x000D_	35506	38	11	11	243.01	14	3850000	--	1
40	AGAP007827-PB	Eno: Enolase|protein_coding|3R:1485308:1486754:1|gene:AGAP007827_x000D_	46627	28	8	8	220.84	8	3630000	--	0
40	AGAP007827-PA	Eno: Enolase|protein_coding|3R:1485062:1486754:1|gene:AGAP007827_x000D_	47527	28	8	8	220.84	8	3630000	--	0
35	AGAP029633-PC	Hex-A: hexokinase|protein_coding|3L:19385972:19410557:-1|gene:AGAP029633_x000D_	50704	30	11	11	208	14	3390000	--	1
35	AGAP029633-PA	Hex-A: hexokinase|protein_coding|3L:19385972:19394391:-1|gene:AGAP029633_x000D_	50733	30	11	11	208	14	3390000	--	1
35	AGAP029633-PB	Hex-A: hexokinase|protein_coding|3L:19385972:19404561:-1|gene:AGAP029633_x000D_	51709	29	11	11	208	14	3390000	--	1
39	AGAP000719-PA	Ahcy13: Adenosylhomocysteinase|protein_coding|X:13067687:13073294:-1|gene:AGAP000719_x000D_	47680	23	9	10	178.64	12	3370000	--	0
76	AGAP010404-PB	GSTS1: glutathione S-transferase sigma class 1|protein_coding|3L:2781206:2783341:-1|gene:AGAP010404_x000D_	23399	36	4	5	134.72	6	3310000	--	1
46	AGAP003238-PB	N-myc downstream regulated|protein_coding|2R:34321695:34347539:-1|gene:AGAP003238_x000D_	40090	38	10	10	231.01	11	3080000	--	0
29	AGAP003722-PA	ANXB10C: annexin B10C|protein_coding|2R:42434203:42435870:1|gene:AGAP003722_x000D_	35706	43	9	11	186.99	12	3080000	--	1
30	AGAP011777-PA	RpSA: 40S ribosomal protein SA|protein_coding|3L:33171250:33172204:1|gene:AGAP011777_x000D_	31427	47	8	8	209.74	14	2980000	--	0
87	AGAP005749-PA	GSTO1: glutathione S-transferase omega class 1|protein_coding|2L:20197544:20199016:-1|gene:AGAP005749_x000D_	28356	24	5	5	107.13	5	2920000	--	1
31	AGAP000610-PA	SG1f: salivary gland protein 1-like 6|protein_coding|X:11077270:11078565:1|gene:AGAP000610_x000D_	49251	32	12	12	188.87	13	2840000	--	0
71	AGAP007963-PA	Sarcoplasmic calcium-binding protein|protein_coding|3R:3358455:3375424:1|gene:AGAP007963_x000D_	22128	25	4	4	167.93	6	2830000	--	1
6	AGAP000651-PA	Actin5C: Actin-5C|protein_coding|X:11656334:11657464:-1|gene:AGAP000651_x000D_	41822	53	3	20	265.22	32	2630000	--	0
6	AGAP000651-PB	Actin5C: Actin-5C|protein_coding|X:11656334:11657464:-1|gene:AGAP000651_x000D_	41822	53	3	20	265.22	32	2630000	--	0
62	AGAP000235-PA	Thymosin|protein_coding|X:4425246:4428424:1|gene:AGAP000235_x000D_	14389	38	6	6	143.46	7	2360000	--	1
24	AGAP005372-PA	COEBE3C: carboxylesterase beta esterase|protein_coding|2L:14714274:14716037:-1|gene:AGAP005372_x000D_	63123	26	11	11	209.64	12	2300000	--	0
42	AGAP007393-PC	protein disulfide isomerase family A member 3|protein_coding|2L:46286058:46287785:1|gene:AGAP007393_x000D_	54312	22	9	9	194.97	10	2270000	--	1
42	AGAP007393-PB	protein disulfide isomerase family A member 3|protein_coding|2L:46286058:46287785:1|gene:AGAP007393_x000D_	54312	22	9	9	194.97	10	2270000	--	1
42	AGAP007393-PA	protein disulfide isomerase family A member 3|protein_coding|2L:46286058:46287785:1|gene:AGAP007393_x000D_	54312	22	9	9	194.97	10	2270000	--	1
148	AGAP009193-PA	GSTE4: glutathione S-transferase epsilon class 4|protein_coding|3R:28596074:28596816:-1|gene:AGAP009193_x000D_	25286	24	4	4	133.85	4	2240000	--	0
23	AGAP005845-PA	V-type H+-transporting ATPase subunit C|protein_coding|2L:22427582:22433665:-1|gene:AGAP005845_x000D_	44058	34	10	10	222.55	16	2220000	--	1
55	AGAP007643-PB	Tyrosine 3-monooxygenase/tryptophan 5-monooxygenase activation protein beta polypeptide 2|protein_coding|2L:48609260:48612726:-1|gene:AGAP007643_x000D_	28251	25	3	4	175.7	7	2130000	--	0
55	AGAP007643-PA	Tyrosine 3-monooxygenase/tryptophan 5-monooxygenase activation protein beta polypeptide 2|protein_coding|2L:48609260:48612726:-1|gene:AGAP007643_x000D_	28251	25	3	4	175.7	7	2130000	--	0
51	AGAP004598-PA	Phosphoserine aminotransferase|protein_coding|2R:58258064:58259494:-1|gene:AGAP004598_x000D_	40126	28	9	9	175.8	9	2110000	--	1
57	AGAP009510-PA	malate dehydrogenase|protein_coding|3R:34977812:34981324:-1|gene:AGAP009510_x000D_	35942	25	7	7	176.67	9	1980000	--	0
28	AGAP002509-PA	|protein_coding|2R:22129165:22132355:1|gene:AGAP002509_x000D_	65643	34	13	13	183.23	15	1970000	--	1
90	AGAP002350-PD	troponin T fast skeletal muscle|protein_coding|2R:20520807:20529622:1|gene:AGAP002350_x000D_	45576	10	4	4	91.34	4	1670000	--	0
86	AGAP012048-PA	Citrate synthase|protein_coding|3L:36859979:36869012:1|gene:AGAP012048_x000D_	51547	16	6	6	152.75	6	1590000	--	1
58	AGAP005108-PA	Proliferation-associated 2G4|protein_coding|2L:10198660:10201996:1|gene:AGAP005108_x000D_	45521	22	8	8	177.92	9	1320000	--	0
59	AGAP002518-PA	delta-1-pyrroline-5-carboxylate synthetase|protein_coding|2R:22185350:22193225:-1|gene:AGAP002518_x000D_	86240	11	7	7	152.47	8	1280000	--	1
45	AGAP004197-PA	6-phosphogluconate dehydrogenase decarboxylating|protein_coding|2R:51676581:51680556:-1|gene:AGAP004197_x000D_	53142	25	10	10	200.76	11	1240000	--	0
186	AGAP006179-PC	troponin C|protein_coding|2L:27799476:27807391:-1|gene:AGAP006179_x000D_	17324	19	3	3	87.1	3	1240000	--	1
186	AGAP006179-PB	troponin C|protein_coding|2L:27799476:27808205:-1|gene:AGAP006179_x000D_	17610	19	3	3	87.1	3	1240000	--	1
186	AGAP006179-PA	troponin C|protein_coding|2L:27799476:27807021:-1|gene:AGAP006179_x000D_	21249	16	3	3	87.1	3	1240000	--	1
140	AGAP011054-PA	TPX2: thioredoxin peroxidase 2|protein_coding|3L:15789079:15789669:1|gene:AGAP011054_x000D_	22024	15	2	3	79.32	3	1220000	--	0
26	AGAP001423-PA	Bifunctional purine biosynthesis protein|protein_coding|2R:4746244:4748099:-1|gene:AGAP001423_x000D_	64138	29	14	14	211.61	15	1210000	--	1
109	AGAP007362-PB	SH3 domain-binding glutamic acid-rich-like protein 3|protein_coding|2L:46067548:46078256:-1|gene:AGAP007362_x000D_	18162	56	5	5	135.92	5	1210000	--	0
160	AGAP009431-PA	RpS21: 40S ribosomal protein S21|protein_coding|3R:33472620:33473238:1|gene:AGAP009431_x000D_	9321	45	3	3	97.71	4	1190000	--	1
160	AGAP009431-PB	RpS21: 40S ribosomal protein S21|protein_coding|3R:33472620:33473238:1|gene:AGAP009431_x000D_	9321	45	3	3	97.71	4	1190000	--	1
119	AGAP002627-PA	S-formylglutathione hydrolase|protein_coding|2R:24328510:24329361:-1|gene:AGAP002627_x000D_	31326	19	4	4	121.13	5	1150000	--	0
52	AGAP000672-PB	Obg-like ATPase 1|protein_coding|X:11856460:11874683:-1|gene:AGAP000672_x000D_	44577	24	7	7	177.18	8	1140000	--	1
52	AGAP000672-PA	Obg-like ATPase 1|protein_coding|X:11856460:11874683:-1|gene:AGAP000672_x000D_	44577	24	7	7	177.18	8	1140000	--	1
67	AGAP003398-PA	nucleosome-remodeling factor 38 kDa subunit|protein_coding|2R:37299909:37311790:1|gene:AGAP003398_x000D_	32561	34	6	6	161.85	8	1130000	--	0
67	AGAP003398-PE	nucleosome-remodeling factor 38 kDa subunit|protein_coding|2R:37299615:37302086:1|gene:AGAP003398_x000D_	43241	25	6	6	161.85	8	1130000	--	0
67	AGAP003398-PB	nucleosome-remodeling factor 38 kDa subunit|protein_coding|2R:37299615:37311790:1|gene:AGAP003398_x000D_	43241	25	6	6	161.85	8	1130000	--	0
67	AGAP003398-PC	nucleosome-remodeling factor 38 kDa subunit|protein_coding|2R:37299909:37301537:1|gene:AGAP003398_x000D_	31547	35	6	6	161.85	8	1130000	--	0
67	AGAP003398-PF	nucleosome-remodeling factor 38 kDa subunit|protein_coding|2R:37299909:37311520:1|gene:AGAP003398_x000D_	33078	33	6	6	161.85	8	1130000	--	0
67	AGAP003398-PD	nucleosome-remodeling factor 38 kDa subunit|protein_coding|2R:37299615:37311520:1|gene:AGAP003398_x000D_	43757	25	6	6	161.85	8	1130000	--	0
43	AGAP003136-PA	2-oxoisovalerate dehydrogenase E1 component alpha subunit|protein_coding|2R:33123351:33124806:1|gene:AGAP003136_x000D_	49738	32	9	9	189.15	11	1080000	--	1
194	AGAP011521-PA	28 kDa heat-and acid-stable phosphoprotein|protein_coding|3L:26438080:26438945:1|gene:AGAP011521_x000D_	19394	17	3	3	90.77	3	1060000	--	0
85	AGAP001622-PA	myosin light chain 5|protein_coding|2R:6973180:6974563:1|gene:AGAP001622_x000D_	22893	31	4	4	185.69	6	1050000	--	1
147	AGAP011126-PA	spermidine synthase|protein_coding|3L:17429922:17430981:1|gene:AGAP011126_x000D_	32405	14	3	3	128.09	3	1030000	--	0
127	AGAP004890-PB	ribose-phosphate pyrophosphokinase|protein_coding|2L:4976675:4985358:1|gene:AGAP004890_x000D_	45112	10	4	4	80.53	5	998000	--	1
127	AGAP004890-PA	ribose-phosphate pyrophosphokinase|protein_coding|2L:4976675:4985358:1|gene:AGAP004890_x000D_	47277	10	4	4	80.53	5	998000	--	1
216	AGAP000439-PA	4a-hydroxytetrahydrobiopterin dehydratase|protein_coding|X:7768426:7769418:1|gene:AGAP000439_x000D_	21661	15	2	2	56.91	2	959000	--	0
82	AGAP004653-PA	electron transfer flavoprotein subunit beta mitochondrial|protein_coding|2R:59553215:59554222:-1|gene:AGAP004653_x000D_	27605	24	5	5	120.32	6	956000	--	1
49	AGAP006570-PA	myo-inositol-1(or 4)-monophosphatase|protein_coding|2L:34169201:34170252:1|gene:AGAP006570_x000D_	29911	28	6	6	176.21	8	928000	--	0
65	AGAP003308-PB	CPAP3-C: cuticular protein|protein_coding|2R:35614286:35627484:1|gene:AGAP003308_x000D_	27633	31	7	7	153.64	7	882000	--	1
79	AGAP003790-PD	ANXB9: annexin B9|protein_coding|2R:43345310:43351739:1|gene:AGAP003790_x000D_	35847	17	6	6	109.01	6	820000	--	0
79	AGAP003790-PC	ANXB9: annexin B9|protein_coding|2R:43345310:43353302:1|gene:AGAP003790_x000D_	35930	17	6	6	109.01	6	820000	--	0
79	AGAP003790-PA	ANXB9: annexin B9|protein_coding|2R:43345310:43352917:1|gene:AGAP003790_x000D_	35778	17	6	6	109.01	6	820000	--	0
79	AGAP003790-PB	ANXB9: annexin B9|protein_coding|2R:43345310:43352336:1|gene:AGAP003790_x000D_	35691	17	6	6	109.01	6	820000	--	0
79	AGAP003790-PE	ANXB9: annexin B9|protein_coding|2R:43345310:43350413:1|gene:AGAP003790_x000D_	35942	17	6	6	109.01	6	820000	--	0
47	AGAP007889-PA	UDP-N-acetylglucosamine pyrophosphorylase|protein_coding|3R:2534851:2536305:1|gene:AGAP007889_x000D_	53926	27	11	11	166.03	11	812000	--	1
115	AGAP003141-PB	Insulin-related peptide binding protein|protein_coding|2R:33183543:33184526:-1|gene:AGAP003141_x000D_	31654	24	4	4	140.94	4	781000	--	0
115	AGAP003141-PA	Insulin-related peptide binding protein|protein_coding|2R:33183543:33184526:-1|gene:AGAP003141_x000D_	31654	24	4	4	140.94	4	781000	--	0
91	AGAP010957-PA	calmodulin|protein_coding|3L:13793741:13823848:1|gene:AGAP010957_x000D_	16811	39	5	5	138.08	6	781000	--	1
64	AGAP010188-PA	stress-induced-phosphoprotein 1|protein_coding|3R:50353671:50354743:1|gene:AGAP010188_x000D_	37328	23	7	7	184.94	8	778000	--	0
37	AGAP005558-PA	peptidase (mitochondrial processing) beta|protein_coding|2L:17030679:17032097:1|gene:AGAP005558_x000D_	51871	23	8	8	219.88	12	749000	--	1
36	AGAP007939-PA	starch phosphorylase|protein_coding|3R:3218295:3221971:-1|gene:AGAP007939_x000D_	96839	12	10	10	191.31	12	722000	--	0
68	AGAP011800-PA	Transaldolase|protein_coding|3L:33331569:33333359:-1|gene:AGAP011800_x000D_	36947	21	6	6	137.71	7	667000	--	1
74	AGAP000607-PA	SG1c: salivary gland protein 1-like 3|protein_coding|X:11074262:11075440:-1|gene:AGAP000607_x000D_	44545	20	6	6	152.1	7	657000	--	0
70	AGAP008822-PA	FK506-binding protein 14|protein_coding|3R:18543275:18560889:1|gene:AGAP008822_x000D_	23261	23	4	4	94.51	5	641000	--	1
44	AGAP011329-PA	acetyl-CoA C-acetyltransferase|protein_coding|3L:21118480:21119913:1|gene:AGAP011329_x000D_	43603	30	7	7	175.18	9	615000	--	0
38	AGAP004352-PA	succinyl-CoA synthetase beta subunit|protein_coding|2R:54946286:54947800:-1|gene:AGAP004352_x000D_	46128	27	9	9	164.57	11	613000	--	1
38	AGAP004352-PB	succinyl-CoA synthetase beta subunit|protein_coding|2R:54946286:54947800:-1|gene:AGAP004352_x000D_	46128	27	9	9	164.57	11	613000	--	1
50	AGAP009076-PA	carnitine O-acetyltransferase|protein_coding|3R:25440559:25442508:-1|gene:AGAP009076_x000D_	71561	16	9	9	180.83	10	608000	--	0
78	AGAP001435-PA	pyrazinamidase/nicotinamidase|protein_coding|2R:4949256:4992085:-1|gene:AGAP001435_x000D_	42066	15	5	5	144.33	6	563000	--	1
99	AGAP012801-PA	NIT8503: |protein_coding|UNKN:30060041:30060895:1|gene:AGAP012801_x000D_	30902	20	4	4	129.51	5	561000	--	0
116	AGAP012168-PA	Rho GDP-dissociation inhibitor|protein_coding|3L:38263832:38265338:-1|gene:AGAP012168_x000D_	23194	24	3	3	139	3	531000	--	1
63	AGAP011161-PA	transketolase|protein_coding|3L:18115145:18118550:1|gene:AGAP011161_x000D_	68025	15	7	7	128.52	7	523000	--	0
95	AGAP000988-PA	CPAP3-A1c: cuticular protein|protein_coding|X:18937587:18938765:-1|gene:AGAP000988_x000D_	26935	29	6	6	149.99	6	507000	--	1
75	AGAP013544-PA	L-gulonate 3-dehydrogenase|protein_coding|2L:46190807:46192419:1|gene:AGAP013544_x000D_	35133	21	5	5	164.05	6	483000	--	0
106	AGAP006660-PB	Isocitrate dehydrogenase [NADP]|protein_coding|2L:36426076:36427317:-1|gene:AGAP006660_x000D_	46676	16	5	5	172.92	5	476000	--	1
106	AGAP006660-PC	Isocitrate dehydrogenase [NADP]|protein_coding|2L:36426076:36427317:-1|gene:AGAP006660_x000D_	46676	16	5	5	172.92	5	476000	--	1
106	AGAP006660-PA	Isocitrate dehydrogenase [NADP]|protein_coding|2L:36426076:36427317:-1|gene:AGAP006660_x000D_	46676	16	5	5	172.92	5	476000	--	1
125	AGAP004744-PA	skap: succinyl-CoA ligase beta subunit|protein_coding|2L:3021924:3025400:1|gene:AGAP004744_x000D_	48624	7	3	3	85.99	4	470000	--	0
114	AGAP000935-PA	mitochondrial processing peptidase|protein_coding|X:17669389:17671168:1|gene:AGAP000935_x000D_	52276	10	4	4	102.73	4	451000	--	1
53	AGAP007593-PB	glycerol-3-phosphate dehydrogenase (NAD+)|protein_coding|2L:48090067:48094192:-1|gene:AGAP007593_x000D_	38071	27	7	7	213.73	8	444000	--	0
53	AGAP007593-PA	glycerol-3-phosphate dehydrogenase (NAD+)|protein_coding|2L:48086521:48094192:-1|gene:AGAP007593_x000D_	38561	27	7	7	213.73	8	444000	--	0
110	AGAP000947-PA	GSTU1: glutathione S-transferase unclassified 1|protein_coding|X:18315448:18316253:-1|gene:AGAP000947_x000D_	26064	20	4	4	129.86	5	430000	--	1
97	AGAP004031-PA	mitochondrial electron transfer flavoprotein subunit alpha|protein_coding|2R:47973615:47974897:-1|gene:AGAP004031_x000D_	34584	21	5	5	131.94	5	420000	--	0
172	AGAP007120-PA	nucleoside-diphosphate kinase|protein_coding|2L:43043679:43044386:1|gene:AGAP007120_x000D_	18636	20	3	3	104.04	3	419000	--	1
60	AGAP009441-PB	elongation factor 2|protein_coding|3R:33496915:33501054:-1|gene:AGAP009441_x000D_	94569	10	8	8	141.72	8	411000	--	0
60	AGAP009441-PA	elongation factor 2|protein_coding|3R:33496915:33501698:-1|gene:AGAP009441_x000D_	94569	10	8	8	141.72	8	411000	--	0
134	AGAP001799-PA	tropomyosin 1|protein_coding|2R:10593313:10595066:1|gene:AGAP001799_x000D_	32513	16	4	4	94.12	4	406000	--	1
134	AGAP001799-PB	tropomyosin 1|protein_coding|2R:10593313:10596722:1|gene:AGAP001799_x000D_	32410	16	4	4	94.12	4	406000	--	1
101	AGAP002499-PA	methylmalonate-semialdehyde dehydrogenase (acylating) mitochondrial|protein_coding|2R:22045901:22048654:-1|gene:AGAP002499_x000D_	56714	15	5	5	110.44	6	398000	--	0
100	AGAP004786-PA	Pyruvate dehydrogenase E1 component subunit alpha|protein_coding|2L:3545879:3548062:1|gene:AGAP004786_x000D_	43327	12	5	5	107.76	5	379000	--	1
130	AGAP000415-PA	5-hydroxyisourate hydrolase|protein_coding|X:7404437:7405054:-1|gene:AGAP000415_x000D_	18890	29	4	4	120.59	5	373000	--	0
83	AGAP004164-PB	GSTD1-4: glutathione S-transferase delta class 1|protein_coding|2R:50997517:51001332:1|gene:AGAP004164_x000D_	23445	28	3	4	117.31	7	366000	--	1
73	AGAP000053-PA	Mannose-6-phosphate isomerase|protein_coding|X:842797:844087:-1|gene:AGAP000053_x000D_	44570	17	6	6	141.47	6	338000	--	0
102	AGAP004142-PA	aspartate aminotransferase cytoplasmic|protein_coding|2R:50702095:50703939:1|gene:AGAP004142_x000D_	44825	15	6	6	135.74	6	323000	--	1
120	AGAP010156-PA	ATP citrate lyase|protein_coding|3R:49548211:49554491:1|gene:AGAP010156_x000D_	118085	4	3	3	96.86	3	322000	--	0
98	AGAP007966-PB	F-type H+-transporting ATPase subunit gamma|protein_coding|3R:3386900:3387890:1|gene:AGAP007966_x000D_	32796	21	5	5	155.09	5	319000	--	1
98	AGAP007966-PA	F-type H+-transporting ATPase subunit gamma|protein_coding|3R:3386900:3387890:1|gene:AGAP007966_x000D_	32796	21	5	5	155.09	5	319000	--	1
80	AGAP002102-PA	|protein_coding|2R:15435583:15437440:1|gene:AGAP002102_x000D_	67217	10	6	6	138.02	7	313000	--	0
151	AGAP007841-PA	F-type H+-transporting ATPase subunit delta|protein_coding|3R:1841882:1842364:1|gene:AGAP007841_x000D_	16916	23	3	3	88.08	4	308000	--	1
72	AGAP011531-PA	Selenium-binding protein 2|protein_coding|3L:26869304:26870914:1|gene:AGAP011531_x000D_	52029	10	4	4	100.28	4	304000	--	0
61	AGAP001065-PD	glycine hydroxymethyltransferase|protein_coding|X:22328619:22330127:1|gene:AGAP001065_x000D_	51765	15	7	7	136.15	7	285000	--	1
61	AGAP001065-PA	glycine hydroxymethyltransferase|protein_coding|X:22328619:22330127:1|gene:AGAP001065_x000D_	51765	15	7	7	136.15	7	285000	--	1
61	AGAP001065-PG	glycine hydroxymethyltransferase|protein_coding|X:22328619:22330127:1|gene:AGAP001065_x000D_	51765	15	7	7	136.15	7	285000	--	1
61	AGAP001065-PH	glycine hydroxymethyltransferase|protein_coding|X:22328619:22330127:1|gene:AGAP001065_x000D_	51765	15	7	7	136.15	7	285000	--	1
61	AGAP001065-PB	glycine hydroxymethyltransferase|protein_coding|X:22328619:22330127:1|gene:AGAP001065_x000D_	51765	15	7	7	136.15	7	285000	--	1
61	AGAP001065-PE	glycine hydroxymethyltransferase|protein_coding|X:22328619:22330127:1|gene:AGAP001065_x000D_	51765	15	7	7	136.15	7	285000	--	1
61	AGAP001065-PC	glycine hydroxymethyltransferase|protein_coding|X:22328619:22330127:1|gene:AGAP001065_x000D_	51765	15	7	7	136.15	7	285000	--	1
61	AGAP001065-PF	glycine hydroxymethyltransferase|protein_coding|X:22328619:22330127:1|gene:AGAP001065_x000D_	51765	15	7	7	136.15	7	285000	--	1
54	AGAP003168-PA	Isocitrate dehydrogenase [NADP]|protein_coding|2R:33509699:33511959:1|gene:AGAP003168_x000D_	50579	19	8	8	179.9	9	284000	--	0
123	AGAP006958-PA	Hsp83: Heat shock protein 83|protein_coding|2L:40256208:40258370:-1|gene:AGAP006958_x000D_	82087	7	4	4	97.41	5	280000	--	1
170	AGAP005929-PA	pyridoxine kinase|protein_coding|2L:23813701:23814963:-1|gene:AGAP005929_x000D_	34124	11	3	3	107.18	3	278000	--	0
66	AGAP011634-PA	Fumarylacetoacetate hydrolase domain containing 2A|protein_coding|3L:30457027:30458243:1|gene:AGAP011634_x000D_	36061	17	5	5	156.73	7	270000	--	1
122	AGAP005847-PA	hydroxymethylglutaryl-CoA synthase|protein_coding|2L:22441282:22442694:-1|gene:AGAP005847_x000D_	52058	11	4	4	119.12	4	263000	--	0
104	AGAP010039-PA	NADH_dehyd: NADH dehydrogenase [ubiquinone] flavoprotein 1 mitochondrial|protein_coding|3R:48117728:48119463:-1|gene:AGAP010039_x000D_	53460	10	5	5	131.26	5	258000	--	1
137	AGAP000179-PC	Amidophosphoribosyltransferase|protein_coding|X:2993095:2994864:-1|gene:AGAP000179_x000D_	58858	4	2	2	63.11	2	257000	--	0
137	AGAP000179-PB	Amidophosphoribosyltransferase|protein_coding|X:2993095:2994864:-1|gene:AGAP000179_x000D_	58858	4	2	2	63.11	2	257000	--	0
137	AGAP000179-PA	Amidophosphoribosyltransferase|protein_coding|X:2993095:2995080:-1|gene:AGAP000179_x000D_	62111	4	2	2	63.11	2	257000	--	0
108	AGAP008305-PA	Phosphoglucomutase|protein_coding|3R:8803846:8808564:-1|gene:AGAP008305_x000D_	68954	8	5	5	114.22	5	249000	--	1
84	AGAP013112-PA	mRNA binding protein|protein_coding|2R:4072251:4073825:-1|gene:AGAP013112_x000D_	54623	17	6	6	149.82	6	248000	--	0
173	AGAP004158-PA	UDP-sugar diphosphatase|protein_coding|2R:50946609:50947422:1|gene:AGAP004158_x000D_	27897	21	3	3	132.35	3	231000	--	1
138	AGAP003220-PB	|protein_coding|2R:34013530:34016076:-1|gene:AGAP003220_x000D_	48505	13	4	4	116.87	4	218000	--	0
138	AGAP003220-PA	|protein_coding|2R:34014570:34016076:-1|gene:AGAP003220_x000D_	48818	13	4	4	116.87	4	218000	--	0
128	AGAP000534-PB	glutathione synthase|protein_coding|X:9555424:9565114:1|gene:AGAP000534_x000D_	52776	11	4	4	106.66	4	215000	--	1
128	AGAP000534-PA	glutathione synthase|protein_coding|X:9555424:9565114:1|gene:AGAP000534_x000D_	54508	11	4	4	106.66	4	215000	--	1
191	AGAP010517-PA	MnSOD1: manganese-iron superoxide dismutase 1|protein_coding|3L:5581880:5582955:-1|gene:AGAP010517_x000D_	24537	13	2	2	59.56	2	206000	--	0
191	AGAP010517-PB	MnSOD1: manganese-iron superoxide dismutase 1|protein_coding|3L:5581880:5582955:-1|gene:AGAP010517_x000D_	24537	13	2	2	59.56	2	206000	--	0
103	AGAP003869-PA	cytosol aminopeptidase|protein_coding|2R:44705161:44715011:-1|gene:AGAP003869_x000D_	54039	12	5	5	158.69	5	202000	--	1
243	AGAP011157-PA	cytosolic prostaglandin-E synthase|protein_coding|3L:18105562:18107018:-1|gene:AGAP011157_x000D_	19236	12	2	2	49.94	2	190000	--	0
236	AGAP002061-PA	Rpn7: 26S proteasome 26S non-ATPase subunit N7|protein_coding|2R:14716192:14717361:1|gene:AGAP002061_x000D_	45364	5	2	2	55.55	2	185000	--	1
113	AGAP002076-PA	heat shock 70kDa protein 1/8|protein_coding|2R:14828744:14830714:1|gene:AGAP002076_x000D_	71376	8	3	4	148.14	4	174000	--	0
117	AGAP001218-PA	tubulin alpha-4A chain|protein_coding|2R:1618103:1620207:-1|gene:AGAP001218_x000D_	49908	10	3	3	154.18	4	169000	--	1
117	AGAP001219-PA	TUB4A: tubulin alpha-4A chain|protein_coding|2R:1622022:1624126:1|gene:AGAP001219_x000D_	49908	10	3	3	154.18	4	169000	--	1
155	AGAP003139-PA	SRPN9: serine protease inhibitor (serpin) 9|protein_coding|2R:33148775:33150321:-1|gene:AGAP003139_x000D_	49734	10	4	4	114.95	4	169000	--	0
206	AGAP002879-PA	cathepsin F|protein_coding|2R:28576962:28587719:-1|gene:AGAP002879_x000D_	199508	1	2	2	69.83	2	167000	--	1
206	AGAP002879-PB	cathepsin F|protein_coding|2R:28576962:28587719:-1|gene:AGAP002879_x000D_	202187	1	2	2	69.83	2	167000	--	1
206	AGAP002879-PC	cathepsin F|protein_coding|2R:28576962:28587719:-1|gene:AGAP002879_x000D_	106092	2	2	2	69.83	2	167000	--	1
153	AGAP002534-PA	dihydropteridine reductase|protein_coding|2R:22450611:22451514:-1|gene:AGAP002534_x000D_	24766	19	3	3	81.93	4	164000	--	0
105	AGAP010310-PA	eukaryotic peptide chain release factor subunit|protein_coding|3L:66666:82270:-1|gene:AGAP010310_x000D_	49183	6	3	3	96.71	5	159000	--	1
131	AGAP001797-PJ	Tropomyosin 1|protein_coding|2R:10545856:10583604:1|gene:AGAP001797_x000D_	32824	14	4	4	85.92	4	155000	--	0
131	AGAP001797-PG	Tropomyosin 1|protein_coding|2R:10545856:10583604:1|gene:AGAP001797_x000D_	32824	14	4	4	85.92	4	155000	--	0
131	AGAP001797-PH	Tropomyosin 1|protein_coding|2R:10545856:10583604:1|gene:AGAP001797_x000D_	32824	14	4	4	85.92	4	155000	--	0
131	AGAP001797-PE	Tropomyosin 1|protein_coding|2R:10545856:10583604:1|gene:AGAP001797_x000D_	32824	14	4	4	85.92	4	155000	--	0
111	AGAP002170-PA	NADH dehydrogenase (ubiquinone) flavoprotein 2|protein_coding|2R:16833676:16834726:-1|gene:AGAP002170_x000D_	26411	18	3	3	93.24	5	151000	--	1
88	AGAP006096-PA	SCOT: succinyl-CoA transferase|protein_coding|2L:26620119:26624653:-1|gene:AGAP006096_x000D_	56458	13	5	5	161.73	6	149000	--	0
139	AGAP000180-PA	phosphoribosylaminoimidazole carboxylase|protein_coding|X:3000246:3001769:1|gene:AGAP000180_x000D_	47053	11	4	4	95.97	4	149000	--	1
180	AGAP009783-PA	short/branched chain acyl-CoA dehydrogenase|protein_coding|3R:43269836:43271086:-1|gene:AGAP009783_x000D_	45492	8	3	3	84.27	3	138000	--	0
124	AGAP011060-PA	calcium binding protein 39|protein_coding|3L:15805306:15806325:1|gene:AGAP011060_x000D_	39480	12	4	4	84.48	4	136000	--	1
146	AGAP000513-PB	dipeptidase E|protein_coding|X:9095913:9096723:1|gene:AGAP000513_x000D_	26980	19	3	3	84.75	3	135000	--	0
146	AGAP000513-PA	dipeptidase E|protein_coding|X:9095913:9096723:1|gene:AGAP000513_x000D_	26980	19	3	3	84.75	3	135000	--	0
166	AGAP008046-PA	Protein kinase C and casein kinase substrate in neurons 2 protein|protein_coding|3R:4839621:4845414:1|gene:AGAP008046_x000D_	57912	8	3	3	124.05	3	125000	--	1
187	AGAP012407-PA	protein disulfide-isomerase A1|protein_coding|3L:41763553:41768233:-1|gene:AGAP012407_x000D_	55417	7	3	3	70.99	3	119000	--	0
135	AGAP002752-PA	DnaJ (Hsp40) homolog subfamily C member 3|protein_coding|2R:26670117:26672233:1|gene:AGAP002752_x000D_	56506	7	3	3	129.98	3	117000	--	1
224	AGAP004775-PA	Xaa-Pro dipeptidase|protein_coding|2L:3401188:3415683:-1|gene:AGAP004775_x000D_	52896	3	2	2	74.57	2	114000	--	0
224	AGAP004775-PB	Xaa-Pro dipeptidase|protein_coding|2L:3401188:3415683:-1|gene:AGAP004775_x000D_	52896	3	2	2	74.57	2	114000	--	0
77	AGAP004677-PA	methylenetetrahydrofolate dehydrogenase(NAD+) / 5 10-methenyltetrahydrofolate|protein_coding|2L:157496:181213:-1|gene:AGAP004677_x000D_	44819	17	5	5	134.56	6	113000	--	1
77	AGAP004677-PB	methylenetetrahydrofolate dehydrogenase(NAD+) / 5 10-methenyltetrahydrofolate|protein_coding|2L:157496:159356:-1|gene:AGAP004677_x000D_	33057	22	5	5	134.56	6	113000	--	1
205	AGAP000305-PA	SPARC|protein_coding|X:5410287:5410931:1|gene:AGAP000305_x000D_	24975	8	2	2	55.3	2	113000	--	0
92	AGAP003153-PB	VATA: V-type proton ATPase catalytic subunit A|protein_coding|2R:33386137:33388965:-1|gene:AGAP003153_x000D_	68209	11	5	5	146.8	5	104000	--	1
92	AGAP003153-PC	VATA: V-type proton ATPase catalytic subunit A|protein_coding|2R:33386137:33388965:-1|gene:AGAP003153_x000D_	68209	11	5	5	146.8	5	104000	--	1
92	AGAP003153-PD	VATA: V-type proton ATPase catalytic subunit A|protein_coding|2R:33386137:33388965:-1|gene:AGAP003153_x000D_	68209	11	5	5	146.8	5	104000	--	1
92	AGAP003153-PA	VATA: V-type proton ATPase catalytic subunit A|protein_coding|2R:33386137:33388965:-1|gene:AGAP003153_x000D_	68209	11	5	5	146.8	5	104000	--	1
129	AGAP002227-PA	pyridoxamine 5'-phosphate oxidase|protein_coding|2R:17787674:17788593:-1|gene:AGAP002227_x000D_	27845	25	4	4	111.46	5	99700	--	0
168	AGAP011353-PA	phosphomannomutase|protein_coding|3L:21675852:21676610:1|gene:AGAP011353_x000D_	28914	12	2	2	55.41	2	97100	--	1
182	AGAP009839-PA	Phosphatase 1 regulatory subunit 7|protein_coding|3R:44086743:44088125:1|gene:AGAP009839_x000D_	38158	5	2	2	64.63	2	95300	--	0
237	AGAP000548-PA	SG1b: salivary gland protein 1-like 2|protein_coding|X:9838307:9839464:1|gene:AGAP000548_x000D_	43601	4	2	2	53.09	2	93800	--	1
121	AGAP004002-PA	60 kDa heat shock protein mitochondrial precursor|protein_coding|2R:47808071:47809937:-1|gene:AGAP004002_x000D_	60778	13	5	5	163.49	5	93300	--	0
156	AGAP009075-PA	ATP-dependent RNA helicase UAP56/SUB2|protein_coding|3R:25435686:25439559:1|gene:AGAP009075_x000D_	48777	9	4	4	128.93	4	90400	--	1
112	AGAP010640-PA	|protein_coding|3L:7898432:7902665:-1|gene:AGAP010640_x000D_	19428	10	3	3	139.76	5	88000	--	0
7	AGAP011516-PA	Actin cytoplasmic|protein_coding|3L:26318416:26319625:1|gene:AGAP011516_x000D_	41659	50	1	20	272.52	32	86100	--	1
159	AGAP003236-PA	|protein_coding|2R:34315955:34317349:1|gene:AGAP003236_x000D_	51005	12	4	4	82.68	4	82600	--	0
178	AGAP006260-PB	Z band alternatively spliced PDZ-motif protein 66|protein_coding|2L:28714338:28733287:-1|gene:AGAP006260_x000D_	29353	9	2	2	62.88	2	78600	--	1
154	AGAP029195-PA	HPX12: Heme peroxidase 12|protein_coding|3L:9089962:9091874:-1|gene:AGAP029195_x000D_	66487	6	3	3	136.62	3	77100	--	0
152	AGAP004802-PA	4-hydroxyphenylpyruvate dioxygenase|protein_coding|2L:3746102:3747412:1|gene:AGAP004802_x000D_	43836	7	2	2	85.56	2	76900	--	1
239	AGAP003767-PA	|protein_coding|2R:43119970:43124252:1|gene:AGAP003767_x000D_	48227	6	2	2	81.07	2	76800	--	0
132	AGAP001633-PB	|protein_coding|2R:7152914:7184747:-1|gene:AGAP001633_x000D_	920392	1	4	4	104.8	4	74800	--	1
132	AGAP001633-PA	|protein_coding|2R:7152914:7184747:-1|gene:AGAP001633_x000D_	920392	1	4	4	104.8	4	74800	--	1
226	AGAP012838-PA	|protein_coding|UNKN:33265988:33266657:-1|gene:AGAP012838_x000D_	22763	10	1	2	47.29	2	74800	--	0
226	AGAP004380-PA	GSTD12: glutathione S-transferase delta class 12|protein_coding|2R:55504583:55505297:-1|gene:AGAP004380_x000D_	24439	9	1	2	47.29	2	74800	--	0
175	AGAP006371-PA	amyrel|protein_coding|2L:30561675:30564381:-1|gene:AGAP006371_x000D_	94157	2	2	2	86.42	2	73600	--	1
69	AGAP003025-PB	RpLp2: 60S ribosomal protein LP2|protein_coding|2R:31233690:31234110:-1|gene:AGAP003025_x000D_	11302	47	4	4	161.49	8	72000	--	0
69	AGAP003025-PA	RpLp2: 60S ribosomal protein LP2|protein_coding|2R:31233690:31234110:-1|gene:AGAP003025_x000D_	11302	47	4	4	161.49	8	72000	--	0
69	AGAP003025-PC	RpLp2: 60S ribosomal protein LP2|protein_coding|2R:31233690:31234110:-1|gene:AGAP003025_x000D_	11302	47	4	4	161.49	8	72000	--	0
198	AGAP029545-PA	|protein_coding|2R:16422205:16461223:1|gene:AGAP029545_x000D_	204168	1	2	2	85.08	2	71900	--	1
89	AGAP005662-PA	acyl-CoA dehydrogenase|protein_coding|2L:18491771:18494091:-1|gene:AGAP005662_x000D_	45475	21	6	6	152.92	6	68600	--	0
229	AGAP005838-PA	|protein_coding|2L:22322214:22322645:-1|gene:AGAP005838_x000D_	14885	19	2	2	116.71	2	66400	--	1
193	AGAP012991-PA	Fascin|protein_coding|X:15826358:15829097:1|gene:AGAP012991_x000D_	57361	4	2	2	98.76	3	66100	--	0
188	AGAP004501-PA	allantoicase|protein_coding|2R:57097973:57099278:-1|gene:AGAP004501_x000D_	45007	8	3	3	94.11	3	61800	--	1
176	AGAP003337-PA	|protein_coding|2R:36289688:36291450:-1|gene:AGAP003337_x000D_	34524	13	3	3	54.67	3	61700	--	0
107	AGAP008061-PA	IDGF4: imaginal disc growth factor 4|protein_coding|3R:4938228:4939925:1|gene:AGAP008061_x000D_	49631	10	4	4	100.1	4	59200	--	1
190	AGAP001919-PA	protein disulfide-isomerase A6|protein_coding|2R:12098233:12099570:1|gene:AGAP001919_x000D_	48563	10	3	3	83.79	3	57300	--	0
201	AGAP006996-PA	mitochondrial translation elongation factor TU|protein_coding|2L:40536505:40538135:1|gene:AGAP006996_x000D_	51389	4	2	2	88.51	2	55700	--	1
150	AGAP004940-PA	cAMP-dependent protein kinase regulator|protein_coding|2L:6244207:6262504:1|gene:AGAP004940_x000D_	43157	13	4	4	129.34	4	55000	--	0
171	AGAP012577-PA	|protein_coding|UNKN:17207134:17209452:-1|gene:AGAP012577_x000D_	62026	6	3	3	91.3	3	53500	--	1
204	AGAP006769-PA	|protein_coding|2L:38068760:38069463:1|gene:AGAP006769_x000D_	20351	11	2	2	83.9	2	52400	--	0
195	AGAP005306-PA	calcium/calmodulin-dependent protein kinase I|protein_coding|2L:13918675:13919901:-1|gene:AGAP005306_x000D_	44562	7	2	2	71.93	2	46300	--	1
118	AGAP005400-PA	four and a half LIM domains|protein_coding|2L:15055100:15074220:1|gene:AGAP005400_x000D_	40647	15	4	4	137.21	5	42600	--	0
230	AGAP007760-PA	|protein_coding|3R:421995:423275:1|gene:AGAP007760_x000D_	35923	6	2	2	82.92	2	42400	--	1
225	AGAP000376-PA	Tsf1: Transferrin|protein_coding|X:6869878:6872834:1|gene:AGAP000376_x000D_	69213	5	2	2	69.69	2	40000	--	0
197	AGAP002401-PA	V-type H+-transporting ATPase subunit E|protein_coding|2R:20955881:20957540:1|gene:AGAP002401_x000D_	25763	9	2	2	49.77	3	40000	--	1
81	AGAP004596-PA	PyK: pyruvate kinase|protein_coding|2R:58245995:58249228:-1|gene:AGAP004596_x000D_	57626	16	6	6	138.57	7	39700	--	0
210	AGAP001959-PA	secernin|protein_coding|2R:12841643:12842758:1|gene:AGAP001959_x000D_	38990	9	2	2	77.77	2	39300	--	1
34	AGAP002564-PA	Aldo: fructose biphosphate aldolase|protein_coding|2R:22877762:22883553:1|gene:AGAP002564_x000D_	39561	40	1	12	209.17	14	38700	--	0
235	AGAP004097-PA	3-hydroxyisobutyryl-CoA hydrolase mitochondrial|protein_coding|2R:49757724:49758985:-1|gene:AGAP004097_x000D_	42393	6	2	2	60.13	2	37700	--	1
212	AGAP006099-PA	ubiquinol-cytochrome c reductase core subunit 2|protein_coding|2L:26647662:26649388:1|gene:AGAP006099_x000D_	45105	6	2	2	82.52	2	36500	--	0
144	AGAP007123-PA	sarcosine dehydrogenase|protein_coding|2L:43053619:43057640:1|gene:AGAP007123_x000D_	99737	6	3	3	113.55	4	34600	--	1
174	AGAP028628-PA	|protein_coding|3L:30454844:30456227:-1|gene:AGAP028628_x000D_	45881	13	3	3	109.13	3	34200	--	0
93	AGAP000792-PA	Adenosylhomocysteinase|protein_coding|X:14428906:14435537:1|gene:AGAP000792_x000D_	51039	11	5	6	133.55	6	32100	--	1
94	AGAP001151-PA	14-3-3 protein epsilon|protein_coding|2R:617564:625113:-1|gene:AGAP001151_x000D_	29219	18	3	4	97.87	5	30300	--	0
165	AGAP006228-PA	COEAE2F: carboxylesterase|protein_coding|2L:28548623:28550688:1|gene:AGAP006228_x000D_	60112	8	3	3	80.14	3	26300	--	1
96	AGAP002413-PC	Basic leucine zipper and W2 domain-containing protein 1|protein_coding|2R:21026030:21030814:1|gene:AGAP002413_x000D_	48396	12	4	4	116.49	5	26200	--	0
96	AGAP002413-PD	Basic leucine zipper and W2 domain-containing protein 1|protein_coding|2R:21026030:21030814:1|gene:AGAP002413_x000D_	48396	12	4	4	116.49	5	26200	--	0
96	AGAP002413-PB	Basic leucine zipper and W2 domain-containing protein 1|protein_coding|2R:21026030:21030814:1|gene:AGAP002413_x000D_	48396	12	4	4	116.49	5	26200	--	0
96	AGAP002413-PA	Basic leucine zipper and W2 domain-containing protein 1|protein_coding|2R:21026030:21030814:1|gene:AGAP002413_x000D_	48396	12	4	4	116.49	5	26200	--	0
185	AGAP005246-PE	SRPN10: serine protease inhibitor (serpin) 10|protein_coding|2L:12996143:13001344:-1|gene:AGAP005246_x000D_	42161	11	3	3	112.15	3	24100	--	1
185	AGAP005246-PD	SRPN10: serine protease inhibitor (serpin) 10|protein_coding|2L:12999371:13001344:-1|gene:AGAP005246_x000D_	42582	11	3	3	112.15	3	24100	--	1
185	AGAP005246-PC	SRPN10: serine protease inhibitor (serpin) 10|protein_coding|2L:12996641:13001344:-1|gene:AGAP005246_x000D_	42476	10	3	3	112.15	3	24100	--	1
185	AGAP005246-PA	SRPN10: serine protease inhibitor (serpin) 10|protein_coding|2L:12999842:13001344:-1|gene:AGAP005246_x000D_	43993	10	3	3	112.15	3	24100	--	1
169	AGAP009194-PA	GSTE2: glutathione S-transferase epsilon class 2|protein_coding|3R:28597751:28598580:-1|gene:AGAP009194_x000D_	24850	11	1	2	68.65	3	23700	--	0
158	AGAP002830-PA	C-1-tetrahydrofolate synthase mitochondrial precursor|protein_coding|2R:28075093:28081793:-1|gene:AGAP002830_x000D_	100863	6	4	4	88.29	4	20100	--	1
231	AGAP001942-PA	|protein_coding|2R:12682524:12683711:-1|gene:AGAP001942_x000D_	24533	11	2	2	96.54	2	19500	--	0
181	AGAP002337-PA	eIF3d: Eukaryotic translation initiation factor 3 subunit D|protein_coding|2R:20275201:20277219:-1|gene:AGAP002337_x000D_	65600	7	3	3	104.42	3	18600	--	1
241	AGAP010877-PA	sulfite oxidase|protein_coding|3L:12378835:12381163:-1|gene:AGAP010877_x000D_	64172	7	2	2	50.83	2	18200	--	0
10	AGAP011514-PA	Cytoplasmic actin|protein_coding|3L:26293959:26294759:-1|gene:AGAP011514_x000D_	29589	65	1	17	249.31	29	16400	--	1
149	AGAP012053-PA	alpha alpha-trehalase|protein_coding|3L:36939003:36943911:-1|gene:AGAP012053_x000D_	71877	7	4	4	106.18	4	12200	--	0
142	AGAP003023-PA	syntaxin-binding protein 1|protein_coding|2R:31226418:31230178:-1|gene:AGAP003023_x000D_	66735	9	4	4	111.99	4	11700	--	1
142	AGAP003023-PB	syntaxin-binding protein 1|protein_coding|2R:31226418:31230178:-1|gene:AGAP003023_x000D_	66875	9	4	4	111.99	4	11700	--	1
189	AGAP003462-PA	protein arginine N-methyltransferase 1|protein_coding|2R:37963320:37964635:1|gene:AGAP003462_x000D_	42478	8	2	2	125.27	2	11400	--	0
238	AGAP000820-PA	CPR125: cuticular protein RR-2 family 125|protein_coding|X:15282116:15283170:-1|gene:AGAP000820_x000D_	25078	10	2	2	51.97	2	10800	--	1
222	AGAP005581-PA	3-hydroxyisobutyrate dehydrogenase|protein_coding|2L:17369577:17371537:1|gene:AGAP005581_x000D_	34314	11	2	2	102.45	2	10700	--	0
133	AGAP010147-PE	myosin heavy chain|protein_coding|3R:49460519:49481064:1|gene:AGAP010147_x000D_	222133	2	3	3	76.31	3	5140	--	1
133	AGAP010147-PF	myosin heavy chain|protein_coding|3R:49460519:49482350:1|gene:AGAP010147_x000D_	224098	2	3	3	76.31	3	5140	--	1
133	AGAP010147-PJ	myosin heavy chain|protein_coding|3R:49460519:49482350:1|gene:AGAP010147_x000D_	224088	2	3	3	76.31	3	5140	--	1
133	AGAP010147-PH	myosin heavy chain|protein_coding|3R:49460519:49482350:1|gene:AGAP010147_x000D_	223756	2	3	3	76.31	3	5140	--	1
133	AGAP010147-PK	myosin heavy chain|protein_coding|3R:49460519:49482350:1|gene:AGAP010147_x000D_	223845	2	3	3	76.31	3	5140	--	1
133	AGAP010147-PG	myosin heavy chain|protein_coding|3R:49460519:49482350:1|gene:AGAP010147_x000D_	224246	2	3	3	76.31	3	5140	--	1
133	AGAP010147-PB	myosin heavy chain|protein_coding|3R:49460519:49482350:1|gene:AGAP010147_x000D_	224086	2	3	3	76.31	3	5140	--	1
133	AGAP010147-PA	myosin heavy chain|protein_coding|3R:49460519:49482350:1|gene:AGAP010147_x000D_	224200	2	3	3	76.31	3	5140	--	1
133	AGAP010147-PC	myosin heavy chain|protein_coding|3R:49460519:49482350:1|gene:AGAP010147_x000D_	224113	2	3	3	76.31	3	5140	--	1
133	AGAP010147-PD	myosin heavy chain|protein_coding|3R:49460519:49482350:1|gene:AGAP010147_x000D_	224138	2	3	3	76.31	3	5140	--	1
133	AGAP010147-PI	myosin heavy chain|protein_coding|3R:49460519:49482350:1|gene:AGAP010147_x000D_	224086	2	3	3	76.31	3	5140	--	1
244	AGAP003476-PA	protein BCP1|protein_coding|2R:38184548:38185626:-1|gene:AGAP003476_x000D_	33642	6	2	2	47.86	2	2010	--	0

## Sheet: Z7 mass spectrometry
Protein Group	Protein Accessions	Description_x000D_	Avg. Mass	Coverage (%)	#Unique	#Peptides	-10lgP	#Spec Sample 5	Area Sample 5	Notes
2	AGAP009974-PA	AAPP: Anopheline antiplatelet protein|protein_coding|3R:46978500:46979463:-1|gene:AGAP009974_x000D_	26904	60	48	48	381.56	110	606000000	--	1
1	AGAP011026-PA	5' nucleotidase ecto|protein_coding|3L:14583939:14586101:-1|gene:AGAP011026_x000D_	63476	48	54	54	408.62	113	562000000	--	0
3	AGAP029205-PA	ATP synthase subunit beta|protein_coding|3L:37451581:37452942:-1|gene:AGAP029205_x000D_	48804	61	32	32	328.87	55	92900000	--	1
3	AGAP012081-PA	F-type H+-transporting ATPase subunit beta|protein_coding|3L:37466325:37467812:-1|gene:AGAP012081_x000D_	53143	56	32	32	328.87	55	92900000	--	1
4	AGAP007852-PB	aconitate hydratase 1 / homoaconitase|protein_coding|3R:2122554:2126811:-1|gene:AGAP007852_x000D_	85445	42	30	30	325.96	43	43500000	--	0
4	AGAP007852-PA	aconitate hydratase 1 / homoaconitase|protein_coding|3R:2122554:2126811:-1|gene:AGAP007852_x000D_	85445	42	30	30	325.96	43	43500000	--	0
7	AGAP000901-PA	alanine transaminase|protein_coding|X:17030535:17036473:-1|gene:AGAP000901_x000D_	60702	38	23	23	298.64	33	41700000	--	1
6	AGAP007827-PB	Eno: Enolase|protein_coding|3R:1485308:1486754:1|gene:AGAP007827_x000D_	46627	53	27	27	330.37	36	40400000	--	0
6	AGAP007827-PA	Eno: Enolase|protein_coding|3R:1485062:1486754:1|gene:AGAP007827_x000D_	47527	52	27	27	330.37	36	40400000	--	0
10	AGAP011800-PA	Transaldolase|protein_coding|3L:33331569:33333359:-1|gene:AGAP011800_x000D_	36947	42	14	14	271.26	23	34600000	--	1
8	AGAP004366-PA	1-pyrroline-5-carboxylate dehydrogenase|protein_coding|2R:55076751:55081158:-1|gene:AGAP004366_x000D_	63506	41	22	22	292.31	29	31600000	--	0
55	AGAP007120-PA	nucleoside-diphosphate kinase|protein_coding|2L:43043679:43044386:1|gene:AGAP007120_x000D_	18636	51	7	7	207.34	11	28300000	--	1
5	AGAP007939-PA	starch phosphorylase|protein_coding|3R:3218295:3221971:-1|gene:AGAP007939_x000D_	96839	40	29	29	312.68	36	24200000	--	0
14	AGAP012048-PA	Citrate synthase|protein_coding|3L:36859979:36869012:1|gene:AGAP012048_x000D_	51547	32	15	15	234.72	20	23000000	--	1
44	AGAP004598-PA	Phosphoserine aminotransferase|protein_coding|2R:58258064:58259494:-1|gene:AGAP004598_x000D_	40126	46	14	14	224.99	15	21400000	--	0
11	AGAP003168-PA	Isocitrate dehydrogenase [NADP]|protein_coding|2R:33509699:33511959:1|gene:AGAP003168_x000D_	50579	46	19	21	248.56	24	20900000	--	1
18	AGAP011971-PA	Ser/Thr protein phosphatase/nucleotidase|protein_coding|3L:35698416:35700459:1|gene:AGAP011971_x000D_	61799	31	17	17	247.62	22	19300000	--	0
36	AGAP009510-PA	malate dehydrogenase|protein_coding|3R:34977812:34981324:-1|gene:AGAP009510_x000D_	35942	42	13	13	254.66	16	14600000	--	1
9	AGAP003153-PC	VATA: V-type proton ATPase catalytic subunit A|protein_coding|2R:33386137:33388965:-1|gene:AGAP003153_x000D_	68209	40	21	21	292.22	25	13700000	--	0
9	AGAP003153-PD	VATA: V-type proton ATPase catalytic subunit A|protein_coding|2R:33386137:33388965:-1|gene:AGAP003153_x000D_	68209	40	21	21	292.22	25	13700000	--	0
9	AGAP003153-PA	VATA: V-type proton ATPase catalytic subunit A|protein_coding|2R:33386137:33388965:-1|gene:AGAP003153_x000D_	68209	40	21	21	292.22	25	13700000	--	0
9	AGAP003153-PB	VATA: V-type proton ATPase catalytic subunit A|protein_coding|2R:33386137:33388965:-1|gene:AGAP003153_x000D_	68209	40	21	21	292.22	25	13700000	--	0
39	AGAP010130-PA	3 2-trans-enoyl-CoA isomerase mitochondrial|protein_coding|3R:49265719:49266728:-1|gene:AGAP010130_x000D_	31667	30	10	10	212.76	16	13600000	--	1
39	AGAP010130-PB	3 2-trans-enoyl-CoA isomerase mitochondrial|protein_coding|3R:49265719:49266728:-1|gene:AGAP010130_x000D_	31667	30	10	10	212.76	16	13600000	--	1
12	AGAP012407-PA	protein disulfide-isomerase A1|protein_coding|3L:41763553:41768233:-1|gene:AGAP012407_x000D_	55417	38	18	18	223.76	23	13400000	--	0
34	AGAP001065-PD	glycine hydroxymethyltransferase|protein_coding|X:22328619:22330127:1|gene:AGAP001065_x000D_	51765	37	13	13	203.29	16	12300000	--	1
34	AGAP001065-PA	glycine hydroxymethyltransferase|protein_coding|X:22328619:22330127:1|gene:AGAP001065_x000D_	51765	37	13	13	203.29	16	12300000	--	1
34	AGAP001065-PG	glycine hydroxymethyltransferase|protein_coding|X:22328619:22330127:1|gene:AGAP001065_x000D_	51765	37	13	13	203.29	16	12300000	--	1
34	AGAP001065-PH	glycine hydroxymethyltransferase|protein_coding|X:22328619:22330127:1|gene:AGAP001065_x000D_	51765	37	13	13	203.29	16	12300000	--	1
34	AGAP001065-PB	glycine hydroxymethyltransferase|protein_coding|X:22328619:22330127:1|gene:AGAP001065_x000D_	51765	37	13	13	203.29	16	12300000	--	1
34	AGAP001065-PE	glycine hydroxymethyltransferase|protein_coding|X:22328619:22330127:1|gene:AGAP001065_x000D_	51765	37	13	13	203.29	16	12300000	--	1
34	AGAP001065-PC	glycine hydroxymethyltransferase|protein_coding|X:22328619:22330127:1|gene:AGAP001065_x000D_	51765	37	13	13	203.29	16	12300000	--	1
34	AGAP001065-PF	glycine hydroxymethyltransferase|protein_coding|X:22328619:22330127:1|gene:AGAP001065_x000D_	51765	37	13	13	203.29	16	12300000	--	1
15	AGAP011161-PA	transketolase|protein_coding|3L:18115145:18118550:1|gene:AGAP011161_x000D_	68025	32	16	16	254.57	23	11700000	--	0
23	AGAP009783-PA	short/branched chain acyl-CoA dehydrogenase|protein_coding|3R:43269836:43271086:-1|gene:AGAP009783_x000D_	45492	33	11	11	225.43	12	11600000	--	1
27	AGAP007393-PC	protein disulfide isomerase family A member 3|protein_coding|2L:46286058:46287785:1|gene:AGAP007393_x000D_	54312	28	12	12	195.17	17	11500000	--	0
27	AGAP007393-PB	protein disulfide isomerase family A member 3|protein_coding|2L:46286058:46287785:1|gene:AGAP007393_x000D_	54312	28	12	12	195.17	17	11500000	--	0
27	AGAP007393-PA	protein disulfide isomerase family A member 3|protein_coding|2L:46286058:46287785:1|gene:AGAP007393_x000D_	54312	28	12	12	195.17	17	11500000	--	0
25	AGAP004142-PA	aspartate aminotransferase cytoplasmic|protein_coding|2R:50702095:50703939:1|gene:AGAP004142_x000D_	44825	44	15	15	229.49	18	11000000	--	1
114	AGAP007867-PA	|protein_coding|3R:2377597:2383041:1|gene:AGAP007867_x000D_	11588	14	3	3	163.56	5	9520000	--	0
33	AGAP008849-PA	D-3-phosphoglycerate dehydrogenase|protein_coding|3R:19412110:19417249:-1|gene:AGAP008849_x000D_	35506	37	12	12	202.67	16	9430000	--	1
24	AGAP007643-PB	Tyrosine 3-monooxygenase/tryptophan 5-monooxygenase activation protein beta polypeptide 2|protein_coding|2L:48609260:48612726:-1|gene:AGAP007643_x000D_	28251	41	2	11	212.98	18	9060000	--	0
24	AGAP007643-PA	Tyrosine 3-monooxygenase/tryptophan 5-monooxygenase activation protein beta polypeptide 2|protein_coding|2L:48609260:48612726:-1|gene:AGAP007643_x000D_	28251	41	2	11	212.98	18	9060000	--	0
22	AGAP001151-PA	14-3-3 protein epsilon|protein_coding|2R:617564:625113:-1|gene:AGAP001151_x000D_	29219	35	9	11	185.16	16	8700000	--	1
19	AGAP002518-PA	delta-1-pyrroline-5-carboxylate synthetase|protein_coding|2R:22185350:22193225:-1|gene:AGAP002518_x000D_	86240	22	16	16	257.18	21	8460000	--	0
21	AGAP011777-PA	RpSA: 40S ribosomal protein SA|protein_coding|3L:33171250:33172204:1|gene:AGAP011777_x000D_	31427	59	13	13	243.01	20	7630000	--	1
29	AGAP004002-PA	60 kDa heat shock protein mitochondrial precursor|protein_coding|2R:47808071:47809937:-1|gene:AGAP004002_x000D_	60778	33	14	14	265.97	18	7520000	--	0
17	AGAP009441-PB	elongation factor 2|protein_coding|3R:33496915:33501054:-1|gene:AGAP009441_x000D_	94569	25	17	17	223.87	21	6980000	--	1
17	AGAP009441-PA	elongation factor 2|protein_coding|3R:33496915:33501698:-1|gene:AGAP009441_x000D_	94569	25	17	17	223.87	21	6980000	--	1
20	AGAP007123-PA	sarcosine dehydrogenase|protein_coding|2L:43053619:43057640:1|gene:AGAP007123_x000D_	99737	22	15	15	206.85	16	6150000	--	0
16	AGAP007406-PA	Elongation factor 1-alpha|protein_coding|2L:46338841:46340232:1|gene:AGAP007406_x000D_	50383	45	6	17	229.24	20	6140000	--	1
56	AGAP013544-PA	L-gulonate 3-dehydrogenase|protein_coding|2L:46190807:46192419:1|gene:AGAP013544_x000D_	35133	37	10	10	210.86	11	5130000	--	0
37	AGAP002520-PA	short-chain dehydrogenease/reductase|protein_coding|2R:22321444:22322202:1|gene:AGAP002520_x000D_	26530	60	15	15	298.24	18	5070000	--	1
50	AGAP004394-PA	dipeptidyl-peptidase III|protein_coding|2R:55591068:55593533:1|gene:AGAP004394_x000D_	81444	21	11	11	201.52	13	4610000	--	0
13	AGAP004192-PA	heat shock 70kDa protein 5|protein_coding|2R:51642759:51644738:1|gene:AGAP004192_x000D_	72743	33	14	19	252.81	23	3970000	--	1
42	AGAP009172-PA	prolyl oligopeptidase|protein_coding|3R:28109194:28112206:-1|gene:AGAP009172_x000D_	87551	20	13	13	218.23	15	3940000	--	0
49	AGAP006660-PB	Isocitrate dehydrogenase [NADP]|protein_coding|2L:36426076:36427317:-1|gene:AGAP006660_x000D_	46676	27	7	9	243.94	13	3780000	--	1
49	AGAP006660-PC	Isocitrate dehydrogenase [NADP]|protein_coding|2L:36426076:36427317:-1|gene:AGAP006660_x000D_	46676	27	7	9	243.94	13	3780000	--	1
49	AGAP006660-PA	Isocitrate dehydrogenase [NADP]|protein_coding|2L:36426076:36427317:-1|gene:AGAP006660_x000D_	46676	27	7	9	243.94	13	3780000	--	1
54	AGAP000610-PA	SG1f: salivary gland protein 1-like 6|protein_coding|X:11077270:11078565:1|gene:AGAP000610_x000D_	49251	23	9	9	155.51	11	3650000	--	0
28	AGAP007593-PB	glycerol-3-phosphate dehydrogenase (NAD+)|protein_coding|2L:48090067:48094192:-1|gene:AGAP007593_x000D_	38071	45	12	12	286.67	17	3390000	--	1
28	AGAP007593-PA	glycerol-3-phosphate dehydrogenase (NAD+)|protein_coding|2L:48086521:48094192:-1|gene:AGAP007593_x000D_	38561	45	12	12	286.67	17	3390000	--	1
88	AGAP010517-PB	MnSOD1: manganese-iron superoxide dismutase 1|protein_coding|3L:5581880:5582955:-1|gene:AGAP010517_x000D_	24537	23	4	4	172.75	5	3360000	--	0
88	AGAP010517-PA	MnSOD1: manganese-iron superoxide dismutase 1|protein_coding|3L:5581880:5582955:-1|gene:AGAP010517_x000D_	24537	23	4	4	172.75	5	3360000	--	0
26	AGAP002076-PA	heat shock 70kDa protein 1/8|protein_coding|2R:14828744:14830714:1|gene:AGAP002076_x000D_	71376	33	10	15	242.77	17	3270000	--	1
35	AGAP007258-PA	aconitate hydratase 1 / homoaconitase|protein_coding|2L:44757513:44760849:-1|gene:AGAP007258_x000D_	98603	18	16	16	230.47	16	3230000	--	0
57	AGAP012167-PA	Pgi: phosphoglucose isomerase (glucose-6-phosphate isomerase)|protein_coding|3L:38254197:38260323:1|gene:AGAP012167_x000D_	62385	21	9	9	189.47	10	3150000	--	1
62	AGAP004744-PA	skap: succinyl-CoA ligase beta subunit|protein_coding|2L:3021924:3025400:1|gene:AGAP004744_x000D_	48624	30	9	9	171.65	9	3120000	--	0
43	AGAP001919-PA	protein disulfide-isomerase A6|protein_coding|2R:12098233:12099570:1|gene:AGAP001919_x000D_	48563	31	11	11	175.17	15	3060000	--	1
84	AGAP001218-PA	tubulin alpha-4A chain|protein_coding|2R:1618103:1620207:-1|gene:AGAP001218_x000D_	49908	20	6	6	148.97	7	2960000	--	0
84	AGAP001219-PA	TUB4A: tubulin alpha-4A chain|protein_coding|2R:1622022:1624126:1|gene:AGAP001219_x000D_	49908	20	6	6	148.97	7	2960000	--	0
92	AGAP005866-PA	glutamate decarboxylase|protein_coding|2L:22659643:22673817:-1|gene:AGAP005866_x000D_	58097	14	6	6	138.82	6	2910000	--	1
48	AGAP004197-PA	6-phosphogluconate dehydrogenase decarboxylating|protein_coding|2R:51676581:51680556:-1|gene:AGAP004197_x000D_	53142	28	11	11	236.62	13	2560000	--	0
69	AGAP006966-PA	4-aminobutyrate aminotransferase mitochondrial|protein_coding|2L:40286914:40290516:1|gene:AGAP006966_x000D_	55582	20	6	6	181.07	8	2510000	--	1
69	AGAP006966-PB	4-aminobutyrate aminotransferase mitochondrial|protein_coding|2L:40286914:40290516:1|gene:AGAP006966_x000D_	55582	20	6	6	181.07	8	2510000	--	1
51	AGAP010929-PA	tubB: tubulin beta-chain|protein_coding|3L:13308192:13326418:-1|gene:AGAP010929_x000D_	50105	30	11	11	209.28	12	2460000	--	0
46	AGAP003414-PB	3-hydroxyacyl-CoA dehydrogenase / 3-hydroxy-2-methylbutyryl-CoA dehydrogenase|protein_coding|2R:37464656:37465423:-1|gene:AGAP003414_x000D_	26934	53	11	11	206.18	16	2390000	--	1
46	AGAP003414-PA	3-hydroxyacyl-CoA dehydrogenase / 3-hydroxy-2-methylbutyryl-CoA dehydrogenase|protein_coding|2R:37464656:37465423:-1|gene:AGAP003414_x000D_	26934	53	11	11	206.18	16	2390000	--	1
75	AGAP011833-PA	enoyl-CoA hydratase|protein_coding|3L:33896030:33897085:1|gene:AGAP011833_x000D_	32383	33	7	7	144.11	8	2150000	--	0
121	AGAP009431-PB	RpS21: 40S ribosomal protein S21|protein_coding|3R:33472620:33473238:1|gene:AGAP009431_x000D_	9321	45	3	3	120.12	3	2070000	--	1
121	AGAP009431-PA	RpS21: 40S ribosomal protein S21|protein_coding|3R:33472620:33473238:1|gene:AGAP009431_x000D_	9321	45	3	3	120.12	3	2070000	--	1
71	AGAP005129-PA	5'-methylthioadenosine phosphorylase|protein_coding|2L:10338819:10339756:-1|gene:AGAP005129_x000D_	30265	32	6	6	216.38	8	1970000	--	0
101	AGAP002085-PA	|protein_coding|2R:15138130:15143602:1|gene:AGAP002085_x000D_	16984	22	5	5	126.6	5	1960000	--	1
79	AGAP004212-PA	Crc: calreticulin|protein_coding|2R:51938091:51941107:-1|gene:AGAP004212_x000D_	46358	19	6	6	169.57	6	1950000	--	0
47	AGAP001653-PA	NADH dehydrogenase (ubiquinone) Fe-S protein 1|protein_coding|2R:7320328:7322744:1|gene:AGAP001653_x000D_	79180	22	11	11	215.81	12	1810000	--	1
47	AGAP001653-PB	NADH dehydrogenase (ubiquinone) Fe-S protein 1|protein_coding|2R:7320328:7322744:1|gene:AGAP001653_x000D_	79180	22	11	11	215.81	12	1810000	--	1
66	AGAP010640-PA	|protein_coding|3L:7898432:7902665:-1|gene:AGAP010640_x000D_	19428	50	7	7	210.47	10	1750000	--	0
77	AGAP000562-PB	Moe: Moesin/ezrin/radixin homolog 1|protein_coding|X:9985762:10002498:1|gene:AGAP000562_x000D_	68012	11	4	4	159.76	4	1730000	--	1
77	AGAP000562-PA	Moe: Moesin/ezrin/radixin homolog 1|protein_coding|X:9974551:10002498:1|gene:AGAP000562_x000D_	68320	11	4	4	159.76	4	1730000	--	1
77	AGAP000562-PC	Moe: Moesin/ezrin/radixin homolog 1|protein_coding|X:9985762:10002498:1|gene:AGAP000562_x000D_	68611	11	4	4	159.76	4	1730000	--	1
63	AGAP000565-PC	TRXR: thioredoxin reductase|protein_coding|X:10022230:10031999:1|gene:AGAP000565_x000D_	54507	25	9	9	192.48	9	1560000	--	0
63	AGAP000565-PB	TRXR: thioredoxin reductase|protein_coding|X:10030168:10031999:1|gene:AGAP000565_x000D_	54697	25	9	9	192.48	9	1560000	--	0
63	AGAP000565-PA	TRXR: thioredoxin reductase|protein_coding|X:10028632:10031999:1|gene:AGAP000565_x000D_	57464	23	9	9	192.48	9	1560000	--	0
40	AGAP003398-PA	nucleosome-remodeling factor 38 kDa subunit|protein_coding|2R:37299909:37311790:1|gene:AGAP003398_x000D_	32561	45	1	12	218.85	16	1430000	--	1
40	AGAP003398-PE	nucleosome-remodeling factor 38 kDa subunit|protein_coding|2R:37299615:37302086:1|gene:AGAP003398_x000D_	43241	34	1	12	218.85	16	1430000	--	1
40	AGAP003398-PB	nucleosome-remodeling factor 38 kDa subunit|protein_coding|2R:37299615:37311790:1|gene:AGAP003398_x000D_	43241	34	1	12	218.85	16	1430000	--	1
81	AGAP000023-PA	|protein_coding|X:320251:323017:-1|gene:AGAP000023_x000D_	42442	23	6	6	153.6	7	1400000	--	0
86	AGAP008502-PA	L-xylulose reductase|protein_coding|3R:11346538:11347407:1|gene:AGAP008502_x000D_	25606	28	5	5	202.48	7	1310000	--	1
67	AGAP011834-PA	mitochondrial trans-2-enoyl-CoA reductase|protein_coding|3L:33897718:33898873:1|gene:AGAP011834_x000D_	39498	40	9	9	191.78	10	1310000	--	0
89	AGAP003027-PA	dumpy-like protein|protein_coding|2R:31239297:31243298:1|gene:AGAP003027_x000D_	43573	23	6	6	165.34	6	1280000	--	1
64	AGAP002564-PC	Aldo: fructose biphosphate aldolase|protein_coding|2R:22877762:22891504:1|gene:AGAP002564_x000D_	39190	18	6	6	148.63	8	1260000	--	0
64	AGAP002564-PB	Aldo: fructose biphosphate aldolase|protein_coding|2R:22877762:22891504:1|gene:AGAP002564_x000D_	39190	18	6	6	148.63	8	1260000	--	0
64	AGAP002564-PD	Aldo: fructose biphosphate aldolase|protein_coding|2R:22877762:22891504:1|gene:AGAP002564_x000D_	39190	18	6	6	148.63	8	1260000	--	0
64	AGAP002564-PE	Aldo: fructose biphosphate aldolase|protein_coding|2R:22877762:22891504:1|gene:AGAP002564_x000D_	39190	18	6	6	148.63	8	1260000	--	0
64	AGAP002564-PA	Aldo: fructose biphosphate aldolase|protein_coding|2R:22877762:22883553:1|gene:AGAP002564_x000D_	39561	18	6	6	148.63	8	1260000	--	0
31	AGAP005095-PA	actin beta/gamma 1|protein_coding|2L:9969318:9971412:1|gene:AGAP005095_x000D_	41777	39	2	13	262.08	17	1250000	--	1
97	AGAP001387-PA	|protein_coding|2R:4116737:4117666:-1|gene:AGAP001387_x000D_	16833	66	6	6	236.7	6	1230000	--	0
73	AGAP005581-PA	3-hydroxyisobutyrate dehydrogenase|protein_coding|2L:17369577:17371537:1|gene:AGAP005581_x000D_	34314	33	6	6	205.93	8	1230000	--	1
52	AGAP001312-PA	succinyl-CoA synthetase alpha subunit|protein_coding|2R:2843216:2845169:1|gene:AGAP001312_x000D_	34585	28	9	9	174.47	11	1110000	--	0
58	AGAP009623-PA	GAPDH: glyceraldehyde 3-phosphate dehydrogenase|protein_coding|3R:37154051:37155049:1|gene:AGAP009623_x000D_	35467	31	9	9	222.95	9	1030000	--	1
68	AGAP010588-PA	CCT8: Chaperonin containing TCP1 subunit 8|protein_coding|3L:6553400:6555190:-1|gene:AGAP010588_x000D_	59506	21	9	9	150.1	10	881000	--	0
74	AGAP000376-PA	Tsf1: Transferrin|protein_coding|X:6869878:6872834:1|gene:AGAP000376_x000D_	69213	15	8	8	201.5	8	857000	--	1
100	AGAP006258-PA	PPO2: prophenoloxidase 2|protein_coding|2L:28702567:28705477:-1|gene:AGAP006258_x000D_	78074	7	4	4	141.61	5	857000	--	0
53	AGAP004596-PA	PyK: pyruvate kinase|protein_coding|2R:58245995:58249228:-1|gene:AGAP004596_x000D_	57626	25	11	11	188.94	12	846000	--	1
59	AGAP001423-PA	Bifunctional purine biosynthesis protein|protein_coding|2R:4746244:4748099:-1|gene:AGAP001423_x000D_	64138	16	8	8	202.63	10	809000	--	0
65	AGAP002586-PA	glycogen(starch) synthase|protein_coding|2R:23292050:23294443:-1|gene:AGAP002586_x000D_	79516	15	8	8	175.95	9	763000	--	1
123	AGAP009075-PA	ATP-dependent RNA helicase UAP56/SUB2|protein_coding|3R:25435686:25439559:1|gene:AGAP009075_x000D_	48777	7	3	3	143.65	3	711000	--	0
167	AGAP002277-PA	mitochondrial import inner membrane translocase subunit Tim13|protein_coding|2R:18513486:18513922:1|gene:AGAP002277_x000D_	10109	30	2	2	60.06	2	646000	--	1
118	AGAP010025-PA	Rab GDP dissociation inhibitor beta|protein_coding|3R:47950588:47953337:-1|gene:AGAP010025_x000D_	49761	9	4	4	139.68	4	640000	--	0
126	AGAP009685-PA	aspartate aminotransferase mitochondrial|protein_coding|3R:38661350:38667881:-1|gene:AGAP009685_x000D_	47022	8	3	3	118.56	3	625000	--	1
76	AGAP003476-PA	protein BCP1|protein_coding|2R:38184548:38185626:-1|gene:AGAP003476_x000D_	33642	23	6	6	147.74	7	605000	--	0
117	AGAP005108-PA	Proliferation-associated 2G4|protein_coding|2L:10198660:10201996:1|gene:AGAP005108_x000D_	45521	12	4	4	144.5	4	597000	--	1
111	AGAP001799-PA	tropomyosin 1|protein_coding|2R:10593313:10595066:1|gene:AGAP001799_x000D_	32513	15	5	5	137.09	5	592000	--	0
111	AGAP001799-PB	tropomyosin 1|protein_coding|2R:10593313:10596722:1|gene:AGAP001799_x000D_	32410	15	5	5	137.09	5	592000	--	0
90	AGAP005728-PA	puromycin-sensitive aminopeptidase|protein_coding|2L:19770260:19782922:-1|gene:AGAP005728_x000D_	117040	5	5	5	114.61	5	592000	--	1
124	AGAP001622-PA	myosin light chain 5|protein_coding|2R:6973180:6974563:1|gene:AGAP001622_x000D_	22893	23	3	3	140.69	3	569000	--	0
72	AGAP010429-PA	succinate dehydrogenase (ubiquinone) flavoprotein subunit|protein_coding|3L:3189394:3192278:1|gene:AGAP010429_x000D_	72205	16	7	7	161.94	8	544000	--	1
102	AGAP005134-PA	F-type H+-transporting ATPase subunit alpha|protein_coding|2L:10355424:10358073:1|gene:AGAP005134_x000D_	59452	9	4	4	127.08	5	542000	--	0
70	AGAP002503-PA	4-coumarate:CoA ligase|protein_coding|2R:22051211:22066118:-1|gene:AGAP002503_x000D_	65148	20	8	8	182.84	9	531000	--	1
157	AGAP012008-PA	|protein_coding|3L:36200179:36201087:-1|gene:AGAP012008_x000D_	32000	8	2	2	98.5	2	519000	--	0
119	AGAP006576-PB	malate/L-lactate dehydrogenase|protein_coding|2L:34221311:34223619:-1|gene:AGAP006576_x000D_	53230	9	4	4	143.76	4	510000	--	1
119	AGAP006576-PA	malate/L-lactate dehydrogenase|protein_coding|2L:34221311:34223619:-1|gene:AGAP006576_x000D_	53230	9	4	4	143.76	4	510000	--	1
119	AGAP006576-PC	malate/L-lactate dehydrogenase|protein_coding|2L:34221311:34222607:-1|gene:AGAP006576_x000D_	38472	12	4	4	143.76	4	510000	--	1
136	AGAP009621-PA	alpha-N-acetylgalactosaminidase|protein_coding|3R:37081862:37089300:-1|gene:AGAP009621_x000D_	50308	6	3	3	87.22	3	486000	--	0
38	AGAP003398-PF	nucleosome-remodeling factor 38 kDa subunit|protein_coding|2R:37299909:37311520:1|gene:AGAP003398_x000D_	33078	42	1	12	213.44	16	471000	--	1
38	AGAP003398-PD	nucleosome-remodeling factor 38 kDa subunit|protein_coding|2R:37299615:37311520:1|gene:AGAP003398_x000D_	43757	32	1	12	213.44	16	471000	--	1
143	AGAP012823-PA	NADH dehydrogenase 1 alpha subcomplex subunit 2|protein_coding|UNKN:31704582:31705072:-1|gene:AGAP012823_x000D_	10677	38	3	3	91.7	3	471000	--	0
143	AGAP003367-PA	NADH dehydrogenase (ubiquinone) 1 alpha subcomplex 2|protein_coding|2R:36893208:36893713:1|gene:AGAP003367_x000D_	11062	36	3	3	91.7	3	471000	--	0
80	AGAP010691-PA	TNF receptor-associated protein 1|protein_coding|3L:8608421:8610748:1|gene:AGAP010691_x000D_	80569	12	7	7	132.93	7	452000	--	1
115	AGAP003003-PA	Aats-tyr: tyrosyl-tRNA synthetase|protein_coding|2R:30976059:30977793:-1|gene:AGAP003003_x000D_	59578	15	5	5	172.94	5	451000	--	0
85	AGAP006096-PA	SCOT: succinyl-CoA transferase|protein_coding|2L:26620119:26624653:-1|gene:AGAP006096_x000D_	56458	15	6	6	159.97	7	427000	--	1
105	AGAP006371-PA	amyrel|protein_coding|2L:30561675:30564381:-1|gene:AGAP006371_x000D_	94157	5	4	4	145.76	4	418000	--	0
122	AGAP000470-PA	methylthioribulose-1-phosphate dehydratase|protein_coding|X:8105454:8109526:1|gene:AGAP000470_x000D_	26382	23	4	4	137.05	4	407000	--	1
108	AGAP002499-PA	methylmalonate-semialdehyde dehydrogenase (acylating) mitochondrial|protein_coding|2R:22045901:22048654:-1|gene:AGAP002499_x000D_	56714	10	4	4	139.66	5	404000	--	0
78	AGAP011629-PA	dihydrolipoamide dehydrogenase|protein_coding|3L:30343263:30347159:-1|gene:AGAP011629_x000D_	53491	15	6	6	160.17	7	394000	--	1
112	AGAP000188-PB	Uridine phosphorylase|protein_coding|X:3076390:3080156:1|gene:AGAP000188_x000D_	40990	13	4	4	177.26	4	391000	--	0
120	AGAP002969-PA	asparaginyl-tRNA synthetase|protein_coding|2R:30258021:30259987:-1|gene:AGAP002969_x000D_	63440	9	3	3	94.89	3	362000	--	1
87	AGAP007104-PA	farnesyl diphosphate synthase|protein_coding|2L:42784836:42792533:-1|gene:AGAP007104_x000D_	50389	16	6	6	190.13	7	361000	--	0
82	AGAP001759-PA	protein transport protein SEC23|protein_coding|2R:9479550:9482903:1|gene:AGAP001759_x000D_	86816	9	5	5	152.04	6	355000	--	1
129	AGAP006766-PA	nascent polypeptide-associated complex subunit alpha|protein_coding|2L:38038846:38039570:1|gene:AGAP006766_x000D_	22616	20	3	3	97.62	3	344000	--	0
41	AGAP007643-PC	Tyrosine 3-monooxygenase/tryptophan 5-monooxygenase activation protein beta polypeptide 2|protein_coding|2L:48609260:48612726:-1|gene:AGAP007643_x000D_	28345	39	1	10	204.24	16	333000	--	1
41	AGAP007643-PD	Tyrosine 3-monooxygenase/tryptophan 5-monooxygenase activation protein beta polypeptide 2|protein_coding|2L:48609260:48612726:-1|gene:AGAP007643_x000D_	28345	39	1	10	204.24	16	333000	--	1
91	AGAP005400-PA	four and a half LIM domains|protein_coding|2L:15055100:15074220:1|gene:AGAP005400_x000D_	40647	14	5	5	134.01	6	327000	--	0
131	AGAP002350-PE	troponin T fast skeletal muscle|protein_coding|2R:20520807:20529622:1|gene:AGAP002350_x000D_	45706	10	3	3	96.98	3	327000	--	1
131	AGAP002350-PD	troponin T fast skeletal muscle|protein_coding|2R:20520807:20529622:1|gene:AGAP002350_x000D_	45576	10	3	3	96.98	3	327000	--	1
145	AGAP000612-PA	SG1: salivary gland protein 1|protein_coding|X:11082881:11084086:1|gene:AGAP000612_x000D_	46114	7	3	3	72.98	3	318000	--	0
144	AGAP009907-PA	leukotriene-A4 hydrolase|protein_coding|3R:45186831:45189155:-1|gene:AGAP009907_x000D_	69123	5	3	3	88.24	3	316000	--	1
146	AGAP003095-PA	yellow protein|protein_coding|2R:32419121:32421544:1|gene:AGAP003095_x000D_	52620	6	2	2	68.9	3	310000	--	0
106	AGAP008000-PA	sepiapterin reductase|protein_coding|3R:3987934:3988800:1|gene:AGAP008000_x000D_	31036	22	3	3	119.09	4	307000	--	1
93	AGAP000252-PA	oligopeptidase A|protein_coding|X:4607157:4609601:1|gene:AGAP000252_x000D_	84934	7	4	4	95.8	4	306000	--	0
137	AGAP002413-PD	Basic leucine zipper and W2 domain-containing protein 1|protein_coding|2R:21026030:21030814:1|gene:AGAP002413_x000D_	48396	7	3	3	96.8	3	290000	--	1
137	AGAP002413-PA	Basic leucine zipper and W2 domain-containing protein 1|protein_coding|2R:21026030:21030814:1|gene:AGAP002413_x000D_	48396	7	3	3	96.8	3	290000	--	1
137	AGAP002413-PC	Basic leucine zipper and W2 domain-containing protein 1|protein_coding|2R:21026030:21030814:1|gene:AGAP002413_x000D_	48396	7	3	3	96.8	3	290000	--	1
137	AGAP002413-PB	Basic leucine zipper and W2 domain-containing protein 1|protein_coding|2R:21026030:21030814:1|gene:AGAP002413_x000D_	48396	7	3	3	96.8	3	290000	--	1
109	AGAP002521-PB	hydroxybutyrate dehydrogenase|protein_coding|2R:22322371:22323216:-1|gene:AGAP002521_x000D_	27148	23	5	5	147.71	5	282000	--	0
109	AGAP002521-PA	hydroxybutyrate dehydrogenase|protein_coding|2R:22322371:22323216:-1|gene:AGAP002521_x000D_	27148	23	5	5	147.71	5	282000	--	0
96	AGAP004940-PA	cAMP-dependent protein kinase regulator|protein_coding|2L:6244207:6262504:1|gene:AGAP004940_x000D_	43157	16	5	5	154.97	5	279000	--	1
113	AGAP008305-PA	Phosphoglucomutase|protein_coding|3R:8803846:8808564:-1|gene:AGAP008305_x000D_	68954	7	4	4	153.37	5	268000	--	0
133	AGAP000607-PA	SG1c: salivary gland protein 1-like 3|protein_coding|X:11074262:11075440:-1|gene:AGAP000607_x000D_	44545	9	2	2	102.71	3	263000	--	1
149	AGAP011158-PA	Kynurenine--oxoglutarate transaminase 3 isoform 1|protein_coding|3L:18109259:18110762:1|gene:AGAP011158_x000D_	50906	6	2	2	114.35	2	247000	--	0
165	AGAP012093-PA	|protein_coding|3L:37597025:37601076:1|gene:AGAP012093_x000D_	76959	3	2	2	60.76	2	231000	--	1
168	AGAP007505-PA	vitellogenic carboxypeptidase-like protein|protein_coding|2L:46991581:46993014:1|gene:AGAP007505_x000D_	54014	4	2	2	75.52	2	218000	--	0
154	AGAP011824-PA	TPX4: thioredoxin peroxidase 4|protein_coding|3L:33860711:33861716:-1|gene:AGAP011824_x000D_	25008	11	2	2	87.89	2	203000	--	1
95	AGAP003124-PA	dihydropyrimidinase|protein_coding|2R:32937816:32949396:-1|gene:AGAP003124_x000D_	65415	9	5	5	136.57	5	202000	--	0
140	AGAP010606-PA	mitochondrial import inner membrane translocase subunit Tim8 B|protein_coding|3L:7139493:7139833:-1|gene:AGAP010606_x000D_	10172	37	3	3	95.45	3	191000	--	1
32	AGAP000651-PB	Actin5C: Actin-5C|protein_coding|X:11656334:11657464:-1|gene:AGAP000651_x000D_	41822	38	2	12	230.44	17	189000	--	0
32	AGAP000651-PA	Actin5C: Actin-5C|protein_coding|X:11656334:11657464:-1|gene:AGAP000651_x000D_	41822	38	2	12	230.44	17	189000	--	0
110	AGAP005662-PA	acyl-CoA dehydrogenase|protein_coding|2L:18491771:18494091:-1|gene:AGAP005662_x000D_	45475	20	5	5	104.05	5	154000	--	1
83	AGAP028164-PA	|protein_coding|3R:17377402:17381281:-1|gene:AGAP028164_x000D_	69366	11	5	5	156.2	7	150000	--	0
141	AGAP006996-PA	mitochondrial translation elongation factor TU|protein_coding|2L:40536505:40538135:1|gene:AGAP006996_x000D_	51389	5	2	2	66.9	2	144000	--	1
162	AGAP006569-PA	acetyl-CoA synthetase|protein_coding|2L:34159209:34165626:1|gene:AGAP006569_x000D_	75825	3	2	2	70.38	2	136000	--	0
125	AGAP013112-PA	mRNA binding protein|protein_coding|2R:4072251:4073825:-1|gene:AGAP013112_x000D_	54623	12	3	3	170.88	3	133000	--	1
104	AGAP004352-PA	succinyl-CoA synthetase beta subunit|protein_coding|2R:54946286:54947800:-1|gene:AGAP004352_x000D_	46128	11	3	3	118.82	3	132000	--	0
104	AGAP004352-PB	succinyl-CoA synthetase beta subunit|protein_coding|2R:54946286:54947800:-1|gene:AGAP004352_x000D_	46128	11	3	3	118.82	3	132000	--	0
94	AGAP005282-PA	guanine deaminase|protein_coding|2L:13620680:13622367:1|gene:AGAP005282_x000D_	50583	7	3	3	105.77	5	130000	--	1
139	AGAP004775-PA	Xaa-Pro dipeptidase|protein_coding|2L:3401188:3415683:-1|gene:AGAP004775_x000D_	52896	6	3	3	76.96	3	129000	--	0
139	AGAP004775-PB	Xaa-Pro dipeptidase|protein_coding|2L:3401188:3415683:-1|gene:AGAP004775_x000D_	52896	6	3	3	76.96	3	129000	--	0
45	AGAP003541-PB	eukaryotic translation elongation factor 1 alpha 1|protein_coding|2R:39348411:39350723:1|gene:AGAP003541_x000D_	50443	34	2	13	196.36	15	128000	--	1
45	AGAP003541-PC	eukaryotic translation elongation factor 1 alpha 1|protein_coding|2R:39348411:39350723:1|gene:AGAP003541_x000D_	50443	34	2	13	196.36	15	128000	--	1
45	AGAP003541-PA	eukaryotic translation elongation factor 1 alpha 1|protein_coding|2R:39348411:39350723:1|gene:AGAP003541_x000D_	50443	34	2	13	196.36	15	128000	--	1
127	AGAP008141-PA	argininosuccinate lyase|protein_coding|3R:6123739:6125285:1|gene:AGAP008141_x000D_	54377	8	3	3	116.76	3	123000	--	0
152	AGAP001264-PA	Plasma glutamate carboxypeptidase|protein_coding|2R:2095791:2097398:1|gene:AGAP001264_x000D_	53285	5	2	2	109.01	2	116000	--	1
155	AGAP000289-PA	prostaglandin reductase 1 gene 2|protein_coding|X:5127465:5128525:-1|gene:AGAP000289_x000D_	36247	8	2	2	61.51	2	112000	--	0
98	AGAP006421-PA	A5R1: antigen 5 related protein 1|protein_coding|2L:31693764:31694704:1|gene:AGAP006421_x000D_	28957	18	3	3	127.24	6	110000	--	1
175	AGAP000719-PA	Ahcy13: Adenosylhomocysteinase|protein_coding|X:13067687:13073294:-1|gene:AGAP000719_x000D_	47680	6	2	2	71.4	2	110000	--	0
153	AGAP002091-PA	phosphoribosylformylglycinamidine synthase|protein_coding|2R:15221789:15227005:-1|gene:AGAP002091_x000D_	146949	2	2	2	73.71	2	108000	--	1
132	AGAP010139-PA	GMP synthase (glutamine-hydrolysing)|protein_coding|3R:49356476:49359576:-1|gene:AGAP010139_x000D_	76526	4	2	2	121.55	2	106000	--	0
132	AGAP010139-PD	GMP synthase (glutamine-hydrolysing)|protein_coding|3R:49356476:49359576:-1|gene:AGAP010139_x000D_	76526	4	2	2	121.55	2	106000	--	0
132	AGAP010139-PB	GMP synthase (glutamine-hydrolysing)|protein_coding|3R:49356476:49359576:-1|gene:AGAP010139_x000D_	76526	4	2	2	121.55	2	106000	--	0
132	AGAP010139-PC	GMP synthase (glutamine-hydrolysing)|protein_coding|3R:49356476:49359576:-1|gene:AGAP010139_x000D_	76526	4	2	2	121.55	2	106000	--	0
116	AGAP004677-PB	methylenetetrahydrofolate dehydrogenase(NAD+) / 5 10-methenyltetrahydrofolate|protein_coding|2L:157496:159356:-1|gene:AGAP004677_x000D_	33057	10	3	3	95.62	4	96200	--	1
116	AGAP004677-PA	methylenetetrahydrofolate dehydrogenase(NAD+) / 5 10-methenyltetrahydrofolate|protein_coding|2L:157496:181213:-1|gene:AGAP004677_x000D_	44819	7	3	3	95.62	4	96200	--	1
176	AGAP000551-PA	2-oxoglutarate dehydrogenase E1 component DHKTD1|protein_coding|X:9857661:9862680:1|gene:AGAP000551_x000D_	102565	3	2	2	82.07	2	81900	--	0
158	AGAP005865-PA	fumarylacetoacetase|protein_coding|2L:22654743:22656341:1|gene:AGAP005865_x000D_	45543	8	2	2	80.85	2	76700	--	1
130	AGAP009224-PA	|protein_coding|3R:28887506:28888888:1|gene:AGAP009224_x000D_	44327	7	2	2	87.71	2	70700	--	0
130	AGAP009224-PB	|protein_coding|3R:28887506:28888888:1|gene:AGAP009224_x000D_	44327	7	2	2	87.71	2	70700	--	0
130	AGAP009224-PD	|protein_coding|3R:28887506:28888888:1|gene:AGAP009224_x000D_	44327	7	2	2	87.71	2	70700	--	0
130	AGAP009224-PF	|protein_coding|3R:28880768:28888888:1|gene:AGAP009224_x000D_	47423	7	2	2	87.71	2	70700	--	0
107	AGAP000287-PA	prostaglandin reductase 1 gene|protein_coding|X:5122419:5123479:-1|gene:AGAP000287_x000D_	36151	10	3	3	108.24	4	51800	--	1
164	AGAP005558-PA	peptidase (mitochondrial processing) beta|protein_coding|2L:17030679:17032097:1|gene:AGAP005558_x000D_	51871	6	2	2	67.98	2	51500	--	0
134	AGAP002830-PA	C-1-tetrahydrofolate synthase mitochondrial precursor|protein_coding|2R:28075093:28081793:-1|gene:AGAP002830_x000D_	100863	3	2	2	65.32	3	44700	--	1
138	AGAP009486-PB	V-type H+-transporting ATPase 54 kD subunit|protein_coding|3R:34693281:34696586:1|gene:AGAP009486_x000D_	63378	7	3	3	122.23	3	43900	--	0
142	AGAP004890-PB	ribose-phosphate pyrophosphokinase|protein_coding|2L:4976675:4985358:1|gene:AGAP004890_x000D_	45112	6	2	2	67.13	3	40700	--	1
142	AGAP004890-PA	ribose-phosphate pyrophosphokinase|protein_coding|2L:4976675:4985358:1|gene:AGAP004890_x000D_	47277	6	2	2	67.13	3	40700	--	1
150	AGAP008265-PA	seryl-tRNA synthetase|protein_coding|3R:8085376:8086950:-1|gene:AGAP008265_x000D_	56968	4	2	2	66.07	2	24500	--	0
177	AGAP007362-PB	SH3 domain-binding glutamic acid-rich-like protein 3|protein_coding|2L:46067548:46078256:-1|gene:AGAP007362_x000D_	18162	13	2	2	68.56	2	24200	--	1
177	AGAP007362-PA	SH3 domain-binding glutamic acid-rich-like protein 3|protein_coding|2L:46062367:46078256:-1|gene:AGAP007362_x000D_	20566	12	2	2	68.56	2	24200	--	1
171	AGAP003742-PB	regulator of chromosome condensation|protein_coding|2R:42814706:42817572:1|gene:AGAP003742_x000D_	48705	5	2	2	81.09	2	22600	--	0
171	AGAP003742-PA	regulator of chromosome condensation|protein_coding|2R:42814415:42817572:1|gene:AGAP003742_x000D_	53747	5	2	2	81.09	2	22600	--	0
159	AGAP003219-PA	|protein_coding|2R:34006616:34009771:1|gene:AGAP003219_x000D_	36299	15	2	2	60.15	2	19900	--	1
99	AGAP010147-PH	myosin heavy chain|protein_coding|3R:49460519:49482350:1|gene:AGAP010147_x000D_	223756	2	4	4	102.27	4	11300	--	0
99	AGAP010147-PB	myosin heavy chain|protein_coding|3R:49460519:49482350:1|gene:AGAP010147_x000D_	224086	2	4	4	102.27	4	11300	--	0
99	AGAP010147-PK	myosin heavy chain|protein_coding|3R:49460519:49482350:1|gene:AGAP010147_x000D_	223845	2	4	4	102.27	4	11300	--	0
99	AGAP010147-PG	myosin heavy chain|protein_coding|3R:49460519:49482350:1|gene:AGAP010147_x000D_	224246	2	4	4	102.27	4	11300	--	0
99	AGAP010147-PA	myosin heavy chain|protein_coding|3R:49460519:49482350:1|gene:AGAP010147_x000D_	224200	2	4	4	102.27	4	11300	--	0
99	AGAP010147-PD	myosin heavy chain|protein_coding|3R:49460519:49482350:1|gene:AGAP010147_x000D_	224138	2	4	4	102.27	4	11300	--	0
99	AGAP010147-PI	myosin heavy chain|protein_coding|3R:49460519:49482350:1|gene:AGAP010147_x000D_	224086	2	4	4	102.27	4	11300	--	0
99	AGAP010147-PC	myosin heavy chain|protein_coding|3R:49460519:49482350:1|gene:AGAP010147_x000D_	224113	2	4	4	102.27	4	11300	--	0
99	AGAP010147-PF	myosin heavy chain|protein_coding|3R:49460519:49482350:1|gene:AGAP010147_x000D_	224098	2	4	4	102.27	4	11300	--	0
99	AGAP010147-PE	myosin heavy chain|protein_coding|3R:49460519:49481064:1|gene:AGAP010147_x000D_	222133	3	4	4	102.27	4	11300	--	0
99	AGAP010147-PJ	myosin heavy chain|protein_coding|3R:49460519:49482350:1|gene:AGAP010147_x000D_	224088	2	4	4	102.27	4	11300	--	0

## Sheet: Proteins common in Z7 Z8 Z9
Protein Accessions	Description_x000D_	Area Z7	Area Z8	Area Z9	SignalP
AGAP011026-PA	5' nucleotidase ecto|protein_coding|3L:14583939:14586101:-1|gene:AGAP011026_x000D_	562000000	838000000	257000000	Other (0.0502)/ SP (0.9498) Signal Peptide (Sec/SPI) Cleavage site between pos 23 and 24, GAA-KS. Probability 0.6822
AGAP029205-PA	ATP synthase subunit beta|protein_coding|3L:37451581:37452942:-1|gene:AGAP029205_x000D_	92900000	130000000	28700000	Other (0.9992)/ SP (0.0008)
AGAP012081-PA	F-type H+-transporting ATPase subunit beta|protein_coding|3L:37466325:37467812:-1|gene:AGAP012081	92900000	130000000	28700000	Other (0.9978)/ SP (0.0022)
AGAP007852-PB	aconitate hydratase 1 / homoaconitase|protein_coding|3R:2122554:2126811:-1|gene:AGAP007852_x000D_	43500000	71300000	24300000	Other (0.9989)/ SP (0.0011)
AGAP007827-PB	Eno: Enolase|protein_coding|3R:1485308:1486754:1|gene:AGAP007827_x000D_	40400000	21900000	3630000	Other (0.9993)/ SP (0.0007)
AGAP011971-PA	Ser/Thr protein phosphatase/nucleotidase|protein_coding|3L:35698416:35700459:1|gene:AGAP011971_x000D_	19300000	35800000	20300000	Other (0.0243)/ SP (0.9757) Signal peptide (Sec/PI) Cleavage site between pos 22 and 23: CSA-TD Probability 0.7904
AGAP004598-PA	Phosphoserine aminotransferase|protein_coding|2R:58258064:58259494:-1|gene:AGAP004598_x000D_	21400000	23800000	2110000	Other (0.9978)/ SP (0.0022)
AGAP007406-PA	Elongation factor 1-alpha|protein_coding|2L:46338841:46340232:1|gene:AGAP007406_x000D_	6140000	16300000	9740000	Other (0.9989)/ SP (0.0011)
AGAP008849-PA	D-3-phosphoglycerate dehydrogenase|protein_coding|3R:19412110:19417249:-1|gene:AGAP008849	9430000	17100000	3850000	Other (0.9995)/ SP (0.0005)
AGAP007939-PA	starch phosphorylase|protein_coding|3R:3218295:3221971:-1|gene:AGAP007939_x000D_	24200000	12200000	722000	Other (0.9992)/ SP (0.0008)
AGAP007593-PB	glycerol-3-phosphate dehydrogenase (NAD+)|protein_coding|2L:48090067:48094192:-1|gene:AGAP007593_x000D_	3390000	6760000	444000	Other (0.9986)/ SP (0.0014)
AGAP003168-PA	Isocitrate dehydrogenase [NADP]|protein_coding|2R:33509699:33511959:1|gene:AGAP003168_x000D_	20900000	7710000	284000	Other (0.9985)/ SP (0.0015)
AGAP002503-PA	4-coumarate:CoA ligase|protein_coding|2R:22051211:22066118:-1|gene:AGAP002503_x000D_	531000	10800000	13600000	Other (0.9987)/ SP (0.0013)
AGAP007393-PC	protein disulfide isomerase family A member 3|protein_coding|2L:46286058:46287785:1|gene:AGAP007393_x000D_	11500000	15700000	2270000	Other (0.0014)/ SP (0.9986) Signal peptide (Sec/SPI) Cleavage site between pos. 19 and 20 AFA-GE. Probability 0.7008
AGAP003398-PA	nucleosome-remodeling factor 38 kDa subunit|protein_coding|2R:37299909:37311790:1|gene:AGAP003398_x000D_	1430000	10600000	1130000	Other (0.9729)/ SP (0.0271)
AGAP009974-PA	AAPP: Anopheline antiplatelet protein|protein_coding|3R:46978500:46979463:-1|gene:AGAP009974_x000D_	606000000	67800000	48300000	Other (0.567)/ SP (0.433)
AGAP009510-PA	malate dehydrogenase|protein_coding|3R:34977812:34981324:-1|gene:AGAP009510_x000D_	14600000	18400000	1980000	Other (0.9941)/ SP (0.0059)
AGAP004352-PA	succinyl-CoA synthetase beta subunit|protein_coding|2R:54946286:54947800:-1|gene:AGAP004352_x000D_	132000	3530000	613000	Other (0.9998)/ SP (0.0002)
AGAP011777-PA	RpSA: 40S ribosomal protein SA|protein_coding|3L:33171250:33172204:1|gene:AGAP011777_x000D_	7630000	2780000	2980000	Other (0.9994)/ SP (0.0006)
AGAP007643-PB	Tyrosine 3-monooxygenase/tryptophan 5-monooxygenase activation protein beta polypeptide 2|protein_coding|2L:48609260:48612726:-1|gene:AGAP007643_x000D_	9060000	8480000	2130000	Other (0.9996)/ SP (0.0004)
AGAP012048-PA	Citrate synthase|protein_coding|3L:36859979:36869012:1|gene:AGAP012048_x000D_	23000000	14000000	1590000	Other (0.9994)/ SP (0.0006)
AGAP013544-PA	L-gulonate 3-dehydrogenase|protein_coding|2L:46190807:46192419:1|gene:AGAP013544_x000D_	5130000	7090000	483000	Other (0.9969)/ SP (0.0031)
AGAP000610-PA	SG1f: salivary gland protein 1-like 6|protein_coding|X:11077270:11078565:1|gene:AGAP000610_x000D_	3650000	2610000	2840000	Other (0.0886)/ SP (0.9114) Signal peptide (Sec/PI) Cleavage site between pos 37 and 38 VLA-AG Probability 0.3099
AGAP011800-PA	Transaldolase|protein_coding|3L:33331569:33333359:-1|gene:AGAP011800_x000D_	34600000	11500000	667000	Other (0.9996)/ SP (0.0004)
AGAP002518-PA	delta-1-pyrroline-5-carboxylate synthetase|protein_coding|2R:22185350:22193225:-1|gene:AGAP002518_x000D_	8460000	967000	1280000	Other (0.9988)/ SP (0.0012)
AGAP007120-PA	nucleoside-diphosphate kinase|protein_coding|2L:43043679:43044386:1|gene:AGAP007120_x000D_	28300000	10100000	419000	Other (0.0555)/ SP 0.(9445) Signal peptide (Sec/SPI) Cleavage site between pos 17 and 18 AMA-AN Probability 0.8186
AGAP001919-PA	protein disulfide-isomerase A6|protein_coding|2R:12098233:12099570:1|gene:AGAP001919_x000D_	3060000	867000	57300	Other (0.0196)/ SP (0.9804) Signal peptide (Sec/PI) Cleavage site between pos 25 and 26 SQA-LY Probability 0.8082
AGAP007123-PA	sarcosine dehydrogenase|protein_coding|2L:43053619:43057640:1|gene:AGAP007123_x000D_	6150000	1290000	34600	Other (0.9977)/ SP (0.0023)
AGAP005108-PA	Proliferation-associated 2G4|protein_coding|2L:10198660:10201996:1|gene:AGAP005108_x000D_	597000	2600000	1320000	Other (0.997)/ SP 0.003
AGAP010025-PA	Rab GDP dissociation inhibitor beta|protein_coding|3R:47950588:47953337:-1|gene:AGAP010025_x000D_	640000	1460000	12100000	Other (0.9993)/ SP (0.0007)
AGAP009783-PA	short/branched chain acyl-CoA dehydrogenase|protein_coding|3R:43269836:43271086:-1|gene:AGAP009783_x000D_	11600000	1890000	138000	Other (0.9998)/ SP (0.0002)
AGAP011161-PA	transketolase|protein_coding|3L:18115145:18118550:1|gene:AGAP011161_x000D_	11700000	2400000	523000	Other (0.9995)/ SP (0.0005)
AGAP004744-PA	skap: succinyl-CoA ligase beta subunit|protein_coding|2L:3021924:3025400:1|gene:AGAP004744_x000D_	3120000	1770000	470000	Other (0.9988)/ SP (0.0012)
AGAP001065-PD	glycine hydroxymethyltransferase|protein_coding|X:22328619:22330127:1|gene:AGAP001065_x000D_	12300000	1070000	285000	Other (0.9996)/ SP (0.0004)
AGAP011824-PA	TPX4: thioredoxin peroxidase 4|protein_coding|3L:33860711:33861716:-1|gene:AGAP011824_x000D_	203000	3330000	4050000	Other (0.9972)/ SP (0.0028)
AGAP001423-PA	Bifunctional purine biosynthesis protein|protein_coding|2R:4746244:4748099:-1|gene:AGAP001423_x000D_	809000	408000	1210000	Other (0.9994)/ SP (0.0006)
AGAP001151-PA	14-3-3 protein epsilon|protein_coding|2R:617564:625113:-1|gene:AGAP001151_x000D_	8700000	52200	30300	Other (0.9999)/ SP (0.0001)
AGAP001622-PA	myosin light chain 5|protein_coding|2R:6973180:6974563:1|gene:AGAP001622_x000D_	569000	2210000	1050000	Other (0.9996)/ SP (0.0004)
AGAP008305-PA	Phosphoglucomutase|protein_coding|3R:8803846:8808564:-1|gene:AGAP008305_x000D_	268000	1190000	249000	Other (0.999)/ SP (0.001)
AGAP000376-PA	Tsf1: Transferrin|protein_coding|X:6869878:6872834:1|gene:AGAP000376_x000D_	857000	785000	40000	Other (0.0097)/ SP (0.9902) Signal peptide (sec/PI) Cleavage site between pos 18 and 19 AAA-GP Probability 0.4703
AGAP004002-PA	60 kDa heat shock protein mitochondrial precursor|protein_coding|2R:47808071:47809937:-1|gene:AGAP004002_x000D_	7520000	486000	93300	Other (0.9923)/ SP (00.77)
AGAP005134-PA	F-type H+-transporting ATPase subunit alpha|protein_coding|2L:10355424:10358073:1|gene:AGAP005134_x000D_	542000	1560000	3900000	Other (0.9987)/ SP (0.0013)
AGAP012407-PA	protein disulfide-isomerase A1|protein_coding|3L:41763553:41768233:-1|gene:AGAP012407_x000D_	13400000	479000	119000	Other (0.0009)/ SP (0.9991) Signal peptide (Sec/SPI) Cleavage site between pos 19 and 20 ALA-AE Probability 0.8798
AGAP004142-PA	aspartate aminotransferase cytoplasmic|protein_coding|2R:50702095:50703939:1|gene:AGAP004142_x000D_	11000000	364000	323000	Other (0.9972)/ SP (0.0028)
AGAP002076-PA	heat shock 70kDa protein 1/8|protein_coding|2R:14828744:14830714:1|gene:AGAP002076_x000D_	6980000	29000	174000	Other (0.9968)/ SP (0.0032)
AGAP009441-PB	elongation factor 2|protein_coding|3R:33496915:33501054:-1|gene:AGAP009441_x000D_	6980000	505000	411000	Other (0.9991)/ SP (0.0009)
AGAP001218-PA	tubulin alpha-4A chain|protein_coding|2R:1618103:1620207:-1|gene:AGAP001218_x000D_	2960000	434000	169000	Other (0.9927)/ SP (0.0073)
AGAP001219-PA	TUB4A: tubulin alpha-4A chain|protein_coding|2R:1622022:1624126:1|gene:AGAP001219_x000D_	2960000	434000	169000	Other (0.9927)/ SP (0.0073)
AGAP010640-PA	|protein_coding|3L:7898432:7902665:-1|gene:AGAP010640_x000D_	1750000	554000	88000	Other (0.9987)/ SP (0.0013)
AGAP011629-PA	dihydrolipoamide dehydrogenase|protein_coding|3L:30343263:30347159:-1|gene:AGAP011629_x000D_	394000	683000	6520000	Other (0.9993)/ SP (0.0007)
AGAP000719-PA	Ahcy13: Adenosylhomocysteinase|protein_coding|X:13067687:13073294:-1|gene:AGAP000719_x000D_	110000	669000	3370000	Other (0.9988)/ SP (0.0012)
AGAP006660-PB	Isocitrate dehydrogenase [NADP]|protein_coding|2L:36426076:36427317:-1|gene:AGAP006660_x000D_	3780000	95600	476000	Other (0.9996)/ SP (0.0004)
AGAP002499-PA	methylmalonate-semialdehyde dehydrogenase (acylating) mitochondrial|protein_coding|2R:22045901:22048654:-1|gene:AGAP002499_x000D_	404000	505000	398000	Other (0.9978)/ SP (0.0022)
AGAP004596-PA	PyK: pyruvate kinase|protein_coding|2R:58245995:58249228:-1|gene:AGAP004596_x000D_	846000	528000	39700	Other (0.9991)/ SP (0.0009)
AGAP006096-PA	SCOT: succinyl-CoA transferase|protein_coding|2L:26620119:26624653:-1|gene:AGAP006096_x000D_	427000	106000	149000	Other (0.9987)/ SP (0.0013)
AGAP000607-PA	SG1c: salivary gland protein 1-like 3|protein_coding|X:11074262:11075440:-1|gene:AGAP000607_x000D_	263000	547000	657000	Other (0.0124)/ SP (0.9876) Signal peptide (Sec/SPI) Cleavage site between pos 20 and 21 VHS-RG Probability 0.6964
AGAP005400-PA	four and a half LIM domains|protein_coding|2L:15055100:15074220:1|gene:AGAP005400_x000D_	327000	344000	42600	Other (0.9994)/ SP (0.0006)
AGAP009075-PA	ATP-dependent RNA helicase UAP56/SUB2|protein_coding|3R:25435686:25439559:1|gene:AGAP009075_x000D_	711000	250000	90400	Other (0.9997)/ SP (0.0003)
AGAP006371-PA	amyrel|protein_coding|2L:30561675:30564381:-1|gene:AGAP006371_x000D_	418000	415000	73600	Other (0.9959)/ SP (0.0041)
AGAP004197-PA	6-phosphogluconate dehydrogenase decarboxylating|protein_coding|2R:51676581:51680556:-1|gene:AGAP004197_x000D_	2560000	96100	1240000	Other (0.9554)/ SP (0.0446)
AGAP001799-PA	tropomyosin 1|protein_coding|2R:10593313:10595066:1|gene:AGAP001799_x000D_	592000	480000	406000	Other (0.9997)/ SP (0.0003)
AGAP004890-PB	ribose-phosphate pyrophosphokinase|protein_coding|2L:4976675:4985358:1|gene:AGAP004890_x000D_	40700	546000	998000	Other (0.9995)/ SP (0.0005)

## Sheet: Proteins unique to Z8
Protein Accessions	Description_x000D_	Area Z8	SignalP
AGAP009610-PA	glyoxylate/hydroxypyruvate reductase|protein_coding|3R:37002345:37003502:1|gene:AGAP009610_x000D_	207000	Other (0.9997)/ SP (0.0003)
AGAP003238-PC	N-myc downstream regulated|protein_coding|2R:34321695:34333810:-1|gene:AGAP003238_x000D_	695000	Other (0.9992)/ SP (0.0008)
AGAP001797-PD	Tropomyosin 1|protein_coding|2R:10558680:10582793:1|gene:AGAP001797_x000D_	3310000	Other (0.9996)/ SP (0.0004)
AGAP004151-PA	protein phosphatase 5|protein_coding|2R:50757551:50759539:-1|gene:AGAP004151_x000D_	105000	Other (0.9986)/ SP (0.0014)
AGAP000672-PA	Obg-like ATPase 1|protein_coding|X:11856460:11874683:-1|gene:AGAP000672_x000D_	619000	Other (0.9988)/ SP (0.0012)
AGAP012053-PB	alpha alpha-trehalase|protein_coding|3L:36939003:36947568:-1|gene:AGAP012053_x000D_	45800	Other (0.9996)/ SP (0.0004)
AGAP028093-PA	|protein_coding|3R:10586434:10589550:1|gene:AGAP028093_x000D_	15400	Other (0.9992)/ SP (0.0008)
AGAP013423-PA	SG9: salivary gland protein 9|protein_coding|2R:47694883:47696137:-1|gene:AGAP013423_x000D_	102000	Other (0.3458)/ SP (0.6542)
AGAP003099-PA	hydroxypyruvate isomerase|protein_coding|2R:32428779:32430038:-1|gene:AGAP003099_x000D_	202000	Other (0.992)/ SP (0.008)
AGAP000792-PA	Adenosylhomocysteinase|protein_coding|X:14428906:14435537:1|gene:AGAP000792_x000D_	27600	Other (0.9995)/ SP (0.0005)
AGAP012401-PA	AGM1: |protein_coding|3L:41729189:41731090:1|gene:AGAP012401_x000D_	51400	Other (0.0232)/ SP (0.9768)
AGAP009486-PA	V-type H+-transporting ATPase 54 kD subunit|protein_coding|3R:34693281:34696586:1|gene:AGAP009486	24300	Other (0.9947)/ SP (0.0053)
AGAP001037-PA	Xaa-Pro aminopeptidase|protein_coding|X:19938858:19940940:-1|gene:AGAP001037_x000D_	35100	Other (0.9988)/ SP (0.0012)
AGAP001043-PA	arm: Armadillo segment polarity protein|protein_coding|X:20109548:20157977:1|gene:AGAP001043_x000D_	1220000	Other (0.9994)/ SP (0.0006)
AGAP009444-PA	chromobox protein 5|protein_coding|3R:33532970:33533611:-1|gene:AGAP009444_x000D_	85300	Other (0.9989)/ SP (0.0011)
AGAP010968-PA	CLIPA9: CLIP-domain serine protease|protein_coding|3L:14000012:14001312:1|gene:AGAP010968_x000D_	46200	Other (0.0035)/ SP (0.9965)
AGAP004749-PB	coproporphyrinogen III oxidase|protein_coding|2L:3038802:3040142:1|gene:AGAP004749_x000D_	170000	Other (0.9988)/ SP (0.0012)
AGAP002908-PA	splicing factor U2AF 65 kDa subunit|protein_coding|2R:29154424:29158628:1|gene:AGAP002908_x000D_	2940000	Other (0.9705)/ SP (0.0295)
AGAP000288-PA	prostaglandin reductase 1|protein_coding|X:5125072:5126204:-1|gene:AGAP000288_x000D_	92500	Other (0.998)/ SP (0.002)
AGAP000883-PA	elongation factor 1-gamma|protein_coding|X:16713303:16714958:-1|gene:AGAP000883_x000D_	187000	Other (0.9962)/ SP (0.0038)
AGAP010645-PA	|protein_coding|3L:7939244:7940388:1|gene:AGAP010645_x000D_	15900	Other (0.0006)/ SP (0.9994)
AGAP011190-PA	eukaryotic translation initiation factor 2 subunit alpha|protein_coding|3L:18875883:18877074:-1|gene:AGAP011190_x000D_	29700	Other (0.9919)/ SP (0.0081)
AGAP007543-PA	TPX3: thioredoxin peroxidase 3|protein_coding|2L:47438545:47439473:1|gene:AGAP007543_x000D_	474000	Other (0.1876)/ SP (0.8124)
AGAP002465-PA	ferritin heavy chain|protein_coding|2R:21825842:21827137:1|gene:AGAP002465_x000D_	259000	Other (0.0021)/ SP (0.9979)

## Sheet: Proteins unique to Z7
Protein Accessions	Description_x000D_	Area Z7	SignalP
AGAP007258-PA	aconitate hydratase 1 / homoaconitase|protein_coding|2L:44757513:44760849:-1|gene:AGAP007258_x000D_	3230000	Other (0.9997)/ SP (0.0003)
AGAP003398-PF	nucleosome-remodeling factor 38 kDa subunit|protein_coding|2R:37299909:37311520:1|gene:AGAP003398_x000D_	471000	Other (0.9729)/ SP (0.0271)
AGAP007643-PC	Tyrosine 3-monooxygenase/tryptophan 5-monooxygenase activation protein beta polypeptide 2|protein_coding|2L:48609260:48612726:-1|gene:AGAP007643_x000D_	333000	Other (0.9996)/ SP (0.0004)
AGAP003541-PB	eukaryotic translation elongation factor 1 alpha 1|protein_coding|2R:39348411:39350723:1|gene:AGAP003541_x000D_	128000	Other (0.9989)/ SP (0.0011)
AGAP003414-PB	3-hydroxyacyl-CoA dehydrogenase / 3-hydroxy-2-methylbutyryl-CoA dehydrogenase|protein_coding|2R:37464656:37465423:-1|gene:AGAP003414_x000D_	2390000	Other (0.9832)/ SP (0.0168)
AGAP004394-PA	dipeptidyl-peptidase III|protein_coding|2R:55591068:55593533:1|gene:AGAP004394_x000D_	4610000	Other (0.9997)/ SP (0.0003)
AGAP000565-PC	TRXR: thioredoxin reductase|protein_coding|X:10022230:10031999:1|gene:AGAP000565_x000D_	1560000	Other (0.999)/ SP (0.001)
AGAP002586-PA	glycogen(starch) synthase|protein_coding|2R:23292050:23294443:-1|gene:AGAP002586_x000D_	763000	Other (0.9991)/ SP (0.0009)
AGAP010588-PA	CCT8: Chaperonin containing TCP1 subunit 8|protein_coding|3L:6553400:6555190:-1|gene:AGAP010588_x000D_	881000	Other (0.9969)/ SP (0.0031)
AGAP005129-PA	5'-methylthioadenosine phosphorylase|protein_coding|2L:10338819:10339756:-1|gene:AGAP005129_x000D_	1970000	Other (0.9978)/ SP (0.0022)
AGAP000562-PB	Moe: Moesin/ezrin/radixin homolog 1|protein_coding|X:9985762:10002498:1|gene:AGAP000562_x000D_	1730000	Other (0.999)/ SP (0.001)
AGAP004212-PA	Crc: calreticulin|protein_coding|2R:51938091:51941107:-1|gene:AGAP004212_x000D_	1950000	Other (0.002)/ SP (0.998) Signal peptide (Sec/SPI) Cleavage site between pos 16 and 17 VNA-KV. Probability 0.9700
AGAP010691-PA	TNF receptor-associated protein 1|protein_coding|3L:8608421:8610748:1|gene:AGAP010691_x000D_	452000	Other (0.9996)/ SP (0.0004)
AGAP000023-PA	|protein_coding|X:320251:323017:-1|gene:AGAP000023_x000D_	1400000	Other (0.9986)/ SP (0.0014)
AGAP001759-PA	protein transport protein SEC23|protein_coding|2R:9479550:9482903:1|gene:AGAP001759_x000D_	355000	Other (0.9984)/ SP (0.0016)
AGAP028164-PA	|protein_coding|3R:17377402:17381281:-1|gene:AGAP028164_x000D_	150000	Other (0.999)/ SP (0.001)
AGAP008502-PA	L-xylulose reductase|protein_coding|3R:11346538:11347407:1|gene:AGAP008502_x000D_	1310000	Other (0.9987)/ SP (0.0013)
AGAP007104-PA	farnesyl diphosphate synthase|protein_coding|2L:42784836:42792533:-1|gene:AGAP007104_x000D_	361000	Other (0.9942)/ SP (0.0058)
AGAP005728-PA	puromycin-sensitive aminopeptidase|protein_coding|2L:19770260:19782922:-1|gene:AGAP005728_x000D_	592000	Other (0.9811)/ SP (0.0189)
AGAP000252-PA	oligopeptidase A|protein_coding|X:4607157:4609601:1|gene:AGAP000252_x000D_	306000	Other (0.9981)/ SP (0.0019)
AGAP005282-PA	guanine deaminase|protein_coding|2L:13620680:13622367:1|gene:AGAP005282_x000D_	130000	Other (0.9974)/ SP (0.0026)
AGAP003124-PA	dihydropyrimidinase|protein_coding|2R:32937816:32949396:-1|gene:AGAP003124_x000D_	202000	Other (0.9993)/ SP (0.0007)
AGAP001387-PA	|protein_coding|2R:4116737:4117666:-1|gene:AGAP001387_x000D_	1230000	Other (0.9992)/ SP (0.0008)
AGAP006421-PA	A5R1: antigen 5 related protein 1|protein_coding|2L:31693764:31694704:1|gene:AGAP006421_x000D_	110000	Other (0.0033)/ SP (0.9967) Signal peptide (Sec/SPI) Cleavage site pos 20 and 21 VSA-GG Probability 0.5898
AGAP010147-PH	myosin heavy chain|protein_coding|3R:49460519:49482350:1|gene:AGAP010147_x000D_	11300	Other (0.9992)/ SP (0.0008)
AGAP002085-PA	|protein_coding|2R:15138130:15143602:1|gene:AGAP002085_x000D_	1960000	Other (0.0014)/ SP (0.9986) Signal peptide (Sec/SPI) Cleavage site between pos 19 and 20 VQA-AD Probability 0.8785
AGAP000287-PA	prostaglandin reductase 1 gene|protein_coding|X:5122419:5123479:-1|gene:AGAP000287_x000D_	51800	Other (0.9979)/ SP (0.0021)
AGAP002521-PB	hydroxybutyrate dehydrogenase|protein_coding|2R:22322371:22323216:-1|gene:AGAP002521_x000D_	282000	Other (0.995)/ SP (0.005)
AGAP000188-PB	Uridine phosphorylase|protein_coding|X:3076390:3080156:1|gene:AGAP000188_x000D_	391000	Other (0.9996)/ SP (0.0004)
AGAP007867-PA	|protein_coding|3R:2377597:2383041:1|gene:AGAP007867_x000D_	9520000	Other (0.9995)/ SP (0.0005)
AGAP003003-PA	Aats-tyr: tyrosyl-tRNA synthetase|protein_coding|2R:30976059:30977793:-1|gene:AGAP003003_x000D_	451000	Other (0.9995)/ SP (0.0005)
AGAP006576-PB	malate/L-lactate dehydrogenase|protein_coding|2L:34221311:34223619:-1|gene:AGAP006576_x000D_	510000	Other (0.9979)/ SP (0.0021)
AGAP002969-PA	asparaginyl-tRNA synthetase|protein_coding|2R:30258021:30259987:-1|gene:AGAP002969_x000D_	362000	Other (0.9997)/ SP (0.0003)
AGAP000470-PA	methylthioribulose-1-phosphate dehydratase|protein_coding|X:8105454:8109526:1|gene:AGAP000470_x000D_	407000	Other (0.9993)/ SP (0.0007)
AGAP008141-PA	argininosuccinate lyase|protein_coding|3R:6123739:6125285:1|gene:AGAP008141_x000D_	123000	Other (0.9985)/ SP (0.0015)
AGAP006766-PA	nascent polypeptide-associated complex subunit alpha|protein_coding|2L:38038846:38039570:1|gene:AGAP006766_x000D_	344000	Other (0.9995)/ SP (0.0005)
AGAP009224-PA	|protein_coding|3R:28887506:28888888:1|gene:AGAP009224_x000D_	70700	Other (0.9992)/ SP (0.0008)
AGAP002350-PE	troponin T fast skeletal muscle|protein_coding|2R:20520807:20529622:1|gene:AGAP002350_x000D_	327000	Other (0.9997)/ SP (0.0003)
AGAP009621-PA	alpha-N-acetylgalactosaminidase|protein_coding|3R:37081862:37089300:-1|gene:AGAP009621_x000D_	486000	Other (0.0186)/ SP (0.9814) Signal peptide (Sec/SPI) Cleavage site pos between 23 and 24 IYS-LE Probability 0.4385
AGAP009486-PB	V-type H+-transporting ATPase 54 kD subunit|protein_coding|3R:34693281:34696586:1|gene:AGAP009486_x000D_	43900	Other (0.9947)/ SP (0.0053)
AGAP010606-PA	mitochondrial import inner membrane translocase subunit Tim8 B|protein_coding|3L:7139493:7139833:-1|gene:AGAP010606_x000D_	191000	Other (0.998)/ SP (0.002)
AGAP000612-PA	SG1: salivary gland protein 1|protein_coding|X:11082881:11084086:1|gene:AGAP000612_x000D_	318000	Other (0.0185)/ SP (0.9815) Signal peptide (Sec/SPI) Cleavage site between pos 18 and 19 TIG-EQ Probability 0.4842
AGAP003095-PA	yellow protein|protein_coding|2R:32419121:32421544:1|gene:AGAP003095_x000D_	310000	Other (0.0075)/ SP (0.9925) Signal peptide (Sec/SPI) Cleavage site between pos 21 and 22 VSG-QV Probability 0.9028
AGAP011158-PA	Kynurenine--oxoglutarate transaminase 3 isoform 1|protein_coding|3L:18109259:18110762:1|gene:AGAP011158_x000D_	247000	Other (0.9625)/ SP (0.0375)
AGAP008265-PA	seryl-tRNA synthetase|protein_coding|3R:8085376:8086950:-1|gene:AGAP008265_x000D_	24500	Other (0.9988)/ SP (0.0012)
AGAP001264-PA	Plasma glutamate carboxypeptidase|protein_coding|2R:2095791:2097398:1|gene:AGAP001264_x000D_	116000	Other (0.013)/ SP (0.987) Signal peptide (Sec/SPI) Cleavage site between pos 20 and 21 ASA-GV Probability 0.6980
AGAP002091-PA	phosphoribosylformylglycinamidine synthase|protein_coding|2R:15221789:15227005:-1|gene:AGAP002091_x000D_	108000	Other (0.9955)/ SP (0.0045)
AGAP000289-PA	prostaglandin reductase 1 gene 2|protein_coding|X:5127465:5128525:-1|gene:AGAP000289_x000D_	112000	Other (0.999)/ SP (0.001)
AGAP012008-PA	|protein_coding|3L:36200179:36201087:-1|gene:AGAP012008_x000D_	519000	Other (0.9991)/ SP (0.0009)
AGAP005865-PA	fumarylacetoacetase|protein_coding|2L:22654743:22656341:1|gene:AGAP005865_x000D_	76700	Other (0.9986)/ SP (0.0014)
AGAP003219-PA	|protein_coding|2R:34006616:34009771:1|gene:AGAP003219_x000D_	19900	Other (0.9982)/ SP (0.0018)
AGAP012093-PA	|protein_coding|3L:37597025:37601076:1|gene:AGAP012093_x000D_	231000	Other (0.9983)/ SP (0.0017)
AGAP002277-PA	mitochondrial import inner membrane translocase subunit Tim13|protein_coding|2R:18513486:18513922:1|gene:AGAP002277_x000D_	646000	Other (0.9993)/ SP (0.0007)
AGAP007505-PA	vitellogenic carboxypeptidase-like protein|protein_coding|2L:46991581:46993014:1|gene:AGAP007505_x000D_	218000	Other (0.0211)/ SP (0.9789) Signal peptide (Sec/SPI) Cleavage site between pos 21 and 22 IDA-KR Probability 0.5357
AGAP003742-PB	regulator of chromosome condensation|protein_coding|2R:42814706:42817572:1|gene:AGAP003742_x000D_	22600	Other (0.9985)/ SP (0.0015)
AGAP000551-PA	2-oxoglutarate dehydrogenase E1 component DHKTD1|protein_coding|X:9857661:9862680:1|gene:AGAP000551_x000D_	81900	Other (0.9984)/ SP (0.0016)

## Sheet: Proteins unique to Z9
Protein Accessions	Description_x000D_	Area Z9	Signal P
AGAP000651-PA	Actin5C: Actin-5C|protein_coding|X:11656334:11657464:-1|gene:AGAP000651_x000D_	2630000	Other (0.9991)/ SP (0.0009)
AGAP011516-PA	Actin cytoplasmic|protein_coding|3L:26318416:26319625:1|gene:AGAP011516_x000D_	86100	Other (0.9971)/ SP (0.0029)
AGAP011514-PA	Cytoplasmic actin|protein_coding|3L:26293959:26294759:-1|gene:AGAP011514_x000D_	16400	Other (0.999)/ SP (0.001)
AGAP008802-PA	Pgk: Phosphoglycerate kinase|protein_coding|3R:18055021:18056611:-1|gene:AGAP008802_x000D_	10900000	Other (0.9997)/ SP (0.0003)
AGAP010428-PA	1 4-alpha-glucan branching enzyme|protein_coding|3L:3183627:3188507:-1|gene:AGAP010428_x000D_	6220000	Other (0.9994)/ SP (0.0006)
AGAP029820-PB	|protein_coding|2L:17998018:17999179:1|gene:AGAP029820_x000D_	6490000	Other (0.999)/ SP (0.001)
AGAP003722-PA	ANXB10C: annexin B10C|protein_coding|2R:42434203:42435870:1|gene:AGAP003722_x000D_	3080000	Other (0.9995)/ SP (0.0005)
AGAP002564-PA	Aldo: fructose biphosphate aldolase|protein_coding|2R:22877762:22883553:1|gene:AGAP002564_x000D_	38700	Other (0.9993)/ SP (0.0007)
AGAP008004-PA	|protein_coding|3R:3999313:3999767:-1|gene:AGAP008004_x000D_	10300000	Other (0.0078)/ SP (0.9922) Signal peptide Sec/SPI Cleavage site between pos 21 and 22 VQS-AP Probability 0.8576
AGAP003136-PA	2-oxoisovalerate dehydrogenase E1 component alpha subunit|protein_coding|2R:33123351:33124806:1|gene:AGAP003136_x000D_	1080000	Other (0.9988)/ SP (0.0012)
AGAP003238-PB	N-myc downstream regulated|protein_coding|2R:34321695:34347539:-1|gene:AGAP003238_x000D_	3080000	Other (0.9992)/ SP (0.0008)
AGAP009076-PA	carnitine O-acetyltransferase|protein_coding|3R:25440559:25442508:-1|gene:AGAP009076_x000D_	608000	Other (0.997)/ SP (0.003)
AGAP000672-PB	Obg-like ATPase 1|protein_coding|X:11856460:11874683:-1|gene:AGAP000672_x000D_	1140000	Other (0.9988)/ SP (0.0012)
AGAP003308-PB	CPAP3-C: cuticular protein|protein_coding|2R:35614286:35627484:1|gene:AGAP003308_x000D_	882000	Other (0.0002)/ SP (0.9998) Signal peptide (Sec/SPI) Cleavage site between pos 17 and 18 AVA-QE Probability 0.8781
AGAP008822-PA	FK506-binding protein 14|protein_coding|3R:18543275:18560889:1|gene:AGAP008822_x000D_	641000	Other (0.0057)/ SP (0.9943) Signal peptide (Sec/SPI) Cleavage site between pos 19 and 20 CES-KL Probability 0.6373
AGAP007963-PA	Sarcoplasmic calcium-binding protein|protein_coding|3R:3358455:3375424:1|gene:AGAP007963_x000D_	2830000	Other (0.9995)/ SP (0.0005)
AGAP011531-PA	Selenium-binding protein 2|protein_coding|3L:26869304:26870914:1|gene:AGAP011531_x000D_	304000	Other (0.9988)/ SP (0.0012)
AGAP000053-PA	Mannose-6-phosphate isomerase|protein_coding|X:842797:844087:-1|gene:AGAP000053_x000D_	338000	Other (0.9979)/ SP (0.0021)
AGAP010404-PB	GSTS1: glutathione S-transferase sigma class 1|protein_coding|3L:2781206:2783341:-1|gene:AGAP010404_x000D_	3310000	Other (0.9995)/ SP (0.0005)
AGAP004677-PA	methylenetetrahydrofolate dehydrogenase(NAD+) / 5 10-methenyltetrahydrofolate|protein_coding|2L:157496:181213:-1|gene:AGAP004677_x000D_	113000	Other (0.9995)/ SP (0.0005)
AGAP003790-PD	ANXB9: annexin B9|protein_coding|2R:43345310:43351739:1|gene:AGAP003790_x000D_	820000	Other (0.9995)/ SP (0.0005)
AGAP004164-PB	GSTD1-4: glutathione S-transferase delta class 1|protein_coding|2R:50997517:51001332:1|gene:AGAP004164_x000D_	366000	Other (0.9956)/ SP (0.0044)
AGAP010957-PA	calmodulin|protein_coding|3L:13793741:13823848:1|gene:AGAP010957_x000D_	781000	Other (0.9996)/ SP (0.0004)
AGAP003153-PB	VATA: V-type proton ATPase catalytic subunit A|protein_coding|2R:33386137:33388965:-1|gene:AGAP003153_x000D_	104000	Other (0.9986)/ SP (0.0014)
AGAP000988-PA	CPAP3-A1c: cuticular protein|protein_coding|X:18937587:18938765:-1|gene:AGAP000988_x000D_	507000	Other (0.0012)/ SP (0.9988) Signal peptide (Sec/PI) Cleavage site between pos 23 and 24 VDA-QF Probability 0.9751
AGAP002413-PC	Basic leucine zipper and W2 domain-containing protein 1|protein_coding|2R:21026030:21030814:1|gene:AGAP002413_x000D_	26200	Other (0.9994)/ SP (0.0006)
AGAP004031-PA	mitochondrial electron transfer flavoprotein subunit alpha|protein_coding|2R:47973615:47974897:-1|gene:AGAP004031_x000D_	420000	Other (0.9971)/ SP (0.0029)
AGAP007966-PB	F-type H+-transporting ATPase subunit gamma|protein_coding|3R:3386900:3387890:1|gene:AGAP007966_x000D_	319000	Other (0.9916)/ SP (0.0084)
AGAP004786-PA	Pyruvate dehydrogenase E1 component subunit alpha|protein_coding|2L:3545879:3548062:1|gene:AGAP004786_x000D_	379000	Other (0.9988)/ SP (0.0012)
AGAP003869-PA	cytosol aminopeptidase|protein_coding|2R:44705161:44715011:-1|gene:AGAP003869_x000D_	202000	Other (0.9981)/ SP (0.0019)
AGAP008061-PA	IDGF4: imaginal disc growth factor 4|protein_coding|3R:4938228:4939925:1|gene:AGAP008061_x000D_	59200	Other (0.0011)/ SP (0.9989) Signal peptide (sec/SPI) Cleavage site between pos 24 and 25 VQG-QN Probability 0.7753
AGAP000947-PA	GSTU1: glutathione S-transferase unclassified 1|protein_coding|X:18315448:18316253:-1|gene:AGAP000947_x000D_	430000	Other (0.9971)/ SP (0.0029)
AGAP000935-PA	mitochondrial processing peptidase|protein_coding|X:17669389:17671168:1|gene:AGAP000935_x000D_	174000	Other (0.9982)/ SP (0.0018)
AGAP003141-PB	Insulin-related peptide binding protein|protein_coding|2R:33183543:33184526:-1|gene:AGAP003141_x000D_	781000	Other (0.00197)/ SP (0.9803) Signal peptide (Sec/SPI) Cleavage site between pos 25 and 26 GSG-RA Probability 0.5117
AGAP012168-PA	Rho GDP-dissociation inhibitor|protein_coding|3L:38263832:38265338:-1|gene:AGAP012168_x000D_	531000	Other (0.9997)/ SP (0.0003)
AGAP010156-PA	ATP citrate lyase|protein_coding|3R:49548211:49554491:1|gene:AGAP010156_x000D_	322000	Other (0.9991)/ SP (0.0009)
AGAP005847-PA	hydroxymethylglutaryl-CoA synthase|protein_coding|2L:22441282:22442694:-1|gene:AGAP005847_x000D_	263000	Other (0.9985)/ SP (0.0015)
AGAP011060-PA	calcium binding protein 39|protein_coding|3L:15805306:15806325:1|gene:AGAP011060_x000D_	136000	Other (0.9995)/ SP (0.0005)
AGAP000534-PB	glutathione synthase|protein_coding|X:9555424:9565114:1|gene:AGAP000534_x000D_	215000	Other (0.9993)/ SP (0.0007)
AGAP002227-PA	pyridoxamine 5'-phosphate oxidase|protein_coding|2R:17787674:17788593:-1|gene:AGAP002227_x000D_	99700	Other (0.9989)/ SP (0.0011)
AGAP000415-PA	5-hydroxyisourate hydrolase|protein_coding|X:7404437:7405054:-1|gene:AGAP000415_x000D_	373000	Other (0.4254)/ SP (0.5746) Signal peptide (Sec/SPI) Cleavage site between pos 33 and 34 AAA-AA Probability 0.1424
AGAP001797-PJ	Tropomyosin 1|protein_coding|2R:10545856:10583604:1|gene:AGAP001797_x000D_	155000	Other (0.9996)/ SP (0.0004)
AGAP001633-PB	|protein_coding|2R:7152914:7184747:-1|gene:AGAP001633_x000D_	74800	Other (0.9994)/ SP (0.0006)
AGAP003220-PB	|protein_coding|2R:34013530:34016076:-1|gene:AGAP003220_x000D_	218000	Other (0.9993)/ SP (0.0007)
AGAP000180-PA	phosphoribosylaminoimidazole carboxylase|protein_coding|X:3000246:3001769:1|gene:AGAP000180_x000D_	149000	Other (0.9989)/ SP (0.0011)
AGAP011054-PA	TPX2: thioredoxin peroxidase 2|protein_coding|3L:15789079:15789669:1|gene:AGAP011054_x000D_	1220000	Other (0.9991)/ SP (0.0009)
AGAP003023-PA	syntaxin-binding protein 1|protein_coding|2R:31226418:31230178:-1|gene:AGAP003023_x000D_	11700	Other (0.9997)/ SP (0.0003)
AGAP000513-PB	dipeptidase E|protein_coding|X:9095913:9096723:1|gene:AGAP000513_x000D_	135000	Other (0.9353)/ SP (0.0647)
AGAP011126-PA	spermidine synthase|protein_coding|3L:17429922:17430981:1|gene:AGAP011126_x000D_	1030000	Other (0.9996)/ SP (0.0004)
AGAP009193-PA	GSTE4: glutathione S-transferase epsilon class 4|protein_coding|3R:28596074:28596816:-1|gene:AGAP009193_x000D_	2240000	Other (0.9994)/ SP (0.0006)
AGAP012053-PA	alpha alpha-trehalase|protein_coding|3L:36939003:36943911:-1|gene:AGAP012053_x000D_	12200	Other (0.9996)/ SP (0.0004)
AGAP007841-PA	F-type H+-transporting ATPase subunit delta|protein_coding|3R:1841882:1842364:1|gene:AGAP007841_x000D_	308000	Other (0.9981)/ SP (0.0019)
AGAP002534-PA	dihydropteridine reductase|protein_coding|2R:22450611:22451514:-1|gene:AGAP002534_x000D_	164000	Other (0.9988)/ SP (0.0012)
AGAP029195-PA	HPX12: Heme peroxidase 12|protein_coding|3L:9089962:9091874:-1|gene:AGAP029195_x000D_	77100	Other (0.0021)/ SP (0.9979) Signal peptide (sec/SPI) Cleavage site between pos 21 and 22 VLA-QC Probability 0.8583
AGAP003139-PA	SRPN9: serine protease inhibitor (serpin) 9|protein_coding|2R:33148775:33150321:-1|gene:AGAP003139_x000D_	169000	Other (0.015)/ SP (0.985) Signal peptide (Sec/PI) Cleavage site between pos 28 and 29 TNG-QC Probability 0.8425
AGAP003236-PA	|protein_coding|2R:34315955:34317349:1|gene:AGAP003236_x000D_	82600	Other (0.9991)/ SP (0.0009)
AGAP009431-PA	RpS21: 40S ribosomal protein S21|protein_coding|3R:33472620:33473238:1|gene:AGAP009431_x000D_	1190000	Other (0.9994)/ SP (0.0006)
AGAP006228-PA	COEAE2F: carboxylesterase|protein_coding|2L:28548623:28550688:1|gene:AGAP006228_x000D_	26300	Other (0.9957)/ SP (0.0043)
AGAP008046-PA	Protein kinase C and casein kinase substrate in neurons 2 protein|protein_coding|3R:4839621:4845414:1|gene:AGAP008046_x000D_	125000	Other (0.9985)/ SP (0.0015)
AGAP009194-PA	GSTE2: glutathione S-transferase epsilon class 2|protein_coding|3R:28597751:28598580:-1|gene:AGAP009194_x000D_	23700	Other (0.9761)/ SP (0.0239)
AGAP004158-PA	UDP-sugar diphosphatase|protein_coding|2R:50946609:50947422:1|gene:AGAP004158_x000D_	231000	Other (0.9936)/ SP (0.0064)
AGAP028628-PA	|protein_coding|3L:30454844:30456227:-1|gene:AGAP028628_x000D_	34200	Other (0.9979)/ SP (0.0021)
AGAP003337-PA	|protein_coding|2R:36289688:36291450:-1|gene:AGAP003337_x000D_	61700	Other (0.9784)/ SP (0.0216)
AGAP006260-PB	Z band alternatively spliced PDZ-motif protein 66|protein_coding|2L:28714338:28733287:-1|gene:AGAP006260_x000D_	78600	Other (0.9995)/ SP (0.0005)
AGAP002337-PA	eIF3d: Eukaryotic translation initiation factor 3 subunit D|protein_coding|2R:20275201:20277219:-1|gene:AGAP002337_x000D_	18600	Other (0.9977)/ SP (0.0023)
AGAP009839-PA	Phosphatase 1 regulatory subunit 7|protein_coding|3R:44086743:44088125:1|gene:AGAP009839_x000D_	95300	Other (0.9995)/ SP (0.0005)
AGAP005246-PE	SRPN10: serine protease inhibitor (serpin) 10|protein_coding|2L:12996143:13001344:-1|gene:AGAP005246_x000D_	24100	Other (0.9993)/ SP (0.0007)
AGAP006179-PC	troponin C|protein_coding|2L:27799476:27807391:-1|gene:AGAP006179_x000D_	1240000	Other (0.0413)/ SP (0.9587) Signal peptide (Sec/SPI) Cleavage site between pos 27 and 28 SDA-QS Probability 0.8878
AGAP004501-PA	allantoicase|protein_coding|2R:57097973:57099278:-1|gene:AGAP004501_x000D_	61800	Other (0.9989)/ SP (0.0011)
AGAP003462-PA	protein arginine N-methyltransferase 1|protein_coding|2R:37963320:37964635:1|gene:AGAP003462_x000D_	11400	Other (0.9983)/ SP (0.0017)
AGAP010517-PA	MnSOD1: manganese-iron superoxide dismutase 1|protein_coding|3L:5581880:5582955:-1|gene:AGAP010517_x000D_	206000	Other (0.9958)/ SP (0.0042)
AGAP012991-PA	Fascin|protein_coding|X:15826358:15829097:1|gene:AGAP012991_x000D_	66100	Other (0.9984)/ SP (0.0016)
AGAP011521-PA	28 kDa heat-and acid-stable phosphoprotein|protein_coding|3L:26438080:26438945:1|gene:AGAP011521_x000D_	1060000	Other (0.823)/ SP (0.177)
AGAP005306-PA	calcium/calmodulin-dependent protein kinase I|protein_coding|2L:13918675:13919901:-1|gene:AGAP005306_x000D_	46300	Other (0.9991)/ SP (0.0009)
AGAP002401-PA	V-type H+-transporting ATPase subunit E|protein_coding|2R:20955881:20957540:1|gene:AGAP002401_x000D_	40000	Other (0.9998)/ SP (0.0002)
AGAP029545-PA	|protein_coding|2R:16422205:16461223:1|gene:AGAP029545_x000D_	71900	Other (0.999)/ SP (0.001)
AGAP006769-PA	|protein_coding|2L:38068760:38069463:1|gene:AGAP006769_x000D_	52400	Other (0.0149)/ SP (0.9851) Signal peptide (Sec/SPI) Cleavage site between pos 23 and 24 VLA-RP Probability 0.7629
AGAP000305-PA	SPARC|protein_coding|X:5410287:5410931:1|gene:AGAP000305_x000D_	113000	Other (0.9983)/ SP (0.0017)
AGAP002879-PA	cathepsin F|protein_coding|2R:28576962:28587719:-1|gene:AGAP002879_x000D_	167000	Other (0.0098)/ SP (0.9902) Signal peptide (Sec/SPI) Cleavage site between pos 24 and 25 TRA-EE Probability 0.5034
AGAP001959-PA	secernin|protein_coding|2R:12841643:12842758:1|gene:AGAP001959_x000D_	39300	Other (0.9974)/ SP (0.0026)
AGAP006099-PA	ubiquinol-cytochrome c reductase core subunit 2|protein_coding|2L:26647662:26649388:1|gene:AGAP006099_x000D_	36500	Other (0.9989)/ SP (0.0011)
AGAP000439-PA	4a-hydroxytetrahydrobiopterin dehydratase|protein_coding|X:7768426:7769418:1|gene:AGAP000439_x000D_	959000	Other (0.9988)/ SP (0.0012)
AGAP012838-PA	|protein_coding|UNKN:33265988:33266657:-1|gene:AGAP012838_x000D_	74800	Other (0.9979)/ SP (0.0021)
AGAP004380-PA	GSTD12: glutathione S-transferase delta class 12|protein_coding|2R:55504583:55505297:-1|gene:AGAP004380_x000D_	74800	Other (0.9979)/ SP (0.0021)
AGAP007760-PA	|protein_coding|3R:421995:423275:1|gene:AGAP007760_x000D_	42400	Other (0.9996)/ SP (0.0004)
AGAP001942-PA	|protein_coding|2R:12682524:12683711:-1|gene:AGAP001942_x000D_	19500	Other (0.9991)/ SP (0.0009)
AGAP004097-PA	3-hydroxyisobutyryl-CoA hydrolase mitochondrial|protein_coding|2R:49757724:49758985:-1|gene:AGAP004097_x000D_	37700	Other (0.9977)/ SP (0.0023)
AGAP002061-PA	Rpn7: 26S proteasome 26S non-ATPase subunit N7|protein_coding|2R:14716192:14717361:1|gene:AGAP002061_x000D_	185000	Other (0.9996)/ SP (0.0004)
AGAP000548-PA	SG1b: salivary gland protein 1-like 2|protein_coding|X:9838307:9839464:1|gene:AGAP000548_x000D_	93800	Other (0.0011)/ SP (0.9989) Signal peptide (sec/SPI) Cleavage site between pos 20 and 21 TQA-DG Probability 0.5651
AGAP000820-PA	CPR125: cuticular protein RR-2 family 125|protein_coding|X:15282116:15283170:-1|gene:AGAP000820_x000D_	10800	Other (0.0229)/ SP (0.9771) Signal peptide (Sec/SPI) Cleavage site between pos 16 and 17 ATA-QY Probability 0.8357
AGAP003767-PA	|protein_coding|2R:43119970:43124252:1|gene:AGAP003767_x000D_	76800	Other (0.9995)/ SP (0.0005)
AGAP010877-PA	sulfite oxidase|protein_coding|3L:12378835:12381163:-1|gene:AGAP010877_x000D_	18200	Other (0.9903)/ SP (0.0097)
AGAP011157-PA	cytosolic prostaglandin-E synthase|protein_coding|3L:18105562:18107018:-1|gene:AGAP011157_x000D_	190000	Other (0.9964)/ SP (0.0036)

## Sheet: A5 mass spectrometry
Protein Group	Protein Accessions	Description_x000D_	Avg. Mass	Coverage (%)	#Unique	#Peptides	-10lgP	#Spec Sample 11	Area Sample 11	Notes
6	AGAP006421-PA	A5R1: antigen 5 related protein 1|protein_coding|2L:31693764:31694704:1|gene:AGAP006421_x000D_	28957	9	2	2	94.68	2	246000	--	1

## Sheet: B3 mass spectrometry
Protein Group	Protein Accessions	Description_x000D_	Avg. Mass	Coverage (%)	#Unique	#Peptides	-10lgP	#Spec Sample 10	Area Sample 10	Notes
1	AGAP006421-PA	A5R1: antigen 5 related protein 1|protein_coding|2L:31693764:31694704:1|gene:AGAP006421_x000D_	28957	74	91	91	454.04	321	7500000000	--	1
2	AGAP008281-PA	D7r4: D7 short form salivary protein|protein_coding|3R:8558236:8558864:-1|gene:AGAP008281_x000D_	19293	49	24	24	297.5	108	1210000000	--	0
3	AGAP008284-PA	D7r1: D7 short form salivary protein|protein_coding|3R:8562844:8563492:-1|gene:AGAP008284_x000D_	18732	65	29	29	300.18	86	1020000000	--	1
6	AGAP008216-PA	SG7: salivary gland protein 7|protein_coding|3R:6962612:6963221:-1|gene:AGAP008216_x000D_	16293	56	18	18	235.91	40	620000000	--	0
5	AGAP000150-PA	SG6: salivary gland protein 6|protein_coding|X:2405694:2406041:-1|gene:AGAP000150_x000D_	13055	50	12	12	197.92	51	562000000	--	1
4	AGAP008282-PA	D7r2: D7 short form salivary protein|protein_coding|3R:8559769:8560424:-1|gene:AGAP008282_x000D_	18469	60	24	25	310.85	53	247000000	--	0
27	AGAP009584-PA	TRX1: Thioredoxin|protein_coding|3R:36668951:36675597:1|gene:AGAP009584_x000D_	12085	42	7	7	195.26	11	42500000	--	1
27	AGAP009584-PB	TRX1: Thioredoxin|protein_coding|3R:36671504:36675597:1|gene:AGAP009584_x000D_	12085	42	7	7	195.26	11	42500000	--	1
11	AGAP008004-PA	|protein_coding|3R:3999313:3999767:-1|gene:AGAP008004_x000D_	11165	47	13	13	258.98	20	38400000	--	0
14	AGAP008306-PA	|protein_coding|3R:8809875:8810238:1|gene:AGAP008306_x000D_	10133	74	8	8	232.66	19	37200000	--	1
7	AGAP002102-PA	|protein_coding|2R:15435583:15437440:1|gene:AGAP002102_x000D_	67217	34	16	16	224.36	22	29300000	--	0
9	AGAP007088-PA	peptidyl-prolyl cis-trans isomerase B (cyclophilin B)|protein_coding|2L:42413814:42415342:-1|gene:AGAP007088_x000D_	21816	58	11	11	247.73	21	28100000	--	1
26	AGAP009537-PA	cytochrome c|protein_coding|3R:35606586:35606912:1|gene:AGAP009537_x000D_	11785	42	7	7	157.99	10	27200000	--	0
17	AGAP013189-PA	|protein_coding|2R:36147769:36152023:1|gene:AGAP013189_x000D_	14744	76	8	8	238.16	15	22500000	--	1
17	AGAP013400-PA	|protein_coding|2R:36156909:36161168:-1|gene:AGAP013400_x000D_	14744	76	8	8	238.16	15	22500000	--	1
10	AGAP008280-PA	D7r5: D7 short form salivary protein|protein_coding|3R:8557291:8557862:-1|gene:AGAP008280_x000D_	18797	44	13	13	248.18	21	19400000	--	0
12	AGAP008283-PA	D7r3: D7 short form salivary protein|protein_coding|3R:8561589:8562220:-1|gene:AGAP008283_x000D_	18636	33	9	10	233.52	20	18800000	--	1
19	AGAP007347-PA	LYSC1: C-type lysozyme|protein_coding|2L:45981093:45981661:-1|gene:AGAP007347_x000D_	15338	58	8	8	225.14	14	12200000	--	0
41	AGAP008051-PA	SAP1: sensory appendage protein 1|protein_coding|3R:4866908:4867291:-1|gene:AGAP008051_x000D_	14678	45	5	6	157.97	7	8650000	--	1
30	AGAP008054-PD	SAP3: sensory appendage protein 3|protein_coding|3R:4880891:4881271:1|gene:AGAP008054_x000D_	14568	44	6	7	153.83	10	8570000	--	0
30	AGAP008054-PB	SAP3: sensory appendage protein 3|protein_coding|3R:4880891:4881271:1|gene:AGAP008054_x000D_	14568	44	6	7	153.83	10	8570000	--	0
30	AGAP008054-PC	SAP3: sensory appendage protein 3|protein_coding|3R:4880891:4881271:1|gene:AGAP008054_x000D_	14568	44	6	7	153.83	10	8570000	--	0
30	AGAP008054-PA	SAP3: sensory appendage protein 3|protein_coding|3R:4880891:4881271:1|gene:AGAP008054_x000D_	14568	44	6	7	153.83	10	8570000	--	0
21	AGAP009861-PA	Profilin protein|protein_coding|3R:44535146:44555606:-1|gene:AGAP009861_x000D_	13673	60	7	7	229.78	12	7260000	--	1
20	AGAP011971-PA	Ser/Thr protein phosphatase/nucleotidase|protein_coding|3L:35698416:35700459:1|gene:AGAP011971_x000D_	61799	27	12	12	212.66	13	5550000	--	0
54	AGAP007201-PA	TRX2: thioredoxin|protein_coding|2L:44269005:44269600:1|gene:AGAP007201_x000D_	15627	34	5	5	93.83	5	5520000	--	1
44	AGAP006009-PA	CPR30: cuticular protein RR-1 family 30|protein_coding|2L:24639941:24641293:-1|gene:AGAP006009_x000D_	11375	52	6	6	188.14	7	5270000	--	0
47	AGAP000278-PA	OBP9: odorant-binding protein 9|protein_coding|X:5035500:5035999:-1|gene:AGAP000278_x000D_	15704	40	5	5	117.1	6	4650000	--	1
37	AGAP008307-PA	|protein_coding|3R:8811666:8812005:1|gene:AGAP008307_x000D_	10008	61	6	6	134.97	7	4580000	--	0
68	AGAP007460-PB	acyl-CoA-binding protein 2|protein_coding|2L:46712300:46712766:1|gene:AGAP007460_x000D_	9698	38	3	3	88.75	4	3890000	--	1
68	AGAP007460-PA	acyl-CoA-binding protein 2|protein_coding|2L:46712300:46712766:1|gene:AGAP007460_x000D_	9698	38	3	3	88.75	4	3890000	--	1
43	AGAP008163-PA	U4/U6 small nuclear ribonucleoprotein SNU13|protein_coding|3R:6279624:6280167:1|gene:AGAP008163_x000D_	14065	46	5	5	177.29	7	3510000	--	0
39	AGAP009974-PA	AAPP: Anopheline antiplatelet protein|protein_coding|3R:46978500:46979463:-1|gene:AGAP009974_x000D_	26904	33	5	5	142.12	8	3140000	--	1
35	AGAP001957-PA	phosphatidylinositol transfer protein beta|protein_coding|2R:12811311:12828525:1|gene:AGAP001957_x000D_	31416	36	8	8	148.5	8	2430000	--	0
66	AGAP009072-PA	NADH dehydrogenase (ubiquinone) Fe-S protein 6|protein_coding|3R:25418897:25419488:1|gene:AGAP009072_x000D_	13892	36	3	3	112.84	4	2280000	--	1
32	AGAP000610-PA	SG1f: salivary gland protein 1-like 6|protein_coding|X:11077270:11078565:1|gene:AGAP000610_x000D_	49251	22	8	8	161.53	8	1970000	--	0
58	AGAP011107-PA	GRX1: glutaredoxin|protein_coding|3L:17002432:17003006:-1|gene:AGAP011107_x000D_	12293	39	3	3	125.76	4	1910000	--	1
49	AGAP000749-PA	Muscular protein 20|protein_coding|X:13712327:13714126:1|gene:AGAP000749_x000D_	19126	47	6	6	132.5	6	1820000	--	0
50	AGAP006419-PA	A5R2: antigen 5 related protein 2|protein_coding|2L:31688799:31689725:1|gene:AGAP006419_x000D_	28103	30	4	4	138.96	6	1770000	--	1
79	AGAP006494-PA	|protein_coding|2L:33002184:33002459:-1|gene:AGAP006494_x000D_	9856	19	3	3	73.84	3	1740000	--	0
113	AGAP007927-PA	RpL40: 60S ribosomal protein L40|protein_coding|3R:2920433:2920903:1|gene:AGAP007927_x000D_	14729	20	2	2	71.66	2	1690000	--	1
113	AGAP013742-PA	40S ribosomal protein S27a|protein_coding|3R:3990466:3991025:-1|gene:AGAP013742_x000D_	17983	16	2	2	71.66	2	1690000	--	1
113	AGAP002599-PA	polyubiquitin|protein_coding|2R:23780030:23782656:-1|gene:AGAP002599_x000D_	34342	8	2	2	71.66	2	1690000	--	1
113	AGAP001971-PA	Polyubiquitin-C|protein_coding|2R:12996050:12999247:1|gene:AGAP001971_x000D_	119787	2	2	2	71.66	2	1690000	--	1
78	AGAP012305-PA	Muscle LIM protein at 84B|protein_coding|3L:39977329:39980227:1|gene:AGAP012305_x000D_	10133	34	2	2	82	3	1630000	--	0
34	AGAP003580-PA	|protein_coding|2R:40287196:40287878:-1|gene:AGAP003580_x000D_	22087	38	7	7	155.49	8	1620000	--	1
71	AGAP003532-PA	RpS3a: 40S ribosomal protein S3a|protein_coding|2R:39213702:39214882:-1|gene:AGAP003532_x000D_	29812	10	3	3	79.15	4	1620000	--	0
29	AGAP006504-PA	SG2b: salivary gland protein 2-like|protein_coding|2L:33166290:33166811:-1|gene:AGAP006504_x000D_	17665	25	6	6	159.99	10	1450000	--	1
36	AGAP007406-PA	Elongation factor 1-alpha|protein_coding|2L:46338841:46340232:1|gene:AGAP007406_x000D_	50383	19	7	7	154.08	8	1360000	--	0
72	AGAP012056-PB	cofilin|protein_coding|3L:37152368:37162588:-1|gene:AGAP012056_x000D_	17064	24	3	3	114.7	3	1200000	--	1
72	AGAP012056-PA	cofilin|protein_coding|3L:37152368:37162588:-1|gene:AGAP012056_x000D_	17064	24	3	3	114.7	3	1200000	--	1
67	AGAP008909-PA	|protein_coding|3R:20628255:20628875:-1|gene:AGAP008909_x000D_	22612	24	3	3	149.89	4	1150000	--	0
83	AGAP013423-PA	SG9: salivary gland protein 9|protein_coding|2R:47694883:47696137:-1|gene:AGAP013423_x000D_	42761	6	3	3	111.1	3	1150000	--	1
33	AGAP008279-PA	D7L2: D7 long form salivary protein|protein_coding|3R:8545938:8547063:1|gene:AGAP008279_x000D_	36105	25	5	8	172.4	8	1140000	--	0
92	AGAP013336-PA	|protein_coding|2R:23845638:23845943:1|gene:AGAP013336_x000D_	10686	28	3	3	104.57	3	1070000	--	1
75	AGAP006769-PA	|protein_coding|2L:38068760:38069463:1|gene:AGAP006769_x000D_	20351	33	4	4	109.1	4	994000	--	0
52	AGAP004653-PA	electron transfer flavoprotein subunit beta mitochondrial|protein_coding|2R:59553215:59554222:-1|gene:AGAP004653_x000D_	27605	13	4	4	86.95	5	951000	--	1
51	AGAP005134-PA	F-type H+-transporting ATPase subunit alpha|protein_coding|2L:10355424:10358073:1|gene:AGAP005134_x000D_	59452	13	6	6	137.37	6	946000	--	0
38	AGAP004031-PA	mitochondrial electron transfer flavoprotein subunit alpha|protein_coding|2R:47973615:47974897:-1|gene:AGAP004031_x000D_	34584	21	7	7	210.65	8	907000	--	1
81	AGAP001502-PA	mitochondrial 10 kDa heat shock protein|protein_coding|2R:5691445:5692188:-1|gene:AGAP001502_x000D_	10898	35	3	3	106.89	3	836000	--	0
28	AGAP005459-PA	CPR16: cuticular protein RR-1 family 16|protein_coding|2L:15797749:15801337:1|gene:AGAP005459_x000D_	14634	51	7	7	212.57	8	828000	--	1
46	AGAP001082-PA	saposin|protein_coding|X:23467516:23493461:-1|gene:AGAP001082_x000D_	113083	6	6	6	133.46	6	746000	--	0
46	AGAP001082-PB	saposin|protein_coding|X:23467516:23493461:-1|gene:AGAP001082_x000D_	113182	6	6	6	133.46	6	746000	--	0
31	AGAP005456-PA	CPR15: cuticular protein RR-1 family 15|protein_coding|2L:15758563:15759634:1|gene:AGAP005456_x000D_	14461	45	7	7	166.84	9	724000	--	1
42	AGAP000607-PA	SG1c: salivary gland protein 1-like 3|protein_coding|X:11074262:11075440:-1|gene:AGAP000607_x000D_	44545	17	5	5	126.11	7	682000	--	0
114	AGAP000235-PA	Thymosin|protein_coding|X:4425246:4428424:1|gene:AGAP000235_x000D_	14389	20	2	2	90.42	2	672000	--	1
48	AGAP009672-PA	|protein_coding|3R:38176838:38198560:-1|gene:AGAP009672_x000D_	100066	9	6	6	182.64	6	655000	--	0
86	AGAP001622-PA	myosin light chain 5|protein_coding|2R:6973180:6974563:1|gene:AGAP001622_x000D_	22893	15	2	2	107.01	3	641000	--	1
94	AGAP011832-PA	Death-associated protein 1|protein_coding|3L:33893411:33893888:1|gene:AGAP011832_x000D_	10298	21	2	2	105.64	3	610000	--	0
90	AGAP010612-PA	elongation factor 1-beta|protein_coding|3L:7170626:7171389:-1|gene:AGAP010612_x000D_	24178	12	2	2	104.27	2	588000	--	1
90	AGAP010613-PA	elongation factor 1-beta|protein_coding|3L:7175597:7176360:-1|gene:AGAP010613_x000D_	24178	12	2	2	104.27	2	588000	--	1
87	AGAP009828-PA	|protein_coding|3R:43935962:43936870:-1|gene:AGAP009828_x000D_	26669	18	3	3	103.74	3	583000	--	0
91	AGAP003412-PA	RpS28: 40S ribosomal protein S28|protein_coding|2R:37462533:37462730:-1|gene:AGAP003412_x000D_	7483	32	2	2	118.99	3	580000	--	1
80	AGAP006260-PA	Z band alternatively spliced PDZ-motif protein 66|protein_coding|2L:28709272:28740500:-1|gene:AGAP006260_x000D_	46984	11	3	3	117.91	3	546000	--	0
80	AGAP006260-PD	Z band alternatively spliced PDZ-motif protein 66|protein_coding|2L:28709272:28717156:-1|gene:AGAP006260_x000D_	27492	19	3	3	117.91	3	546000	--	0
97	AGAP012184-PA	FK506-binding protein 1|protein_coding|3L:38473308:38473765:-1|gene:AGAP012184_x000D_	11635	27	2	2	103.45	2	526000	--	1
55	AGAP001325-PA	peroxiredoxin 5 atypical 2-Cys peroxiredoxin|protein_coding|2R:3004695:3008509:1|gene:AGAP001325_x000D_	20554	29	4	4	154.51	5	450000	--	0
89	AGAP000132-PA	|protein_coding|X:2083834:2084292:-1|gene:AGAP000132_x000D_	13494	31	3	3	95.81	3	449000	--	1
102	AGAP002878-PA	Cystatin-like protein|protein_coding|2R:28575574:28575870:-1|gene:AGAP002878_x000D_	11048	28	2	2	96.77	2	403000	--	0
59	AGAP005427-PA	RpL28: 60S ribosomal protein L28|protein_coding|2L:15421252:15422329:1|gene:AGAP005427_x000D_	17149	14	3	3	163.14	5	387000	--	1
88	AGAP010193-PA	CTLGA3: C-type lectin (CTL) - galactose binding|protein_coding|3R:50407277:50410500:1|gene:AGAP010193_x000D_	26982	15	3	3	137.98	3	379000	--	0
45	AGAP010347-PA	CuSOD3: copper-zinc superoxide dismutase 3|protein_coding|3L:1918745:1919642:1|gene:AGAP010347_x000D_	15676	48	5	5	176.58	7	366000	--	1
84	AGAP004094-PA	Sterol carrier protein-2|protein_coding|2R:49717788:49718238:1|gene:AGAP004094_x000D_	11107	33	3	3	87.53	3	340000	--	0
76	AGAP001701-PA	Small ubiquitin-related modifier|protein_coding|2R:8800727:8801020:-1|gene:AGAP001701_x000D_	10965	32	2	3	107.28	3	324000	--	1
111	AGAP010895-PC	spectrin beta|protein_coding|3L:12732941:12745929:1|gene:AGAP010895_x000D_	266560	1	2	2	95.45	2	322000	--	0
111	AGAP010895-PA	spectrin beta|protein_coding|3L:12732941:12745929:1|gene:AGAP010895_x000D_	268572	1	2	2	95.45	2	322000	--	0
111	AGAP010895-PB	spectrin beta|protein_coding|3L:12732941:12745929:1|gene:AGAP010895_x000D_	273180	1	2	2	95.45	2	322000	--	0
122	AGAP011460-PA	salivary cysteine-rich protein|protein_coding|3L:24944040:24944886:1|gene:AGAP011460_x000D_	11212	20	2	2	63.69	2	314000	--	1
115	AGAP029759-PA	|protein_coding|3L:34063965:34064470:1|gene:AGAP029759_x000D_	8931	19	2	2	96.85	2	311000	--	0
77	AGAP009431-PB	RpS21: 40S ribosomal protein S21|protein_coding|3R:33472620:33473238:1|gene:AGAP009431_x000D_	9321	45	3	3	105.15	4	275000	--	1
77	AGAP009431-PA	RpS21: 40S ribosomal protein S21|protein_coding|3R:33472620:33473238:1|gene:AGAP009431_x000D_	9321	45	3	3	105.15	4	275000	--	1
60	AGAP013112-PA	mRNA binding protein|protein_coding|2R:4072251:4073825:-1|gene:AGAP013112_x000D_	54623	13	4	4	153.39	4	274000	--	0
121	AGAP006495-PA	|protein_coding|2L:33003948:33004205:-1|gene:AGAP006495_x000D_	9282	21	2	2	69.16	2	245000	--	1
61	AGAP004349-PA	|protein_coding|2R:54936322:54937955:-1|gene:AGAP004349_x000D_	20238	27	4	4	134.11	4	240000	--	0
23	AGAP005095-PA	actin beta/gamma 1|protein_coding|2L:9969318:9971412:1|gene:AGAP005095_x000D_	41777	27	2	10	226.36	12	233000	--	1
85	AGAP011828-PA	Cp1: Cathepsin L|protein_coding|3L:33872514:33877105:1|gene:AGAP011828_x000D_	38637	8	2	2	78.92	2	232000	--	0
109	AGAP007392-PA	peptidyl-prolyl isomerase H (cyclophilin H)|protein_coding|2L:46284486:46285197:-1|gene:AGAP007392_x000D_	20436	14	2	2	61.06	2	226000	--	1
63	AGAP012028-PA	copper chaperone|protein_coding|3L:36687438:36687988:1|gene:AGAP012028_x000D_	7850	52	2	2	128.51	4	223000	--	0
112	AGAP007821-PA	|protein_coding|3R:1399628:1419621:1|gene:AGAP007821_x000D_	13854	23	2	2	127.38	2	218000	--	1
119	AGAP012705-PA	NADH dehydrogenase (ubiquinone) 1 alpha subcomplex 7|protein_coding|UNKN:24412824:24413392:1|gene:AGAP012705_x000D_	11086	20	2	2	73.1	2	212000	--	0
119	AGAP003900-PA	NADH dehydrogenase (ubiquinone) 1 alpha subcomplex 7|protein_coding|2R:45717526:45718095:1|gene:AGAP003900_x000D_	11086	20	2	2	73.1	2	212000	--	0
70	AGAP008955-PA	ubiquinol-cytochrome c reductase iron-sulfur subunit|protein_coding|3R:21800317:21801746:-1|gene:AGAP008955_x000D_	28073	13	4	4	142.93	4	186000	--	1
53	AGAP001569-PA	myosin alkali light chain 1|protein_coding|2R:6333567:6335030:1|gene:AGAP001569_x000D_	18234	27	1	3	138.83	5	185000	--	0
98	AGAP029195-PA	HPX12: Heme peroxidase 12|protein_coding|3L:9089962:9091874:-1|gene:AGAP029195_x000D_	66487	6	2	2	91.82	2	176000	--	1
62	AGAP008667-PA	Hydroxysteroid (17-beta) dehydrogenase 4|protein_coding|3R:14637965:14642903:-1|gene:AGAP008667_x000D_	77792	6	4	4	98.21	4	172000	--	0
62	AGAP008667-PB	Hydroxysteroid (17-beta) dehydrogenase 4|protein_coding|3R:14637965:14638429:-1|gene:AGAP008667_x000D_	12720	35	4	4	98.21	4	172000	--	0
40	AGAP008278-PA	D7L1: D7 long form salivary protein|protein_coding|3R:8544054:8545174:1|gene:AGAP008278_x000D_	35575	24	3	6	149.51	7	161000	--	1
123	AGAP003091-PA	Sterol carrier protein 2 variant 2|protein_coding|2R:32394629:32394964:-1|gene:AGAP003091_x000D_	12376	13	2	2	56.56	2	158000	--	0
120	AGAP006548-PA	glycine cleavage system H protein|protein_coding|2L:34111697:34113115:1|gene:AGAP006548_x000D_	17722	13	2	2	71.32	2	155000	--	1
57	AGAP000852-PA	Small ubiquitin-related modifier|protein_coding|X:15729502:15731211:-1|gene:AGAP000852_x000D_	10131	55	2	3	100.71	3	152000	--	0
56	AGAP012014-PA	Arf1: ADP-ribosylation factor 1|protein_coding|3L:36310085:36311000:1|gene:AGAP012014_x000D_	20688	29	2	4	151.59	5	144000	--	1
56	AGAP012014-PB	Arf1: ADP-ribosylation factor 1|protein_coding|3L:36310085:36311000:1|gene:AGAP012014_x000D_	20688	29	2	4	151.59	5	144000	--	1
96	AGAP008898-PA	mitochondrial ATPase inhibitor|protein_coding|3R:20515389:20516019:1|gene:AGAP008898_x000D_	11543	12	2	2	79.04	2	141000	--	0
127	AGAP000739-PA	RpS10: 40S ribosomal protein S10|protein_coding|X:13489601:13490155:-1|gene:AGAP000739_x000D_	18111	9	2	2	77.98	2	138000	--	1
110	AGAP005122-PA	UBX domain-containing protein 1|protein_coding|2L:10253637:10254969:-1|gene:AGAP005122_x000D_	43026	6	2	2	99.88	2	131000	--	0
118	AGAP012823-PA	NADH dehydrogenase 1 alpha subcomplex subunit 2|protein_coding|UNKN:31704582:31705072:-1|gene:AGAP012823_x000D_	10677	26	2	2	114.03	2	98000	--	1
118	AGAP003367-PA	NADH dehydrogenase (ubiquinone) 1 alpha subcomplex 2|protein_coding|2R:36893208:36893713:1|gene:AGAP003367_x000D_	11062	25	2	2	114.03	2	98000	--	1
105	AGAP010902-PA	CPFL1: cuticular protein 1 from CPFL family|protein_coding|3L:12810781:12811719:-1|gene:AGAP010902_x000D_	27058	8	2	2	66.3	2	97000	--	0
106	AGAP007980-PA	CPCFC1: cuticular protein CPCFC family (CPCFC1)|protein_coding|3R:3648647:3649500:1|gene:AGAP007980_x000D_	17604	19	2	2	91.19	2	95600	--	1
117	AGAP008834-PA	Akh1: adipokinetic hormone 1|protein_coding|3R:19279830:19280283:1|gene:AGAP008834_x000D_	8608	39	2	2	145.25	2	93500	--	0
65	AGAP001903-PA	Mdh2: NAD-dependent malate dehydrogenase|protein_coding|2R:11975943:11977395:1|gene:AGAP001903_x000D_	35391	15	4	4	128.75	4	93100	--	1
95	AGAP029051-PL	|protein_coding|3L:23602431:23643434:-1|gene:AGAP029051_x000D_	819585	0	2	2	53.22	2	92700	--	0
95	AGAP029051-PC	|protein_coding|3L:23602431:23643434:-1|gene:AGAP029051_x000D_	820539	0	2	2	53.22	2	92700	--	0
95	AGAP029051-PG	|protein_coding|3L:23602431:23643434:-1|gene:AGAP029051_x000D_	823854	0	2	2	53.22	2	92700	--	0
95	AGAP029051-PF	|protein_coding|3L:23602431:23643434:-1|gene:AGAP029051_x000D_	824808	0	2	2	53.22	2	92700	--	0
95	AGAP029051-PJ	|protein_coding|3L:23602431:23670161:-1|gene:AGAP029051_x000D_	961526	0	2	2	53.22	2	92700	--	0
95	AGAP029051-PB	|protein_coding|3L:23602431:23670161:-1|gene:AGAP029051_x000D_	962480	0	2	2	53.22	2	92700	--	0
95	AGAP029051-PH	|protein_coding|3L:23602431:23670161:-1|gene:AGAP029051_x000D_	965794	0	2	2	53.22	2	92700	--	0
95	AGAP029051-PK	|protein_coding|3L:23602431:23670161:-1|gene:AGAP029051_x000D_	966748	0	2	2	53.22	2	92700	--	0
95	AGAP029051-PA	|protein_coding|3L:23602431:23713492:-1|gene:AGAP029051_x000D_	979155	0	2	2	53.22	2	92700	--	0
95	AGAP029051-PI	|protein_coding|3L:23602431:23713492:-1|gene:AGAP029051_x000D_	980109	0	2	2	53.22	2	92700	--	0
95	AGAP029051-PE	|protein_coding|3L:23602431:23713492:-1|gene:AGAP029051_x000D_	983424	0	2	2	53.22	2	92700	--	0
95	AGAP029051-PD	|protein_coding|3L:23602431:23713492:-1|gene:AGAP029051_x000D_	984378	0	2	2	53.22	2	92700	--	0
107	AGAP007852-PB	aconitate hydratase 1 / homoaconitase|protein_coding|3R:2122554:2126811:-1|gene:AGAP007852_x000D_	85445	4	2	2	116.4	2	74800	--	1
107	AGAP007852-PA	aconitate hydratase 1 / homoaconitase|protein_coding|3R:2122554:2126811:-1|gene:AGAP007852_x000D_	85445	4	2	2	116.4	2	74800	--	1
73	AGAP002931-PA	Arf2: ADP-ribosylation factor 2|protein_coding|2R:29823850:29824666:1|gene:AGAP002931_x000D_	20580	22	1	3	125.55	4	72500	--	0
73	AGAP002931-PB	Arf2: ADP-ribosylation factor 2|protein_coding|2R:29823850:29824666:1|gene:AGAP002931_x000D_	20580	22	1	3	125.55	4	72500	--	0
93	AGAP004164-PB	GSTD1-4: glutathione S-transferase delta class 1|protein_coding|2R:50997517:51001332:1|gene:AGAP004164_x000D_	23445	13	2	2	93.62	3	55300	--	1
64	AGAP002518-PA	delta-1-pyrroline-5-carboxylate synthetase|protein_coding|2R:22185350:22193225:-1|gene:AGAP002518_x000D_	86240	6	4	4	133.42	4	51800	--	0
82	AGAP007042-PA	CPR62: cuticular protein RR-1 family 62|protein_coding|2L:41386830:41387365:1|gene:AGAP007042_x000D_	16043	15	2	2	87.29	3	48500	--	1
74	AGAP000416-PC	hydroxyacylglutathione hydrolase|protein_coding|X:7437094:7437891:-1|gene:AGAP000416_x000D_	29418	8	2	2	95.27	4	39900	--	0
74	AGAP000416-PA	hydroxyacylglutathione hydrolase|protein_coding|X:7437094:7437891:-1|gene:AGAP000416_x000D_	29418	8	2	2	95.27	4	39900	--	0
74	AGAP000416-PB	hydroxyacylglutathione hydrolase|protein_coding|X:7437094:7438072:-1|gene:AGAP000416_x000D_	33797	7	2	2	95.27	4	39900	--	0
69	AGAP001569-PB	myosin alkali light chain 1|protein_coding|2R:6333567:6335662:1|gene:AGAP001569_x000D_	17542	29	1	3	124.48	4	4640	--	1
