# Supplementary material for: Mosquito salivary apyrase regulates blood meal hemostasis and facilitates malaria parasite transmission
Source: Nat Commun. 2024 Sep 18;15:8194. doi: 10.1038/s41467-024-52502-3 (PMC11410810; doi:10.1038/s41467-024-52502-3)
Supplement: Supplementary file 5 — Supplementary Data 2 [file 41467_2024_52502_MOESM5_ESM.xlsx]

## Sheet: Sheet1
Gene ID	Description	Area Z7	Area Z8	Area Z9	SignalP scores
AGAP011026-PA	5' nucleotidase ecto|protein_coding|3L:14583939:14586101:-1|gene:AGAP011026	562000000	838000000	257000000	Other (0.0502)/ SP (0.9498) Signal Peptide (Sec/SPI) Cleavage site between pos 23 and 24, GAA-KS. Probability 0.6822
AGAP011971-PA	Ser/Thr protein phosphatase/nucleotidase|protein_coding|3L:35698416:35700459:1|gene:AGAP011971	19300000	35800000	20300000	Other (0.0243)/ SP (0.9757) Signal peptide (Sec/PI) Cleavage site between pos 22 and 23: CSA-TD Probability 0.7904
AGAP007393-PC	protein disulfide isomerase family A member 3|protein_coding|2L:46286058:46287785:1|gene:AGAP007393	11500000	15700000	2270000	Other (0.0014)/ SP (0.9986) Signal peptide (Sec/SPI) Cleavage site between pos. 19 and 20 AFA-GE. Probability 0.7008
AGAP000610-PA	SG1f: salivary gland protein 1-like 6|protein_coding|X:11077270:11078565:1|gene:AGAP000610	3650000	2610000	2840000	Other (0.0886)/ SP (0.9114) Signal peptide (Sec/PI) Cleavage site between pos 37 and 38 VLA-AG Probability 0.3099
AGAP000376-PA	Tsf1: Transferrin|protein_coding|X:6869878:6872834:1|gene:AGAP000376	857000	785000	40000	Other (0.0097)/ SP (0.9902) Signal peptide (sec/PI) Cleavage site between pos 18 and 19 AAA-GP Probability 0.4703
AGAP012407-PA	protein disulfide-isomerase A1|protein_coding|3L:41763553:41768233:-1|gene:AGAP012407	13400000	479000	119000	Other (0.0009)/ SP (0.9991) Signal peptide (Sec/SPI) Cleavage site between pos 19 and 20 ALA-AE Probability 0.8798
AGAP000607-PA	SG1c: salivary gland protein 1-like 3|protein_coding|X:11074262:11075440:-1|gene:AGAP000607	263000	547000	657000	Other (0.0124)/ SP (0.9876) Signal peptide (Sec/SPI) Cleavage site between pos 20 and 21 VHS-RG Probability 0.6964
AGAP001919-PA	protein disulfide-isomerase A6|protein_coding|2R:12098233:12099570:1|gene:AGAP001919	3060000	867000	57300	Other (0.0196)/ SP (0.9804) Signal peptide (Sec/PI) Cleavage site between pos 25 and 26 SQA-LY Probability 0.8082
