# Supplementary material for: Mosquito salivary apyrase regulates blood meal hemostasis and facilitates malaria parasite transmission
Source: Nat Commun. 2024 Sep 18;15:8194. doi: 10.1038/s41467-024-52502-3 (PMC11410810; doi:10.1038/s41467-024-52502-3)
Supplement: Supplementary file 7 — Source Data [file 41467_2024_52502_MOESM7_ESM.xlsx]

## Sheet: Fig. 1C, D, E, G
Fig. 1C: Fluorogenic assay for single-chain tPA (sc-tPA) activation reveals that mosquito salivary gland extracts (SG) activate sc-tPA. Heating the extract at 65˚C or 100˚C prevents tPA activation
No SG	SG	sc-tPA	SG + sctPA	SG 65°C + sctPA	SG 100°C + sc-tPA
0.6042	0.2076	0.9144	2.07	0.9006	0.7727
0.5366	0.2068	1.0855	2.1368	0.7298	0.5613
Fig. 1D: Fluorogenic assay for single-chain tPA (sc-tPA) activation reveals that mosquito saliva activate sc-tPA.
PBS	Saliva	sc-tPA	Saliva + sc-tPA
0.5366	0.2068	0.9869	2.0945
0.668	0.2531	1.128	2.2768
Fig 1E: Fractions from An. gambiae salivary gland extracts obtained by size-exclusion chromatography were tested for tPA activation.
No SG	SG	sc-tPA	SG + sc-tPA	Z8 + Substrate	A5	A6	A7	A8	A9	A10	A11	A12	Z1	Z2	Z3	Z4	Z5	Z6	Z7	Z8	Z9	Z10	Z11	Z12	B1	B2	B3	B4	B5	B6	B7	B8	B9	B10	B11	B12	C1	C2	C3	C4	C5	C6	C7	C8	C9	C10	C11	C12
0.7454	1.1777	4.324	9.2871	-1.497
1.2042	0.732		8.3157		0.7962	1.238	1.29	1.68	1.31	1.762	1.98	1.801	2.401	2.976	3.349	3.08	3.689	3.624	7.37	16.65	8.509	5.551	6.383	4.095	3.306	3.808	3.105	3.103	3.547	3.628	2.577	1.426	1.869	1.824	1.458	1.773	1.729	1.384	1.279	1.357	2.968	0.1913	0.6623	2.07	1.072	0.7185	2	1.538
Fig. 1G:An. gambiae salivary 5’ nucleotidase ecto (Ag5’NTE) identified as the saliva tPA activator.
Buffer	Saliva	Ag5'NTE	sc-tPA	Saliva + sctPA	Ag5'NTE + sctPA
-2.948	-1.762	-2.646	0.8116	2.1094	2.09
-3.455	-0.2937	-0.2761	0.823	1.222	2.189
-3.773	-2.229	-3.302	0.7684	1.7174	1.872

## Sheet: Fig. 2A, B, C, D, F, I
Fig. 2A: 5’ nucleotidase ecto activity was measured by the release of inorganic phosphate from AMP using the malachite green assay
CD73	CD73 + AMP	5'NTE	5'NTE + AMP
0	57.5233	0	0
0	57.4669	0	0
Fig. 2B: AGAP011026 is an apyrase
Potato Apy	Potato Apy + ATP	5'NTE + ATP	Potato Apy + ADP	5'NTE	5'NTE + ADP
0	456.501	508.625	140.652	25.074	159.421
0	438.04	597.67	138.676	15.196	159.421
			154.481		148.554
Fig. 2C: Time course of ADP hydrolysis by AgApyrase.
Time (Minutes)	0	5	10	15	20	25	30	35	40	45	50	55	60
Phosphate Release (µM) (Replicate 1)	411.104	486.962	545.638	580.324	610.065	630.195	638.546	646.625	638.35	630.669	629.377	621.181	622.219
(Replicate 2)	403.436	514.348	606.546	657.612	678.966	696.846	706.072	720.001	717.348	714.647	715.751	711.768	724.456
(Replicate 3)	395.001	504.979	569.285	605.141	635.637	655.721	664.572	676.963	672.998	669.586	673.584	675.939	693.579
Fig. 2D: Apyrase activity of AGAP011026 was measured using malachite green assay in presence of either 5 mM CaCl2 and/or 5 mM MgCl2 with or without addition of 5 mM EDTA
Ca	Ca + EDTA	Mg	Mg + EDTA	Ca + Mg	Ca + Mg + EDTA
416.47	11.7666	19.0119	10.7315	20.0469	8.66143
422.68	14.8717	15.9068	8.66143	21.082	11.7666
393.699	9.69647	14.8717	9.69647	20.0469	12.8016
Fig. 2E
Attached as a separate sheet
Fig. 2F: Interaction of tPA with Ag5’NTE using ELISA overlays
Buffer	AgApy + sc-tPA	AgApy + sc-tPA	AGAP007393	AGAP007393 + sc-tPA
0.098	0.123	1.521	0.119	0.241
0.093	0.117	1.535	0.122	0.221
0.101	0.127	1.543	0.118	0.235
Fig. 2G
Attached as a separate sheet
Fig. 2I: Western blot analysis of sc-tPA after incubation with rAgApyrase

## Sheet: Fig. 2E
Fig. 2E: rAgApyrase inhibits the platelet aggregation induced by ADP (orange) in contrast to the control buffer with ADP (blue) which aggregated all the available platelets, measured by light transmittance
ADP	ADP + 5'NTE
125	112.255
125	111.765
125	112.255
125	112.255
125	112.255
117.647	112.255
117.157	112.255
118.627	112.255
120.098	112.255
121.569	112.255
122.549	112.255
124.02	112.255
124.02	112.255
125	112.255
125	112.255
125	112.255
125	112.255
125	112.255
125	112.255
125	112.255
125	112.255
125	112.255
125	112.255
125	112.255
125	112.255
124.51	112.745
124.51	112.255
124.51	111.765
124.02	112.255
123.529	112.255
123.039	112.255
122.549	112.255
122.549	112.255
122.059	112.255
122.059	112.255
121.569	112.255
121.078	112.255
120.588	112.255
120.588	112.255
120.098	112.255
119.608	112.745
119.118	112.745
118.627	112.255
118.627	112.255
118.137	112.745
118.137	112.255
117.647	112.745
117.647	112.745
117.157	112.745
116.176	112.745
115.686	112.745
115.196	112.255
114.706	112.745
114.216	112.745
114.216	112.255
113.725	112.745
112.745	112.255
112.255	112.255
112.255	112.255
111.765	112.745
110.784	112.255
110.784	112.255
110.294	112.745
109.804	112.745
109.804	112.745
109.314	112.745
108.824	112.745
107.843	112.255
107.843	112.255
107.353	111.275
106.863	125
106.373	125
105.882	120.588
105.392	113.235
104.412	112.745
104.412	113.725
103.922	115.196
103.922	116.176
102.941	117.157
102.451	118.137
101.471	118.627
101.471	119.118
101.471	119.608
100.98	120.098
100.49	120.588
99.5098	120.098
99.5098	120.098
99.0196	120.098
99.0196	120.098
98.5294	119.608
99.0196	119.608
98.0392	119.608
97.549	119.608
97.549	119.118
96.5686	119.118
95.5882	118.627
95.5882	118.627
95.098	118.137
95.098	118.137
95.098	117.647
94.6078	117.157
94.1176	117.157
93.6275	116.667
93.6275	116.176
93.1373	115.686
92.6471	115.686
91.6667	115.196
91.1765	114.706
91.1765	114.706
91.1765	114.216
91.1765	114.216
90.6863	113.725
89.7059	113.725
89.7059	113.235
89.2157	112.745
89.2157	112.255
89.7059	112.255
88.7255	111.765
88.7255	111.275
88.2353	111.275
87.7451	110.784
87.2549	110.294
86.7647	110.294
86.7647	110.294
86.7647	109.804
85.7843	109.804
86.2745	109.314
86.2745	108.824
85.2941	108.824
85.2941	108.333
85.2941	108.333
85.2941	107.843
85.2941	107.353
84.3137	107.353
84.3137	106.373
83.8235	106.373
83.8235	105.882
84.3137	105.882
83.3333	105.392
82.3529	104.902
82.3529	104.412
82.8431	104.412
82.3529	104.412
81.8627	103.922
81.8627	103.922
81.8627	103.431
81.3725	102.941
81.3725	102.451
81.8627	101.961
80.8824	101.961
80.3922	101.961
79.902	101.961
80.3922	101.471
79.902	100.98
79.4118	100.98
79.4118	100.98
79.4118	100.49
79.902	100.49
79.902	100
78.9216	100
77.9412	99.5098
78.4314	99.5098
78.4314	99.5098
78.4314	99.0196
78.4314	99.0196
77.9412	99.0196
77.9412	99.0196
77.9412	98.5294
77.451	98.5294
76.9608	98.5294
76.9608	98.5294
76.9608	98.0392
76.9608	98.0392
76.4706	98.0392
76.9608	97.549
76.4706	97.549
76.4706	97.549
75.9804	97.0588
75.4902	97.549
75.4902	97.0588
75.4902	97.0588
75.9804	97.0588
75.4902	97.0588
75	97.0588
75	97.0588
74.5098	96.5686
75	96.5686
74.5098	97.0588
74.0196	97.0588
74.5098	97.0588
73.5294	96.5686
74.0196	96.5686
74.0196	96.5686
74.5098	97.0588
73.5294	97.0588
73.5294	97.0588
73.5294	97.0588
73.0392	97.0588
73.0392	97.549
73.0392	97.0588
73.0392	97.0588
72.549	97.549
73.0392	97.549
73.0392	98.0392
72.549	98.0392
72.549	98.5294
72.549	98.5294
72.549	99.0196
72.549	99.0196
72.549	99.5098
73.0392	99.5098
72.549	99.5098
72.0588	100
72.549	100.49
72.0588	100.98
71.5686	100.98
71.5686	101.471
71.5686	101.471
71.5686	101.961
72.0588	101.961
71.5686	102.451
71.0784	102.941
71.0784	102.941
70.5882	103.431
70.5882	103.922
70.5882	103.922
70.5882	104.412
71.0784	104.412
70.5882	104.902
70.098	105.392
70.5882	105.392
70.5882	105.882
70.098	105.882
70.5882	106.373
70.5882	106.373
70.5882	106.863
70.098	106.863
70.098	107.353
69.6078	107.353
70.098	107.353
70.098	107.353
69.6078	107.843
70.098	107.843
70.098	108.333
69.1176	108.333
69.1176	108.333
69.6078	108.824
69.1176	108.824
69.1176	108.824
69.1176	108.824
69.1176	109.314
69.1176	109.314
68.6275	109.314
68.6275	109.314
69.1176	109.314
68.6275	109.314
69.1176	109.804
68.6275	109.804
68.1373	109.804
68.6275	109.804
68.6275	109.804
68.6275	109.804
68.1373	109.804
68.1373	109.804
68.1373	109.804
68.1373	109.804
67.6471	109.804
68.1373	109.804
68.1373	109.804
67.6471	110.294
67.6471	110.294
67.6471	110.294
68.1373	110.294
67.6471	110.294
67.6471	110.294
67.6471	110.294
68.1373	110.294
67.1569	110.294
67.1569	110.294
67.1569	110.294
67.1569	110.294
67.1569	110.294
66.6667	110.294
67.1569	110.294
67.1569	110.294
67.1569	110.294
67.1569	110.294
67.1569	110.294
66.6667	110.294
66.6667	110.294
66.6667	110.294
66.6667	110.294
66.6667	110.294
66.1765	110.294
66.1765	110.294
66.1765	110.294
66.6667	110.784
66.6667	110.294
66.1765	110.294
66.1765	110.294
66.1765	110.294
66.1765	110.294
66.1765	110.294
66.1765	110.294
66.1765	110.294
65.6863	110.294
65.6863	110.294
66.1765	110.784
65.6863	110.294
65.6863	110.294
65.6863	110.294
65.6863	110.294
65.1961	110.294
65.6863	110.294
65.1961	110.294
65.1961	110.294
65.6863	110.294
65.1961	110.294
65.6863	110.294
65.6863	110.294
65.6863	110.294
65.6863	110.294
65.1961	110.294
65.1961	110.294
65.1961	110.294
65.1961	110.294
65.6863	110.294
65.6863	110.294
65.1961	110.784
64.7059	110.294
64.7059	110.294
64.7059	110.294
64.7059	110.784
64.7059	110.294
64.7059	110.294
64.7059	110.784
64.7059	110.784
64.7059	110.784
64.7059	110.784
64.2157	110.784
64.7059	110.784
64.7059	110.784
64.2157	110.784
64.2157	110.784
64.2157	110.784
64.7059	110.784
64.2157	110.784
64.2157	110.784
64.7059	110.784
64.2157	110.784
64.7059	110.784
64.2157	110.784
63.7255	111.275
63.7255	111.275
64.2157	111.275
63.7255	111.275
63.7255	110.784
64.2157	110.784
63.7255	110.784
64.2157	111.275
64.2157	111.275
64.2157	111.275
64.2157	111.275
63.7255	111.275
63.7255	110.784
63.7255	111.275
63.2353	110.784
63.2353	110.784
63.2353	111.275
63.2353	110.784
63.7255	110.784
63.2353	110.784
62.7451	111.275
63.2353	111.275
63.2353	111.275
63.2353	111.275
63.2353	111.275
62.7451	110.784
63.2353	110.784
63.2353	111.275
63.2353	110.784
63.2353	110.784
63.7255	111.275
63.2353	110.784
63.2353	111.275
62.7451	111.275
62.7451	111.275
62.7451	111.275
62.7451	111.275
62.7451	111.275
62.2549	111.275
62.7451	111.275
62.7451	111.275
62.2549	111.275
62.7451	111.765
62.2549	111.275
62.2549	111.765
62.2549	111.765
62.2549	111.765
62.2549	111.765
62.7451	111.765
62.7451	111.765
62.2549	111.765
62.7451	111.765
62.7451	111.765
62.2549	111.765
62.2549	111.765
62.2549	111.765
62.2549	111.765
62.2549	111.765
62.2549	111.765
62.7451	112.255
62.2549	112.255
62.7451	111.765
62.7451	112.255
62.2549	112.255
62.2549	112.255
62.2549	112.255
61.7647	112.255
61.7647	112.255
62.2549	112.255
62.2549	112.255
61.7647	112.255
62.2549	112.255
62.2549	112.255
61.7647	112.255
62.2549	112.255
61.7647	112.255
61.7647	111.765
62.2549	111.765
62.2549	112.255
62.2549	112.255
62.2549	112.255
62.2549	112.255
62.2549	112.255
62.2549	112.255
62.2549	111.765
61.7647	111.765
61.7647	112.255
61.7647	112.255
61.7647	112.255
61.7647	112.255
61.7647	111.765
61.7647	112.255
61.7647	112.255
61.7647	112.255
62.2549	112.255
61.7647	112.255
61.2745	112.255
61.2745	112.255
61.2745	112.255
61.7647	112.255
61.2745	111.765
61.7647	111.765
61.7647	111.765
61.7647	112.255
61.2745	111.765
60.7843	111.765
61.2745	112.255
61.2745	112.255
61.2745	112.255
61.2745	111.765
61.7647	111.765
61.7647	111.765
61.7647	111.765
61.7647	111.765
60.7843	111.765
61.2745	111.765
61.2745	111.765
61.2745	111.765
61.2745	111.765
61.2745	111.765
61.2745	111.275
61.2745	111.275
61.7647	111.275
61.7647	111.275
61.7647	111.275
61.2745	111.275
60.7843	111.275
60.7843	111.275
61.2745	110.784
60.7843	111.275
60.7843	110.784
61.2745	111.275
61.2745	111.275
61.2745	110.784
60.7843	110.784
60.7843	110.784
60.7843	110.784
60.7843	110.784
60.7843	110.784
60.7843	110.784
60.7843	110.784
60.7843	110.784
60.7843	110.784
60.7843	110.784
60.7843	110.784
60.7843	110.784
60.7843	110.294
60.7843	110.784
60.7843	110.294
60.7843	110.784
60.7843	110.294
60.7843	110.294
60.7843	110.784
60.2941	110.294
60.2941	110.294
60.2941	110.294
60.2941	110.294
60.7843	110.294
60.2941	110.294
60.2941	110.294
60.2941	110.294
60.7843	110.294
60.7843	110.294
60.2941	110.294
60.2941	110.294
60.2941	110.294
60.2941	110.294
60.2941	110.294
60.2941	110.294
60.7843	110.294
60.2941	110.294
60.2941	110.294
60.2941	110.294
60.2941	110.294
60.7843	110.294
60.2941	110.294
60.2941	110.294
60.2941	110.784
60.2941	110.294
60.2941	110.294
60.2941	110.784
59.8039	110.784
60.2941	110.784
60.2941	110.784
60.2941	110.784
60.2941	110.784
60.2941	110.784
59.8039	110.784
60.2941	110.784
60.2941	110.784
60.2941	111.275
60.7843	110.784
60.2941	111.275
60.2941	111.275
60.2941	111.275
60.2941	111.275
60.2941	111.275
59.8039	110.784
59.8039	110.784
60.2941	111.275
59.8039	111.275
59.8039	111.275
60.2941	111.765
60.2941	111.765
60.2941	111.765
60.7843	111.765
60.7843	111.765
60.2941	111.765
60.2941	111.765
60.2941	111.765
59.8039	112.255
59.8039	112.255
60.2941	112.255
60.2941	112.255
60.2941	112.255
59.8039	112.255
60.2941	112.255
60.2941	112.255
60.2941	112.745
59.8039	112.255
59.8039	112.745
60.2941	112.745
59.8039	112.745
59.8039	112.745
60.2941	112.745
60.2941	112.745
59.8039	112.745
59.8039	112.745
60.2941	112.745
60.2941	112.745
60.2941	112.255
60.2941	112.745
60.2941	112.745
60.2941	112.745
60.2941	112.745
60.2941	112.745
59.8039	112.745
59.8039	112.745
59.8039	112.745
60.2941	112.745
60.2941	112.745
60.2941	112.745
59.8039	112.745
59.8039	112.745
59.8039	112.745
59.8039	113.235
59.8039	113.235
59.8039	112.745
59.8039	112.745
59.8039	112.745
59.8039	112.745
60.2941	112.745
60.2941	113.235
59.8039	113.235
59.8039	113.725
59.8039	113.235
60.2941	113.235
59.8039	113.235
59.8039	113.235
60.2941	113.235
60.2941	113.235
59.8039	113.235
59.8039	113.235
59.8039	113.235
59.8039	113.725
59.8039	113.725
59.8039	113.725
59.8039	113.235
59.8039	113.235
59.8039	113.235
59.8039	113.235
59.8039	113.235
59.8039	113.725
60.2941	113.725
60.2941	113.725
59.8039	113.725
59.8039	113.235
59.8039	113.725
59.8039	113.725
59.8039	113.235
59.8039	113.725
59.8039	113.725
60.2941	113.725
60.2941	113.725
60.2941	113.725
59.8039	113.725
59.8039	114.216
59.8039	113.725
60.2941	113.725
60.2941	113.725
60.2941	113.725
59.8039	113.725
60.2941	114.216
59.8039	113.725
59.8039	113.725
59.8039	113.725
59.8039	113.725
59.8039	113.725
59.8039	113.725
59.8039	113.725
59.8039	113.725
59.8039	113.725
59.8039	113.725
59.8039	113.725
59.8039	113.725
59.3137	113.725
59.3137	113.725
59.8039	113.725
59.8039	113.725
59.8039	113.725
59.8039	113.725
59.3137	113.725
59.8039	113.725
59.3137	113.725
59.8039	113.725
59.8039	113.235
59.8039	113.725
59.8039	113.725
59.8039	113.725
59.8039	114.216
59.8039	113.725
59.8039	113.725
59.3137	113.725
59.8039	113.725
59.8039	113.725
59.8039	113.725
59.3137	113.725
59.8039	113.725
59.8039	113.725
59.8039	113.725
59.8039	113.725
59.8039	113.725
59.3137	114.216
59.3137	113.725
59.8039	113.725
59.3137	113.725
59.3137	113.725
59.8039	114.216
59.8039	113.725
59.8039	113.725
59.3137	113.725
59.3137	113.725
59.3137	113.725
59.3137	113.725
59.3137	113.725
59.3137	114.216
59.3137	114.216
59.3137	114.216
58.8235	114.216
58.8235	113.725
59.3137	113.725
59.3137	114.216
59.3137	113.725
59.3137	114.216
59.3137	113.725
58.8235	113.725
58.8235	113.725
58.8235	114.216
58.8235	114.216
58.8235	114.216
58.8235	114.216
58.8235	114.216
58.8235	114.216
58.8235	114.216
59.3137	114.216
58.8235	114.216
58.8235	113.725
58.8235	114.216
58.3333	114.216
58.8235	114.216
58.8235	113.725
58.8235	114.216
58.8235	114.216
58.8235	114.216
58.8235	114.216
58.3333	114.216
58.8235	113.725
58.8235	113.725
58.8235	114.216
58.3333	114.216
58.3333	113.725
58.8235	113.725
58.8235	113.725
58.8235	113.725
58.3333	113.725
58.3333	113.725
58.8235	113.725
58.8235	113.725
58.3333	113.725
58.3333	113.725
58.3333	113.725
58.3333	113.725
58.3333	113.725
58.3333	113.725
58.3333	113.725
58.3333	113.725
58.3333	113.725
58.3333	113.235
58.3333	113.235
58.3333	112.745
58.3333	113.235
58.3333	113.725
58.3333	113.725
58.3333	113.725
58.3333	113.725
58.3333	113.235
58.3333	113.725
58.3333	113.725
58.3333	113.725
58.3333	113.235
58.3333	113.725
58.3333	113.725
58.3333	113.725
58.3333	113.235
58.3333	113.235
58.3333	113.235
58.3333	112.745
58.8235	112.255
58.3333	112.255
58.3333	112.745
58.3333	112.255
58.8235	112.255
58.3333	112.255
58.3333	112.255
58.3333	112.745
58.3333	112.745
58.8235	112.745
58.8235	112.745
58.8235	112.255
58.8235	112.255
58.8235	112.745
58.3333	112.745
57.8431	112.745
57.8431	112.255
57.8431	112.255
57.8431	112.745
58.3333	112.255
58.3333	112.255
58.3333	111.765
58.3333	112.255
58.3333	112.255
58.3333	112.255
58.3333	112.255
58.3333	112.255
58.3333	112.255
58.3333	112.255
58.3333	112.255
58.8235	112.255
58.3333	112.255
58.3333	112.255
58.8235	112.255
58.3333	112.255
58.3333	112.745
58.3333	112.255
58.3333	112.255
58.3333	112.745
58.3333	112.255
57.8431	112.255
58.3333	112.255
58.3333	111.765
58.3333	111.765
58.3333	111.765
58.3333	111.765
58.3333	112.255
58.3333	112.255
58.3333	112.255
58.3333	112.255
58.3333	112.255
58.3333	112.255
58.3333	112.255
58.8235	111.765
58.8235	112.255
58.3333	112.255
58.3333	112.255
58.3333	112.255
58.3333	112.255
58.3333	112.745
58.8235	112.255
58.3333	112.255
58.3333	111.765
58.8235	112.255
58.3333	112.255
58.8235	111.765
58.3333	111.765
58.8235	111.765
58.3333	112.255
58.3333	112.255
58.8235	112.255
58.8235	112.255
58.8235	112.255
58.8235	112.255
58.3333	112.255
58.3333	112.745
58.3333	112.745
58.3333	112.255
58.3333	112.255
58.8235	112.255
58.3333	112.255
58.8235	112.255
58.3333	112.255
58.8235	111.765
58.8235	112.255
58.8235	112.255
58.8235	112.255
58.3333	112.255
58.3333	112.255
58.3333	112.255
58.3333	112.255
58.3333	112.745
58.8235	112.255
58.3333	111.765
58.3333	111.765
58.3333	111.765
58.3333	111.765
58.3333	111.765
58.3333	111.765
58.3333	111.765
58.8235	111.765
58.8235	111.765
58.3333	111.765
58.3333	111.765
58.3333	111.765
57.8431	112.255
58.3333	111.765
58.3333	112.255
58.3333	111.765
58.3333	111.765
58.3333	111.765
58.8235	111.765
58.3333	111.765
58.3333	111.765
58.3333	111.765
58.3333	112.255
58.3333	112.255
58.3333	111.765
58.3333	111.765
58.8235	112.255
58.3333	112.255
58.3333	111.765
58.3333	111.765
58.3333	111.765
58.3333	111.275
58.3333	111.765
58.3333	111.765
58.8235	111.765
58.3333	112.255
58.8235	112.255
58.3333	112.255
58.3333	112.255
58.3333	112.255
58.3333	112.255
58.3333	112.745
58.3333	112.255
58.8235	112.255
58.3333	112.255
58.3333	112.255
58.3333	112.255
58.3333	112.255
58.3333	112.255
58.3333	112.255
58.3333	112.255
58.3333	112.255
58.3333	112.745
58.8235	112.255
58.3333	112.745
58.3333	112.745
58.3333	112.745
58.3333	112.745
58.3333	112.255
58.3333	112.255
58.3333	112.255
58.3333	112.255
58.3333	112.745
58.8235	112.255
58.8235	112.255
58.3333	111.765
58.3333	112.255
58.8235	111.765
58.8235	112.255
58.3333	111.765
58.3333	112.255
58.3333	112.255
58.3333	112.255
58.3333	112.255
58.3333	112.255
58.3333	112.255
58.3333	112.255
58.3333	112.255
58.3333	112.745
58.8235	112.255
58.3333	112.255
58.3333	112.255
58.8235	112.255
58.3333	112.255
58.3333	112.255
58.3333	111.765
58.3333	112.255
58.3333	112.255
58.3333	111.765
58.3333	112.255
58.3333	111.765
58.3333	112.255
58.3333	112.255
58.3333	112.255
58.3333	112.255
58.3333	112.255
58.3333	112.255
58.3333	112.255
58.3333	111.765
58.3333	112.255
58.3333	112.255
58.3333	112.255
58.3333	112.255
58.3333	112.255
58.3333	112.255
58.3333	111.765
58.3333	112.255
57.8431	112.255
58.3333	112.255
57.8431	112.745
58.3333	112.255
57.8431	112.255
57.8431	111.765
58.3333	111.765
57.8431	111.765
58.3333	111.765
58.3333	112.255
58.3333	112.255
58.3333	112.255
58.3333	112.255
58.3333	112.255
58.3333	112.745
58.3333	112.255
58.3333	112.255
58.3333	112.255
58.3333	112.255
58.3333	112.255
58.3333	112.255
58.3333	112.255
58.3333	112.255
58.3333	112.255
58.3333	112.255
58.3333	112.255
58.3333	112.255
58.3333	112.745
58.3333	112.745
58.3333	112.745
58.8235	112.255
58.3333	112.255
58.3333	112.255
58.3333	111.765
58.3333	112.255
58.3333	111.765
58.3333	112.255
58.3333	112.255
58.8235	112.255
58.3333	112.255
58.3333	112.255
58.3333	112.255
58.3333	112.255
58.3333	112.255
58.3333	112.255
58.3333	111.765
58.3333	111.765
58.3333	111.765
58.3333	111.765
58.3333	112.255
58.3333	112.255
58.3333	112.255
58.3333	111.765
58.3333	112.255
58.3333	112.255
58.3333	111.765
58.3333	111.765
57.8431	112.255
58.3333	111.765
58.3333	111.765
58.3333	111.765
58.3333	111.765
58.3333	111.765
57.8431	111.765
58.3333	111.765
58.3333	112.255
58.3333	111.765
58.3333	111.765
57.8431	111.765
58.3333	111.765
57.8431	111.275
58.3333	111.275
58.3333	111.765
57.8431	111.765
58.3333	111.765
58.3333	111.275
58.3333	110.784
58.3333	110.784
58.3333	111.275
58.3333	111.275
58.3333	111.275
58.3333	111.275
58.3333	111.275
58.3333	110.784
58.3333	110.294
57.8431	110.784
58.3333	110.784
58.3333	111.275
57.8431	111.275
57.8431	111.275
58.3333	111.275
58.3333	110.784
58.3333	110.784
57.8431	110.784
58.3333	111.275
58.3333	110.784
58.3333	110.784
57.8431	110.784
57.8431	110.294
57.8431	110.784
58.3333	110.784
57.8431	110.784
58.3333	110.784
57.8431	110.784
57.8431	110.294

## Sheet: Fig. 2G
Fig. 2G: Biolayer interferometry experiments demonstrate the in vitro interaction between biotinylated AgApyrase immobilized on SA biosensors and 250-1000 nM sc-tPA
Time, sec	Time, s	1000 nm	FitA	800 nm	FitB	600 nm	FitC	500 nm	FitD	400 nm	FitE	300 nm	FitE	250 nm	FitG
360	0	0.0647661	0	0.0554322	0	0.0401885	0	0.0414866	0	0.0230489	0	0.0243503	0	0.0233123	0
360.2	0.2	0.0658164	0.0115863	0.056159	0.00933453	0.0409192	0.00705048	0.042236	0.00589621	0.0237774	0.00473369	0.0241831	0.00356287	0.0235538	0.00297433
360.4	0.4	0.0670403	0.0216929	0.0570327	0.017595	0.0418845	0.0133801	0.0426504	0.0112278	0.0245235	0.009045	0.0242521	0.00683127	0.0240457	0.00571266
360.6	0.6	0.0677782	0.0305087	0.05737	0.0249048	0.0425164	0.0190626	0.0432453	0.0160488	0.0251433	0.0129716	0.0240059	0.00982952	0.0241833	0.00823372
360.8	0.8	0.0691637	0.0381987	0.0584507	0.0313736	0.0437247	0.0241641	0.0438881	0.0204082	0.0260749	0.0165479	0.0242126	0.01258	0.0246761	0.0105547
361	1	0.0702914	0.0449065	0.0595357	0.037098	0.0447066	0.028744	0.044577	0.0243502	0.026724	0.019805	0.0241974	0.0151031	0.0251736	0.0126916
361.2	1.2	0.0713147	0.0507577	0.0603225	0.0421637	0.046165	0.0328556	0.0449151	0.0279146	0.027535	0.0227715	0.0244973	0.0174176	0.0250876	0.0146589
361.4	1.4	0.0726934	0.0558615	0.0617941	0.0466464	0.0478823	0.0365468	0.0459932	0.0311377	0.0288322	0.0254733	0.0255371	0.0195409	0.0258592	0.0164701
361.6	1.6	0.0735647	0.0603136	0.0626418	0.0506134	0.0489793	0.0398607	0.046486	0.0340522	0.0293539	0.027934	0.0262495	0.0214887	0.026459	0.0181376
361.8	1.8	0.0746117	0.0641971	0.0635273	0.0541239	0.0502742	0.0428357	0.0473894	0.0366876	0.0301456	0.0301752	0.0269923	0.0232755	0.0272888	0.0196728
362	2	0.0755524	0.0675846	0.0644849	0.0572304	0.0516508	0.0455066	0.0483484	0.0390706	0.030946	0.0322164	0.0278823	0.0249146	0.0283025	0.0210862
362.2	2.2	0.0758521	0.0705394	0.0647239	0.0599795	0.0517998	0.0479044	0.0488194	0.0412255	0.0312757	0.0340754	0.0282315	0.0264182	0.028942	0.0223874
362.4	2.4	0.0760799	0.0731169	0.0650724	0.0624122	0.0515556	0.050057	0.049306	0.043174	0.0310639	0.0357686	0.0284835	0.0277976	0.029218	0.0235854
362.6	2.6	0.0758637	0.0753652	0.0652833	0.064565	0.0512471	0.0519895	0.04944	0.0449359	0.0308927	0.0373107	0.0287403	0.0290629	0.0292884	0.0246883
362.8	2.8	0.0763504	0.0773264	0.0663407	0.0664701	0.0508565	0.0537245	0.0500981	0.0465291	0.0315	0.0387152	0.0295635	0.0302237	0.0299796	0.0257037
363	3	0.0768968	0.0790371	0.0672946	0.0681559	0.0509993	0.055282	0.0506301	0.0479697	0.0321483	0.0399943	0.0304047	0.0312885	0.0307471	0.0266386
363.2	3.2	0.0773828	0.0805293	0.0674486	0.0696478	0.0507832	0.0566804	0.0516148	0.0492723	0.0323397	0.0411593	0.0305681	0.0322653	0.0307519	0.0274992
363.4	3.4	0.0776334	0.081831	0.0680848	0.070968	0.0503696	0.0579357	0.0519914	0.0504503	0.0322928	0.0422204	0.030554	0.0331613	0.0307309	0.0282916
363.6	3.6	0.0779705	0.0829664	0.0683783	0.0721363	0.0505117	0.0590627	0.052779	0.0515154	0.0325754	0.0431868	0.0307487	0.0339834	0.0311495	0.0290211
363.8	3.8	0.079074	0.0839568	0.0689114	0.0731702	0.0514521	0.0600745	0.0537843	0.0524785	0.0330988	0.044067	0.0309019	0.0347374	0.0319289	0.0296927
364	4	0.0791751	0.0848207	0.0681745	0.074085	0.0515103	0.0609828	0.0536544	0.0533494	0.032955	0.0448686	0.0311628	0.0354292	0.0314499	0.0303111
364.2	4.2	0.0794419	0.0855743	0.0681698	0.0748946	0.0520951	0.0617983	0.0533007	0.054137	0.0329794	0.0455987	0.0307183	0.0360637	0.0309283	0.0308803
364.4	4.4	0.0794925	0.0862317	0.0681134	0.0756111	0.0523022	0.0625303	0.0529483	0.054849	0.0330017	0.0462636	0.0306291	0.0366459	0.0306446	0.0314044
364.6	4.6	0.0794139	0.086805	0.0677608	0.0762451	0.0526946	0.0631876	0.0528967	0.0554929	0.0334441	0.0468693	0.0307664	0.0371799	0.0302359	0.0318869
364.8	4.8	0.0796693	0.0873052	0.0680383	0.0768062	0.0531089	0.0637776	0.0526357	0.0560752	0.0336278	0.0474208	0.0311069	0.0376698	0.0299285	0.0323312
365	5	0.0794448	0.0877415	0.0678704	0.0773027	0.0535282	0.0643073	0.0522609	0.0566017	0.0336402	0.0479232	0.0311744	0.0381191	0.029425	0.0327402
365.2	5.2	0.0794437	0.088122	0.0677283	0.077742	0.0543063	0.0647829	0.0521788	0.0570778	0.0340169	0.0483807	0.0319179	0.0385314	0.0293649	0.0331167
365.4	5.4	0.079672	0.088454	0.0681462	0.0781308	0.0545854	0.0652098	0.0527221	0.0575082	0.0346395	0.0487974	0.0325116	0.0389095	0.030135	0.0334634
365.6	5.6	0.0794276	0.0887436	0.0677433	0.0784749	0.0543504	0.0655931	0.0523954	0.0578975	0.0343635	0.049177	0.0323144	0.0392564	0.0298887	0.0337825
365.8	5.8	0.0796541	0.0889962	0.0681803	0.0787794	0.0549991	0.0659372	0.0527171	0.0582495	0.0351671	0.0495226	0.0325114	0.0395747	0.0302113	0.0340763
366	6	0.0795128	0.0892165	0.0684412	0.0790488	0.0553641	0.0662461	0.0528137	0.0585678	0.0356103	0.0498375	0.0325996	0.0398666	0.0304202	0.0343468
366.2	6.2	0.0793583	0.0894087	0.0685393	0.0792872	0.0548094	0.0665234	0.0530675	0.0588556	0.0357881	0.0501242	0.0323134	0.0401344	0.0303554	0.0345959
366.4	6.4	0.0790728	0.0895763	0.0689265	0.0794982	0.0552452	0.0667724	0.0533945	0.0591158	0.0358397	0.0503853	0.0322586	0.0403801	0.0301611	0.0348252
366.6	6.6	0.0792571	0.0897225	0.0691184	0.079685	0.0552622	0.0669959	0.0536561	0.0593511	0.036038	0.0506232	0.0320882	0.0406055	0.0306744	0.0350363
366.8	6.8	0.0796227	0.0898501	0.0694598	0.0798502	0.055142	0.0671966	0.0540251	0.0595639	0.0362197	0.0508398	0.0322984	0.0408122	0.0311707	0.0352306
367	7	0.0800619	0.0899614	0.0698754	0.0799964	0.055608	0.0673767	0.05484	0.0597563	0.0363843	0.0510371	0.031979	0.0410018	0.0313418	0.0354095
367.2	7.2	0.0802301	0.0900584	0.0699755	0.0801258	0.0552505	0.0675384	0.0555956	0.0599303	0.0362569	0.0512168	0.0315335	0.0411758	0.031645	0.0355743
367.4	7.4	0.0806248	0.0901431	0.0704871	0.0802403	0.0556424	0.0676836	0.05608	0.0600876	0.0363376	0.0513804	0.0318208	0.0413354	0.032138	0.0357259
367.6	7.6	0.0811373	0.0902169	0.070779	0.0803416	0.0564864	0.067814	0.0564253	0.0602299	0.036473	0.0515295	0.0317896	0.0414818	0.0326762	0.0358655
367.8	7.8	0.0816974	0.0902813	0.0707265	0.0804313	0.0571279	0.067931	0.0565703	0.0603585	0.0363324	0.0516652	0.0312618	0.0416161	0.0326047	0.0359941
368	8	0.0819108	0.0903375	0.0706594	0.0805107	0.0572526	0.0680361	0.0566058	0.0604749	0.0359	0.0517889	0.0312652	0.0417393	0.0324007	0.0361124
368.2	8.2	0.0822968	0.0903865	0.0714189	0.0805809	0.0576929	0.0681304	0.056487	0.0605801	0.0362379	0.0519015	0.0308969	0.0418524	0.0324919	0.0362214
368.4	8.4	0.0826874	0.0904293	0.0713955	0.080643	0.0576897	0.068215	0.0569161	0.0606752	0.036118	0.052004	0.0312857	0.041956	0.0330735	0.0363217
368.6	8.6	0.083523	0.0904666	0.071693	0.080698	0.0581924	0.0682911	0.0573405	0.0607612	0.036669	0.0520974	0.0318735	0.0420511	0.033939	0.036414
368.8	8.8	0.0835331	0.0904991	0.0715687	0.0807467	0.0578933	0.0683593	0.0573541	0.0608389	0.0362942	0.0521825	0.0321422	0.0421384	0.0340639	0.0364991
369	9	0.0839242	0.0905275	0.0718867	0.0807897	0.0578399	0.0684206	0.057591	0.0609092	0.0368077	0.05226	0.0321505	0.0422184	0.0347306	0.0365773
369.2	9.2	0.0838522	0.0905523	0.0716538	0.0808278	0.0574602	0.0684756	0.0574938	0.0609728	0.0368993	0.0523306	0.0321677	0.0422918	0.0349267	0.0366494
369.4	9.4	0.0835692	0.0905738	0.0716035	0.0808616	0.0568408	0.068525	0.0568942	0.0610303	0.0368041	0.0523948	0.0319151	0.0423592	0.0344602	0.0367158
369.6	9.6	0.0834798	0.0905927	0.0714956	0.0808914	0.0566355	0.0685693	0.0560028	0.0610823	0.0366974	0.0524534	0.0321074	0.042421	0.0342085	0.0367768
369.8	9.8	0.0833174	0.0906091	0.071511	0.0809178	0.0568551	0.0686091	0.0556414	0.0611293	0.0371964	0.0525067	0.0324625	0.0424777	0.0344679	0.0368331
370	10	0.0832974	0.0906234	0.07146	0.0809412	0.0567263	0.0686448	0.0555237	0.0611718	0.0374852	0.0525552	0.0325614	0.0425297	0.0344995	0.0368848
370.2	10.2	0.0836225	0.0906359	0.0717594	0.0809619	0.0566171	0.0686769	0.0556781	0.0612103	0.0375462	0.0525994	0.0330779	0.0425774	0.0346685	0.0369325
370.4	10.4	0.0830979	0.0906468	0.071646	0.0809802	0.056827	0.0687057	0.0552187	0.061245	0.0374	0.0526397	0.0329878	0.0426211	0.0347556	0.0369764
370.6	10.6	0.0833043	0.0906563	0.0718272	0.0809963	0.0569277	0.0687315	0.0556168	0.0612765	0.0374747	0.0526764	0.0330426	0.0426613	0.0347917	0.0370168
370.8	10.8	0.0832415	0.0906646	0.071448	0.0810107	0.0568941	0.0687548	0.0555588	0.0613049	0.0374224	0.0527098	0.0332864	0.0426981	0.0344602	0.037054
371	11	0.0835289	0.0906719	0.0718222	0.0810234	0.0571488	0.0687756	0.0560107	0.0613306	0.0376639	0.0527403	0.0333574	0.0427319	0.0345442	0.0370882
371.2	11.2	0.0834596	0.0906782	0.0718303	0.0810346	0.0570602	0.0687943	0.0562408	0.0613538	0.0373892	0.052768	0.0337654	0.0427628	0.0347489	0.0371198
371.4	11.4	0.0844351	0.0906837	0.0722318	0.0810445	0.0580366	0.0688111	0.0563674	0.0613748	0.0377546	0.0527932	0.0344225	0.0427913	0.0347851	0.0371488
371.6	11.6	0.0850325	0.0906885	0.0724753	0.0810533	0.0587429	0.0688262	0.0565556	0.0613938	0.0379453	0.0528162	0.0339905	0.0428173	0.0350757	0.0371755
371.8	11.8	0.0852057	0.0906927	0.0725411	0.0810611	0.0592811	0.0688397	0.057125	0.061411	0.037729	0.0528371	0.0343987	0.0428413	0.0346638	0.0372001
372	12	0.0853276	0.0906963	0.0727242	0.081068	0.0594275	0.0688518	0.0572036	0.0614266	0.0375528	0.0528562	0.0342	0.0428632	0.0346851	0.0372228
372.2	12.2	0.0852013	0.0906995	0.0725368	0.0810741	0.0593177	0.0688628	0.0574341	0.0614406	0.037268	0.0528736	0.0343478	0.0428833	0.0348363	0.0372436
372.4	12.4	0.0857828	0.0907023	0.0727359	0.0810794	0.0597946	0.0688725	0.05803	0.0614533	0.0375479	0.0528894	0.034808	0.0429018	0.0354255	0.0372628
372.6	12.6	0.0862592	0.0907048	0.0734311	0.0810842	0.0600664	0.0688813	0.0588557	0.0614648	0.03818	0.0529038	0.0352199	0.0429187	0.0358828	0.0372805
372.8	12.8	0.0858009	0.0907069	0.0736747	0.0810884	0.0600936	0.0688892	0.0589179	0.0614752	0.0381964	0.0529169	0.0350346	0.0429343	0.0357329	0.0372968
373	13	0.0858931	0.0907087	0.0738531	0.0810922	0.059917	0.0688963	0.059237	0.0614846	0.0387288	0.0529289	0.0345923	0.0429485	0.0358078	0.0373118
373.2	13.2	0.0857862	0.0907103	0.0742836	0.0810955	0.060189	0.0689027	0.0590194	0.0614931	0.038817	0.0529398	0.035145	0.0429616	0.0361961	0.0373255
373.4	13.4	0.0854764	0.0907117	0.0741886	0.0810984	0.0597664	0.0689084	0.0582218	0.0615007	0.0384711	0.0529497	0.0348564	0.0429736	0.0361596	0.0373383
373.6	13.6	0.0858883	0.090713	0.0742446	0.081101	0.0596229	0.0689135	0.0581209	0.0615077	0.0386162	0.0529587	0.035294	0.0429846	0.0369417	0.0373499
373.8	13.8	0.0863801	0.090714	0.0745521	0.0811033	0.059793	0.0689181	0.0588292	0.061514	0.0392731	0.0529669	0.0357977	0.0429947	0.0373046	0.0373607
374	14	0.0864701	0.090715	0.0750079	0.0811053	0.0596928	0.0689223	0.0590294	0.0615196	0.0395649	0.0529744	0.0362381	0.043004	0.03755	0.0373706
374.2	14.2	0.086596	0.0907158	0.0754467	0.0811071	0.0597967	0.068926	0.0593783	0.0615248	0.03945	0.0529812	0.0366211	0.0430125	0.0377641	0.0373797
374.4	14.4	0.0862969	0.0907165	0.0753578	0.0811087	0.0595397	0.0689293	0.0590927	0.0615294	0.0393168	0.0529874	0.0364287	0.0430203	0.0375254	0.0373881
374.6	14.6	0.0870516	0.0907171	0.0756036	0.0811101	0.0596559	0.0689323	0.0596743	0.0615336	0.0395199	0.0529931	0.0368161	0.0430274	0.0372956	0.0373959
374.8	14.8	0.0876295	0.0907176	0.0753684	0.0811113	0.0596525	0.068935	0.0594179	0.0615374	0.0397283	0.0529982	0.0371648	0.043034	0.0379067	0.037403
375	15	0.0876102	0.0907181	0.0756576	0.0811124	0.0595461	0.0689374	0.0595842	0.0615408	0.0398389	0.0530029	0.0369979	0.04304	0.0381273	0.0374095
375.2	15.2	0.0879709	0.0907185	0.0759085	0.0811134	0.0597873	0.0689395	0.0600695	0.061544	0.0397223	0.0530072	0.0370727	0.0430455	0.0384325	0.0374156
375.4	15.4	0.088358	0.0907189	0.07599	0.0811143	0.0599759	0.0689415	0.0597291	0.0615467	0.0398066	0.0530111	0.0365245	0.0430506	0.0382064	0.0374211
375.6	15.6	0.0878469	0.0907192	0.0756953	0.081115	0.0598101	0.0689432	0.0594479	0.0615493	0.0395986	0.0530147	0.0359033	0.0430552	0.0379752	0.0374262
375.8	15.8	0.0871908	0.0907194	0.0755273	0.0811157	0.0597376	0.0689448	0.0591936	0.0615516	0.0393495	0.0530179	0.0359071	0.0430595	0.037429	0.0374309
376	16	0.0872004	0.0907197	0.0754146	0.0811163	0.0597349	0.0689462	0.059205	0.0615537	0.0394024	0.0530208	0.0354302	0.0430634	0.0376692	0.0374353
376.2	16.2	0.0870629	0.0907199	0.07539	0.0811168	0.0597532	0.0689475	0.0593834	0.0615555	0.0396825	0.0530235	0.0354036	0.043067	0.0378953	0.0374393
376.4	16.4	0.0868364	0.0907201	0.0756574	0.0811173	0.0600222	0.0689486	0.0594088	0.0615572	0.0400692	0.0530259	0.0351091	0.0430703	0.0372763	0.037443
376.6	16.6	0.086778	0.0907202	0.0758781	0.0811177	0.0600876	0.0689496	0.0595084	0.0615588	0.0405143	0.0530282	0.0354013	0.0430733	0.0372214	0.0374463
376.8	16.8	0.086655	0.0907204	0.0757219	0.0811181	0.0604475	0.0689505	0.0593375	0.0615602	0.0405911	0.0530302	0.0350477	0.043076	0.0368715	0.0374495
377	17	0.0867369	0.0907205	0.0754852	0.0811184	0.0605484	0.0689513	0.0592285	0.0615614	0.0409736	0.053032	0.035159	0.0430786	0.0366913	0.0374523
377.2	17.2	0.0865871	0.0907206	0.0756659	0.0811187	0.0604201	0.0689521	0.0587816	0.0615625	0.0410529	0.0530337	0.0354918	0.0430809	0.0369405	0.037455
377.4	17.4	0.0865087	0.0907207	0.0751885	0.0811189	0.0596493	0.0689527	0.0583252	0.0615636	0.0406938	0.0530352	0.0350361	0.043083	0.0364758	0.0374574
377.6	17.6	0.0866122	0.0907208	0.0751288	0.0811192	0.0594677	0.0689533	0.0584836	0.0615645	0.0410791	0.0530366	0.03555	0.043085	0.0366306	0.0374596
377.8	17.8	0.0865794	0.0907208	0.0754108	0.0811194	0.0595137	0.0689539	0.0587032	0.0615653	0.0412629	0.0530379	0.0357562	0.0430868	0.0363693	0.0374617
378	18	0.0862664	0.0907209	0.0756978	0.0811195	0.0594749	0.0689543	0.0588502	0.0615661	0.0412991	0.053039	0.0360892	0.0430885	0.0363159	0.0374636
378.2	18.2	0.0869586	0.0907209	0.0759661	0.0811197	0.0597023	0.0689548	0.0592853	0.0615668	0.0415633	0.0530401	0.0364799	0.04309	0.0364895	0.0374653
378.4	18.4	0.0873028	0.090721	0.0757842	0.0811198	0.059617	0.0689552	0.0592809	0.0615674	0.0414777	0.0530411	0.0366766	0.0430914	0.0363642	0.0374669
378.6	18.6	0.0872592	0.090721	0.0755019	0.08112	0.0598124	0.0689555	0.0597903	0.061568	0.0419018	0.0530419	0.0371837	0.0430926	0.0366408	0.0374684
378.8	18.8	0.0871897	0.0907211	0.0751586	0.0811201	0.0596253	0.0689558	0.0597862	0.0615685	0.0419971	0.0530427	0.0373953	0.0430938	0.0372954	0.0374698
379	19	0.086772	0.0907211	0.0747259	0.0811202	0.0597068	0.0689561	0.0604563	0.0615689	0.0417487	0.0530434	0.0371698	0.0430949	0.0373713	0.037471
379.2	19.2	0.0865116	0.0907211	0.0743424	0.0811202	0.059972	0.0689563	0.0609282	0.0615693	0.0419281	0.0530441	0.0368755	0.0430958	0.0372753	0.0374722
379.4	19.4	0.0863203	0.0907212	0.0743687	0.0811203	0.0602263	0.0689566	0.0609743	0.0615697	0.0420106	0.0530447	0.0367757	0.0430968	0.0372003	0.0374732
379.6	19.6	0.0863837	0.0907212	0.0744076	0.0811204	0.0605029	0.0689568	0.0614313	0.0615701	0.0421081	0.0530453	0.0371047	0.0430976	0.0373205	0.0374742
379.8	19.8	0.086236	0.0907212	0.0743298	0.0811204	0.060729	0.068957	0.0611016	0.0615704	0.0416012	0.0530458	0.0371846	0.0430983	0.0374335	0.0374751
380	20	0.0868075	0.0907212	0.0745726	0.0811205	0.0611473	0.0689571	0.0614492	0.0615706	0.0417926	0.0530462	0.0372604	0.043099	0.0379352	0.037476
380.2	20.2	0.0864221	0.0907212	0.0747373	0.0811205	0.0608718	0.0689572	0.0611477	0.0615709	0.0419581	0.0530466	0.0369324	0.0430997	0.0377111	0.0374767
380.4	20.4	0.0860476	0.0907212	0.0744463	0.0811206	0.0608338	0.0689574	0.0612884	0.0615711	0.0418357	0.053047	0.0367891	0.0431003	0.0372103	0.0374774
380.6	20.6	0.0866814	0.0907213	0.0744817	0.0811206	0.0611008	0.0689575	0.0616447	0.0615713	0.0419781	0.0530473	0.0374426	0.0431008	0.03758	0.0374781
380.8	20.8	0.0871047	0.0907213	0.0741732	0.0811207	0.0615396	0.0689576	0.061487	0.0615715	0.0417991	0.0530477	0.0373507	0.0431013	0.0376246	0.0374787
381	21	0.0870258	0.0907213	0.0742716	0.0811207	0.06176	0.0689577	0.0614924	0.0615717	0.0416483	0.0530479	0.037415	0.0431017	0.037888	0.0374792
381.2	21.2	0.0871496	0.0907213	0.0743514	0.0811207	0.0614216	0.0689578	0.0616662	0.0615718	0.0415439	0.0530482	0.037748	0.0431021	0.0381813	0.0374797
381.4	21.4	0.0874628	0.0907213	0.0751702	0.0811207	0.0617044	0.0689579	0.0616524	0.061572	0.0416955	0.0530484	0.0381063	0.0431025	0.0383826	0.0374802
381.6	21.6	0.087319	0.0907213	0.075226	0.0811207	0.0620045	0.0689579	0.0614595	0.0615721	0.041659	0.0530487	0.0378614	0.0431029	0.0382998	0.0374806
381.8	21.8	0.0875742	0.0907213	0.075988	0.0811208	0.06256	0.068958	0.0618886	0.0615722	0.0414165	0.0530488	0.0384336	0.0431032	0.0383686	0.037481
382	22	0.0878925	0.0907213	0.0765973	0.0811208	0.0628027	0.0689581	0.0621358	0.0615723	0.0420696	0.053049	0.0388917	0.0431035	0.0383874	0.0374814
382.2	22.2	0.0884014	0.0907213	0.0764136	0.0811208	0.0627704	0.0689581	0.0619823	0.0615724	0.0421948	0.0530492	0.0390454	0.0431038	0.0380279	0.0374817
382.4	22.4	0.0880229	0.0907213	0.075871	0.0811208	0.06259	0.0689581	0.0613452	0.0615725	0.0419712	0.0530493	0.038816	0.043104	0.0377716	0.037482
382.6	22.6	0.0879466	0.0907213	0.0756825	0.0811208	0.062727	0.0689582	0.0610868	0.0615725	0.041995	0.0530495	0.0390737	0.0431042	0.037581	0.0374823
382.8	22.8	0.088242	0.0907213	0.0758346	0.0811208	0.0630602	0.0689582	0.061358	0.0615726	0.0422049	0.0530496	0.0391479	0.0431045	0.0378174	0.0374826
383	23	0.088117	0.0907213	0.0758486	0.0811208	0.0629474	0.0689582	0.0614481	0.0615727	0.0423706	0.0530497	0.0389813	0.0431046	0.0377311	0.0374828
383.2	23.2	0.0875473	0.0907213	0.0759032	0.0811208	0.0630123	0.0689583	0.0614486	0.0615727	0.042358	0.0530498	0.0386808	0.0431048	0.0370895	0.037483
383.4	23.4	0.0873556	0.0907213	0.0759519	0.0811208	0.0628736	0.0689583	0.0615344	0.0615728	0.0420135	0.0530499	0.0384013	0.043105	0.0368858	0.0374832
383.6	23.6	0.086776	0.0907213	0.0758222	0.0811208	0.0626457	0.0689583	0.0611222	0.0615728	0.0415594	0.05305	0.0378992	0.0431051	0.0361972	0.0374834
383.8	23.8	0.0865754	0.0907213	0.0757113	0.0811208	0.0624295	0.0689584	0.0610358	0.0615729	0.0410896	0.0530501	0.0376818	0.0431053	0.0361133	0.0374836
384	24	0.086949	0.0907213	0.0758677	0.0811209	0.0620502	0.0689584	0.0613423	0.0615729	0.0414407	0.0530501	0.0376013	0.0431054	0.0362663	0.0374838
384.2	24.2	0.0867599	0.0907213	0.0760428	0.0811209	0.0616444	0.0689584	0.0614447	0.0615729	0.0410898	0.0530502	0.0376642	0.0431055	0.0363463	0.0374839
384.4	24.4	0.0868141	0.0907213	0.0753224	0.0811209	0.0617907	0.0689584	0.0620403	0.061573	0.0411274	0.0530503	0.0378412	0.0431056	0.036693	0.037484
384.6	24.6	0.0869864	0.0907213	0.0752829	0.0811209	0.0617207	0.0689584	0.0621668	0.061573	0.0411295	0.0530503	0.0380215	0.0431057	0.0367634	0.0374842
384.8	24.8	0.0870853	0.0907213	0.0751369	0.0811209	0.0617915	0.0689584	0.0618666	0.061573	0.0409723	0.0530504	0.0376736	0.0431058	0.0369033	0.0374843
385	25	0.0870426	0.0907213	0.0753549	0.0811209	0.0619208	0.0689584	0.0621136	0.061573	0.0405002	0.0530504	0.0375574	0.0431059	0.037107	0.0374844
385.2	25.2	0.0876063	0.0907213	0.075724	0.0811209	0.0620534	0.0689585	0.0625355	0.0615731	0.0407911	0.0530504	0.0380807	0.0431059	0.037376	0.0374845
385.4	25.4	0.0874898	0.0907213	0.0758376	0.0811209	0.0620238	0.0689585	0.0620995	0.0615731	0.0407413	0.0530505	0.037983	0.043106	0.0374184	0.0374846
385.6	25.6	0.0873112	0.0907213	0.0751503	0.0811209	0.0621699	0.0689585	0.0618135	0.0615731	0.0404587	0.0530505	0.0375184	0.0431061	0.0374298	0.0374846
385.8	25.8	0.0875506	0.0907213	0.0754531	0.0811209	0.0625727	0.0689585	0.0621276	0.0615731	0.0408104	0.0530505	0.0381925	0.0431061	0.037671	0.0374847
386	26	0.0878027	0.0907213	0.0752667	0.0811209	0.0624486	0.0689585	0.0618983	0.0615731	0.0410914	0.0530506	0.0379542	0.0431062	0.0378267	0.0374848
386.2	26.2	0.0883167	0.0907213	0.0751291	0.0811209	0.0626551	0.0689585	0.0614692	0.0615731	0.0412281	0.0530506	0.0378806	0.0431062	0.038009	0.0374849
386.4	26.4	0.0881723	0.0907213	0.0752334	0.0811209	0.0626741	0.0689585	0.0611355	0.0615732	0.0415718	0.0530506	0.0376653	0.0431063	0.0383708	0.0374849
386.6	26.6	0.0885321	0.0907213	0.0756964	0.0811209	0.063012	0.0689585	0.0612735	0.0615732	0.0421982	0.0530506	0.0377881	0.0431063	0.0385042	0.037485
386.8	26.8	0.0889041	0.0907213	0.0761714	0.0811209	0.062992	0.0689585	0.0614424	0.0615732	0.0429285	0.0530506	0.0380227	0.0431064	0.0386937	0.037485
387	27	0.08868	0.0907213	0.0757129	0.0811209	0.0623424	0.0689585	0.0611813	0.0615732	0.0429667	0.0530507	0.0375935	0.0431064	0.0380931	0.0374851
387.2	27.2	0.0883363	0.0907213	0.0759169	0.0811209	0.0625667	0.0689585	0.0614688	0.0615732	0.0424848	0.0530507	0.0376111	0.0431064	0.0378099	0.0374851
387.4	27.4	0.0879596	0.0907213	0.0758981	0.0811209	0.0628134	0.0689585	0.0614941	0.0615732	0.0423314	0.0530507	0.0374392	0.0431064	0.0378509	0.0374851
387.6	27.6	0.0882451	0.0907213	0.0764969	0.0811209	0.0631481	0.0689585	0.0618645	0.0615732	0.0421831	0.0530507	0.0379812	0.0431065	0.0378705	0.0374852
387.8	27.8	0.0889097	0.0907213	0.0767918	0.0811209	0.0629214	0.0689585	0.0621602	0.0615732	0.0420063	0.0530507	0.0384099	0.0431065	0.0382589	0.0374852
388	28	0.0891276	0.0907213	0.0773421	0.0811209	0.0630623	0.0689585	0.0619809	0.0615732	0.0422671	0.0530507	0.038924	0.0431065	0.0387278	0.0374852
388.2	28.2	0.0887952	0.0907213	0.0772444	0.0811209	0.0627035	0.0689585	0.0621721	0.0615732	0.0418537	0.0530507	0.0389846	0.0431065	0.0388614	0.0374853
388.4	28.4	0.0890581	0.0907213	0.0773317	0.0811209	0.0629832	0.0689585	0.0629521	0.0615732	0.0420314	0.0530508	0.0392979	0.0431066	0.0391752	0.0374853
388.6	28.6	0.0887508	0.0907213	0.0776238	0.0811209	0.0629666	0.0689585	0.0625075	0.0615732	0.0418588	0.0530508	0.0385861	0.0431066	0.0389506	0.0374853
388.8	28.8	0.0893075	0.0907213	0.0780894	0.0811209	0.0635591	0.0689585	0.0629454	0.0615732	0.0420102	0.0530508	0.0387201	0.0431066	0.0395642	0.0374853
389	29	0.0895054	0.0907213	0.0778341	0.0811209	0.0641377	0.0689585	0.0629512	0.0615732	0.0420181	0.0530508	0.0389871	0.0431066	0.0397342	0.0374854
389.2	29.2	0.0900644	0.0907213	0.0779122	0.0811209	0.0645962	0.0689585	0.0632559	0.0615732	0.0429083	0.0530508	0.0399146	0.0431066	0.0402546	0.0374854
389.4	29.4	0.090075	0.0907213	0.0778186	0.0811209	0.0647748	0.0689585	0.0629761	0.0615732	0.043122	0.0530508	0.0401238	0.0431066	0.0404231	0.0374854
389.6	29.6	0.0904307	0.0907213	0.0780799	0.0811209	0.0655205	0.0689585	0.0628525	0.0615732	0.0435468	0.0530508	0.040019	0.0431066	0.0406904	0.0374854
389.8	29.8	0.09058	0.0907213	0.0782133	0.0811209	0.0656662	0.0689585	0.0632263	0.0615732	0.0441855	0.0530508	0.0401902	0.0431067	0.0406836	0.0374854
390	30	0.0903388	0.0907213	0.0778507	0.0811209	0.0654718	0.0689585	0.0632823	0.0615732	0.0442537	0.0530508	0.03962	0.0431067	0.0404031	0.0374854
390.2	30.2	0.0908664	0.0907213	0.0779476	0.0811209	0.0657082	0.0689585	0.0634264	0.0615732	0.0453053	0.0530508	0.0396726	0.0431067	0.0403452	0.0374854
390.4	30.4	0.0905936	0.0907213	0.0779113	0.0811209	0.065619	0.0689585	0.0633549	0.0615732	0.0455669	0.0530508	0.0395872	0.0431067	0.0399516	0.0374855
390.6	30.6	0.0901904	0.0907213	0.0777991	0.0811209	0.0652591	0.0689585	0.0626622	0.0615732	0.045459	0.0530508	0.0391499	0.0431067	0.0394255	0.0374855
390.8	30.8	0.0899901	0.0907213	0.0776251	0.0811209	0.0648352	0.0689585	0.0625588	0.0615732	0.0451951	0.0530508	0.0388838	0.0431067	0.0389658	0.0374855
391	31	0.0896858	0.0907213	0.0775579	0.0811209	0.0646028	0.0689585	0.0626132	0.0615732	0.0451396	0.0530508	0.0389457	0.0431067	0.0388149	0.0374855
391.2	31.2	0.0897457	0.0907213	0.0781338	0.0811209	0.0649116	0.0689585	0.0630171	0.0615732	0.0444833	0.0530508	0.0389979	0.0431067	0.0390184	0.0374855
391.4	31.4	0.0895303	0.0907213	0.0783935	0.0811209	0.0647487	0.0689585	0.0626283	0.0615732	0.0442462	0.0530508	0.0388223	0.0431067	0.0390805	0.0374855
391.6	31.6	0.089812	0.0907213	0.0788491	0.0811209	0.0643442	0.0689585	0.0626084	0.0615733	0.0437981	0.0530508	0.0387246	0.0431067	0.0391703	0.0374855
391.8	31.8	0.0898302	0.0907213	0.0792186	0.0811209	0.0640662	0.0689585	0.0623907	0.0615733	0.0436742	0.0530508	0.0385663	0.0431067	0.0391947	0.0374855
392	32	0.0900232	0.0907213	0.0792338	0.0811209	0.0639436	0.0689585	0.0624509	0.0615733	0.0434802	0.0530508	0.0383654	0.0431067	0.0393392	0.0374855
392.2	32.2	0.0898046	0.0907213	0.0789665	0.0811209	0.0632842	0.0689585	0.0623144	0.0615733	0.0427703	0.0530508	0.0380849	0.0431067	0.038903	0.0374855
392.4	32.4	0.0897537	0.0907213	0.0792397	0.0811209	0.0635813	0.0689585	0.0625109	0.0615733	0.0430911	0.0530508	0.0382578	0.0431067	0.0395641	0.0374855
392.6	32.6	0.0893625	0.0907213	0.0791435	0.0811209	0.0635949	0.0689585	0.0621197	0.0615733	0.0432271	0.0530508	0.0381584	0.0431067	0.0397418	0.0374855
392.8	32.8	0.0892835	0.0907213	0.0788074	0.0811209	0.0633353	0.0689585	0.0622851	0.0615733	0.043199	0.0530508	0.03853	0.0431067	0.0397986	0.0374855
393	33	0.0891044	0.0907213	0.0785964	0.0811209	0.0634052	0.0689585	0.0621553	0.0615733	0.0433366	0.0530508	0.0388689	0.0431067	0.0400065	0.0374855
393.2	33.2	0.0891709	0.0907213	0.0787276	0.0811209	0.0635685	0.0689585	0.0625691	0.0615733	0.0433482	0.0530508	0.0396867	0.0431067	0.0403291	0.0374855
393.4	33.4	0.0891139	0.0907213	0.0787354	0.0811209	0.0635888	0.0689585	0.0627916	0.0615733	0.0433351	0.0530508	0.0393724	0.0431067	0.0403175	0.0374855
393.6	33.6	0.0890053	0.0907213	0.0783105	0.0811209	0.0635226	0.0689585	0.0625937	0.0615733	0.0435172	0.0530508	0.0396474	0.0431067	0.0404376	0.0374855
393.8	33.8	0.0889238	0.0907213	0.07799	0.0811209	0.0635909	0.0689585	0.0635567	0.0615733	0.0437034	0.0530508	0.0400549	0.0431067	0.0405511	0.0374856
394	34	0.0893194	0.0907213	0.0781907	0.0811209	0.0640596	0.0689585	0.0640453	0.0615733	0.0438574	0.0530508	0.0405502	0.0431067	0.0406263	0.0374856
394.2	34.2	0.089333	0.0907213	0.0780857	0.0811209	0.0642023	0.0689585	0.0636914	0.0615733	0.0439994	0.0530508	0.0408193	0.0431067	0.0403142	0.0374856
394.4	34.4	0.0887346	0.0907213	0.0779644	0.0811209	0.0640302	0.0689585	0.0630553	0.0615733	0.043487	0.0530508	0.0406504	0.0431067	0.0402894	0.0374856
394.6	34.6	0.0882947	0.0907213	0.0775665	0.0811209	0.0636408	0.0689585	0.0625767	0.0615733	0.0434936	0.0530508	0.0407123	0.0431067	0.0403935	0.0374856
394.8	34.8	0.0886704	0.0907213	0.0778806	0.0811209	0.063985	0.0689585	0.0631463	0.0615733	0.0440241	0.0530508	0.040866	0.0431067	0.0406734	0.0374856
395	35	0.0887067	0.0907213	0.077868	0.0811209	0.0637958	0.0689585	0.0629801	0.0615733	0.0438105	0.0530508	0.0409062	0.0431067	0.0409223	0.0374856
395.2	35.2	0.0888918	0.0907213	0.0779596	0.0811209	0.0639128	0.0689585	0.0631474	0.0615733	0.0434263	0.0530508	0.0408772	0.0431067	0.0409916	0.0374856
395.4	35.4	0.0890409	0.0907213	0.0781698	0.0811209	0.0635865	0.0689585	0.0628016	0.0615733	0.0435424	0.0530508	0.0406319	0.0431067	0.0413408	0.0374856
395.6	35.6	0.0892881	0.0907213	0.0783082	0.0811209	0.0637552	0.0689585	0.0627583	0.0615733	0.0432849	0.0530508	0.0404353	0.0431067	0.0413029	0.0374856
395.8	35.8	0.0892042	0.0907213	0.0784484	0.0811209	0.0635557	0.0689585	0.0628004	0.0615733	0.0433815	0.0530508	0.0403062	0.0431067	0.0413468	0.0374856
396	36	0.0896356	0.0907213	0.0784144	0.0811209	0.0637416	0.0689585	0.062825	0.0615733	0.0435226	0.0530508	0.0403239	0.0431067	0.0415269	0.0374856
396.2	36.2	0.0891361	0.0907213	0.078206	0.0811209	0.0634992	0.0689585	0.0622658	0.0615733	0.0434958	0.0530508	0.0401817	0.0431067	0.0416368	0.0374856
396.4	36.4	0.0884401	0.0907213	0.0778555	0.0811209	0.0630562	0.0689585	0.0621012	0.0615733	0.043499	0.0530508	0.0401492	0.0431067	0.0421989	0.0374856
396.6	36.6	0.0886272	0.0907213	0.0781756	0.0811209	0.0629372	0.0689585	0.0625544	0.0615733	0.043631	0.0530508	0.0401864	0.0431067	0.0423115	0.0374856
396.8	36.8	0.0883562	0.0907213	0.0776007	0.0811209	0.0624421	0.0689585	0.062768	0.0615733	0.0432954	0.0530508	0.039386	0.0431067	0.0420809	0.0374856
397	37	0.0885186	0.0907213	0.0775353	0.0811209	0.06284	0.0689585	0.0631283	0.0615733	0.04336	0.0530508	0.0390783	0.0431067	0.0424452	0.0374856
397.2	37.2	0.0886821	0.0907213	0.0777068	0.0811209	0.0634609	0.0689585	0.0631991	0.0615733	0.0436112	0.0530508	0.0393788	0.0431067	0.0424237	0.0374856
397.4	37.4	0.0894587	0.0907213	0.0778859	0.0811209	0.0641403	0.0689585	0.0636425	0.0615733	0.0442436	0.0530508	0.0397028	0.0431067	0.0427934	0.0374856
397.6	37.6	0.0899216	0.0907213	0.0783175	0.0811209	0.064807	0.0689585	0.0640607	0.0615733	0.0447352	0.0530508	0.0404541	0.0431068	0.0428302	0.0374856
397.8	37.8	0.0898579	0.0907213	0.0785097	0.0811209	0.0653558	0.0689585	0.064266	0.0615733	0.0448244	0.0530508	0.0403568	0.0431068	0.0422807	0.0374856
398	38	0.0901836	0.0907213	0.0785074	0.0811209	0.0657601	0.0689585	0.064134	0.0615733	0.0449855	0.0530508	0.0407045	0.0431068	0.0417	0.0374856
398.2	38.2	0.0898134	0.0907213	0.0786237	0.0811209	0.0657544	0.0689585	0.0636415	0.0615733	0.0450028	0.0530508	0.0407595	0.0431068	0.0413576	0.0374856
398.4	38.4	0.090156	0.0907213	0.078847	0.0811209	0.0660804	0.0689585	0.0637312	0.0615733	0.0449941	0.0530508	0.0408808	0.0431068	0.0416068	0.0374856
398.6	38.6	0.0902738	0.0907213	0.0789844	0.0811209	0.0663123	0.0689585	0.0635697	0.0615733	0.0452426	0.0530508	0.0412901	0.0431068	0.0415033	0.0374856
398.8	38.8	0.0901259	0.0907213	0.0793015	0.0811209	0.06608	0.0689585	0.0636524	0.0615733	0.0450601	0.0530508	0.0409333	0.0431068	0.0412508	0.0374856
399	39	0.0896444	0.0907213	0.079208	0.0811209	0.0658046	0.0689585	0.0635005	0.0615733	0.0442619	0.0530508	0.0407954	0.0431068	0.0410196	0.0374856
399.2	39.2	0.0896982	0.0907213	0.0793089	0.0811209	0.0658227	0.0689585	0.0634786	0.0615733	0.0442065	0.0530508	0.0408146	0.0431068	0.0406178	0.0374856
399.4	39.4	0.0893835	0.0907213	0.0791219	0.0811209	0.0654681	0.0689585	0.062894	0.0615733	0.0436011	0.0530508	0.0404067	0.0431068	0.0405024	0.0374856
399.6	39.6	0.0894143	0.0907213	0.0793862	0.0811209	0.0653637	0.0689585	0.0629987	0.0615733	0.0434178	0.0530508	0.0405416	0.0431068	0.040209	0.0374856
399.8	39.8	0.0892754	0.0907213	0.0794438	0.0811209	0.0649523	0.0689585	0.0630013	0.0615733	0.0436311	0.0530508	0.0403306	0.0431068	0.0407124	0.0374856
400	40	0.0893681	0.0907213	0.0796666	0.0811209	0.0651527	0.0689585	0.0629148	0.0615733	0.0437725	0.0530508	0.0404797	0.0431068	0.0414419	0.0374856
400.2	40.2	0.0893518	0.0907213	0.0794854	0.0811209	0.0649298	0.0689585	0.0629858	0.0615733	0.0438401	0.0530508	0.0400946	0.0431068	0.041661	0.0374856
400.4	40.4	0.0894612	0.0907213	0.0793777	0.0811209	0.0649282	0.0689585	0.0635451	0.0615733	0.0437747	0.0530508	0.0404173	0.0431068	0.0421971	0.0374856
400.6	40.6	0.0899762	0.0907213	0.0796816	0.0811209	0.0648864	0.0689585	0.0640324	0.0615733	0.0441747	0.0530508	0.0399256	0.0431068	0.0425879	0.0374856
400.8	40.8	0.0900264	0.0907213	0.0798083	0.0811209	0.0646757	0.0689585	0.0641341	0.0615733	0.044266	0.0530508	0.0391977	0.0431068	0.042378	0.0374856
401	41	0.0904774	0.0907213	0.0797525	0.0811209	0.0648243	0.0689585	0.064127	0.0615733	0.0445385	0.0530508	0.0394659	0.0431068	0.0424189	0.0374856
401.2	41.2	0.0908902	0.0907213	0.0800411	0.0811209	0.0653149	0.0689585	0.0642589	0.0615733	0.0454622	0.0530508	0.0398892	0.0431068	0.0426159	0.0374856
401.4	41.4	0.091363	0.0907213	0.0798054	0.0811209	0.0653983	0.0689585	0.0644445	0.0615733	0.0454244	0.0530508	0.0402295	0.0431068	0.0425449	0.0374856
401.6	41.6	0.0908555	0.0907213	0.0798276	0.0811209	0.0650266	0.0689585	0.0646099	0.0615733	0.045312	0.0530508	0.0401135	0.0431068	0.0420015	0.0374856
401.8	41.8	0.0905063	0.0907213	0.0795209	0.0811209	0.0645108	0.0689585	0.0644703	0.0615733	0.0451508	0.0530508	0.0403229	0.0431068	0.041668	0.0374856
402	42	0.0909377	0.0907213	0.079505	0.0811209	0.0646127	0.0689585	0.0646752	0.0615733	0.0453212	0.0530508	0.0409574	0.0431068	0.04171	0.0374856
402.2	42.2	0.0907576	0.0907213	0.0796118	0.0811209	0.0646923	0.0689585	0.0643445	0.0615733	0.0451552	0.0530508	0.0411714	0.0431068	0.0415987	0.0374856
402.4	42.4	0.0906854	0.0907213	0.079529	0.0811209	0.0649857	0.0689585	0.0646554	0.0615733	0.0447435	0.0530508	0.0414848	0.0431068	0.04126	0.0374856
402.6	42.6	0.0904404	0.0907213	0.0793959	0.0811209	0.0647048	0.0689585	0.0642019	0.0615733	0.0443331	0.0530508	0.0416386	0.0431068	0.0408784	0.0374856
402.8	42.8	0.0902166	0.0907213	0.0792117	0.0811209	0.0645727	0.0689585	0.06414	0.0615733	0.0442532	0.0530508	0.0413232	0.0431068	0.040322	0.0374856
403	43	0.0898256	0.0907213	0.0790647	0.0811209	0.064865	0.0689585	0.0638679	0.0615733	0.0440824	0.0530508	0.0411798	0.0431068	0.0403434	0.0374856
403.2	43.2	0.0898371	0.0907213	0.0789268	0.0811209	0.0650567	0.0689585	0.063777	0.0615733	0.0440991	0.0530508	0.0413262	0.0431068	0.0401258	0.0374856
403.4	43.4	0.0897333	0.0907213	0.0791291	0.0811209	0.0653556	0.0689585	0.0634739	0.0615733	0.0437437	0.0530508	0.0413497	0.0431068	0.040493	0.0374856
403.6	43.6	0.0900216	0.0907213	0.07962	0.0811209	0.0656768	0.0689585	0.0636165	0.0615733	0.0444685	0.0530508	0.041247	0.0431068	0.0407806	0.0374856
403.8	43.8	0.0898425	0.0907213	0.0794008	0.0811209	0.0660041	0.0689585	0.0632722	0.0615733	0.0446829	0.0530508	0.0409821	0.0431068	0.0408722	0.0374856
404	44	0.089918	0.0907213	0.079593	0.0811209	0.0665147	0.0689585	0.0636581	0.0615733	0.0451006	0.0530508	0.04116	0.0431068	0.0412428	0.0374856
404.2	44.2	0.0896751	0.0907213	0.0792626	0.0811209	0.066264	0.0689585	0.0636181	0.0615733	0.0449819	0.0530508	0.0405171	0.0431068	0.0408522	0.0374856
404.4	44.4	0.0898945	0.0907213	0.079385	0.0811209	0.0663182	0.0689585	0.0636955	0.0615733	0.044773	0.0530508	0.0403961	0.0431068	0.0416533	0.0374856
404.6	44.6	0.0904295	0.0907213	0.0798966	0.0811209	0.0659295	0.0689585	0.0636425	0.0615733	0.0453186	0.0530508	0.0399288	0.0431068	0.0414341	0.0374856
404.8	44.8	0.0902669	0.0907213	0.0796456	0.0811209	0.0658556	0.0689585	0.0635624	0.0615733	0.0452265	0.0530508	0.0395296	0.0431068	0.0410784	0.0374856
405	45	0.0902546	0.0907213	0.0791571	0.0811209	0.0656038	0.0689585	0.0635927	0.0615733	0.0454056	0.0530508	0.0399401	0.0431068	0.0413896	0.0374856
405.2	45.2	0.0901092	0.0907213	0.07915	0.0811209	0.0655395	0.0689585	0.0636088	0.0615733	0.0455513	0.0530508	0.0397639	0.0431068	0.0415513	0.0374856
405.4	45.4	0.0898128	0.0907213	0.0791015	0.0811209	0.0653133	0.0689585	0.0636857	0.0615733	0.0452453	0.0530508	0.0401113	0.0431068	0.0412626	0.0374856
405.6	45.6	0.0891922	0.0907213	0.0788477	0.0811209	0.0648105	0.0689585	0.0638907	0.0615733	0.0446802	0.0530508	0.0396756	0.0431068	0.040835	0.0374856
405.8	45.8	0.0893755	0.0907213	0.0786416	0.0811209	0.0645552	0.0689585	0.064081	0.0615733	0.0449312	0.0530508	0.0399697	0.0431068	0.040621	0.0374856
406	46	0.08972	0.0907213	0.0784548	0.0811209	0.0648363	0.0689585	0.0641757	0.0615733	0.0449983	0.0530508	0.0401183	0.0431068	0.0405893	0.0374856
406.2	46.2	0.0890778	0.0907213	0.077715	0.0811209	0.0643336	0.0689585	0.0638449	0.0615733	0.0440931	0.0530508	0.039926	0.0431068	0.0399815	0.0374856
406.4	46.4	0.0892587	0.0907213	0.0779901	0.0811209	0.0646419	0.0689585	0.0644074	0.0615733	0.0443934	0.0530508	0.0405604	0.0431068	0.0401182	0.0374856
406.6	46.6	0.0892917	0.0907213	0.0781156	0.0811209	0.0642432	0.0689585	0.064221	0.0615733	0.0442306	0.0530508	0.0403143	0.0431068	0.039672	0.0374856
406.8	46.8	0.0893652	0.0907213	0.0781074	0.0811209	0.0642875	0.0689585	0.0641545	0.0615733	0.0446715	0.0530508	0.0406059	0.0431068	0.0399463	0.0374856
407	47	0.088795	0.0907213	0.0778391	0.0811209	0.0640123	0.0689585	0.0639345	0.0615733	0.0441337	0.0530508	0.0407283	0.0431068	0.039627	0.0374856
407.2	47.2	0.0885091	0.0907213	0.0777499	0.0811209	0.0635513	0.0689585	0.0638475	0.0615733	0.0436781	0.0530508	0.0405271	0.0431068	0.0389777	0.0374856
407.4	47.4	0.0885412	0.0907213	0.0775395	0.0811209	0.063683	0.0689585	0.0633443	0.0615733	0.0435047	0.0530508	0.0401785	0.0431068	0.0392313	0.0374856
407.6	47.6	0.088779	0.0907213	0.0775007	0.0811209	0.0635993	0.0689585	0.063302	0.0615733	0.0436447	0.0530508	0.0399985	0.0431068	0.0389456	0.0374856
407.8	47.8	0.0885302	0.0907213	0.0773978	0.0811209	0.063661	0.0689585	0.063587	0.0615733	0.0436818	0.0530508	0.0399993	0.0431068	0.0388064	0.0374856
408	48	0.0883437	0.0907213	0.0777598	0.0811209	0.0633075	0.0689585	0.0636856	0.0615733	0.0435717	0.0530508	0.0400607	0.0431068	0.0392592	0.0374856
408.2	48.2	0.0882068	0.0907213	0.0778589	0.0811209	0.0624892	0.0689585	0.063139	0.0615733	0.0431986	0.0530508	0.0397554	0.0431068	0.0390488	0.0374856
408.4	48.4	0.0889694	0.0907213	0.0783236	0.0811209	0.0631679	0.0689585	0.0636032	0.0615733	0.0438202	0.0530508	0.0399963	0.0431068	0.0394895	0.0374856
408.6	48.6	0.0891796	0.0907213	0.078879	0.0811209	0.0631609	0.0689585	0.0637931	0.0615733	0.0442571	0.0530508	0.0398966	0.0431068	0.0392537	0.0374856
408.8	48.8	0.0891672	0.0907213	0.0793015	0.0811209	0.0635793	0.0689585	0.0643469	0.0615733	0.0444388	0.0530508	0.0402532	0.0431068	0.0398942	0.0374856
409	49	0.0897061	0.0907213	0.0800576	0.0811209	0.063961	0.0689585	0.0647841	0.0615733	0.0450049	0.0530508	0.0408852	0.0431068	0.040696	0.0374856
409.2	49.2	0.0898309	0.0907213	0.0803066	0.0811209	0.0640883	0.0689585	0.0649799	0.0615733	0.0451898	0.0530508	0.0405852	0.0431068	0.0409831	0.0374856
409.4	49.4	0.0901354	0.0907213	0.0808968	0.0811209	0.064552	0.0689585	0.0648107	0.0615733	0.0456981	0.0530508	0.0410158	0.0431068	0.0416487	0.0374856
409.6	49.6	0.0905488	0.0907213	0.0808517	0.0811209	0.0641743	0.0689585	0.0646775	0.0615733	0.0460692	0.0530508	0.0404385	0.0431068	0.0416984	0.0374856
409.8	49.8	0.0910596	0.0907213	0.0810557	0.0811209	0.0646091	0.0689585	0.0652858	0.0615733	0.0469947	0.0530508	0.0405233	0.0431068	0.0422977	0.0374856
410	50	0.0909591	0.0907213	0.081432	0.0811209	0.0644321	0.0689585	0.0649618	0.0615733	0.0472632	0.0530508	0.040578	0.0431068	0.0427032	0.0374856
410.2	50.2	0.0904912	0.0907213	0.0809615	0.0811209	0.0642606	0.0689585	0.0647733	0.0615733	0.0467969	0.0530508	0.0407303	0.0431068	0.0425421	0.0374856
410.4	50.4	0.0908399	0.0907213	0.0813919	0.0811209	0.0648816	0.0689585	0.065221	0.0615733	0.0474964	0.0530508	0.0414503	0.0431068	0.0429854	0.0374856
410.6	50.6	0.090686	0.0907213	0.0815393	0.0811209	0.0647172	0.0689585	0.0647623	0.0615733	0.0470384	0.0530508	0.0414803	0.0431068	0.0427639	0.0374856
410.8	50.8	0.0904262	0.0907213	0.0809515	0.0811209	0.0646599	0.0689585	0.064312	0.0615733	0.046463	0.0530508	0.0416251	0.0431068	0.0429211	0.0374856
411	51	0.0901085	0.0907213	0.0805375	0.0811209	0.0645549	0.0689585	0.0641917	0.0615733	0.0456091	0.0530508	0.0413505	0.0431068	0.0423675	0.0374856
411.2	51.2	0.0898324	0.0907213	0.0803126	0.0811209	0.0645341	0.0689585	0.0642278	0.0615733	0.0453511	0.0530508	0.0410101	0.0431068	0.0426077	0.0374856
411.4	51.4	0.0898173	0.0907213	0.0802979	0.0811209	0.0649723	0.0689585	0.0642908	0.0615733	0.0451964	0.0530508	0.0413426	0.0431068	0.0425821	0.0374856
411.6	51.6	0.0900993	0.0907213	0.0802995	0.0811209	0.0651329	0.0689585	0.0641461	0.0615733	0.0451644	0.0530508	0.0416689	0.0431068	0.0422738	0.0374856
411.8	51.8	0.0897362	0.0907213	0.0804182	0.0811209	0.0654142	0.0689585	0.0644295	0.0615733	0.0453496	0.0530508	0.0419694	0.0431068	0.0420207	0.0374856
412	52	0.0897087	0.0907213	0.0802841	0.0811209	0.0653437	0.0689585	0.0640492	0.0615733	0.0445393	0.0530508	0.0418359	0.0431068	0.0417331	0.0374856
412.2	52.2	0.0897272	0.0907213	0.0799671	0.0811209	0.0653952	0.0689585	0.0640924	0.0615733	0.0445184	0.0530508	0.0417291	0.0431068	0.0413966	0.0374856
412.4	52.4	0.0900572	0.0907213	0.0799754	0.0811209	0.0664121	0.0689585	0.0647767	0.0615733	0.0444506	0.0530508	0.0420264	0.0431068	0.0414589	0.0374856
412.6	52.6	0.0898503	0.0907213	0.0798994	0.0811209	0.0663221	0.0689585	0.0644901	0.0615733	0.0439794	0.0530508	0.041664	0.0431068	0.0414973	0.0374856
412.8	52.8	0.0899674	0.0907213	0.0795098	0.0811209	0.0661332	0.0689585	0.0644952	0.0615733	0.0439794	0.0530508	0.0416331	0.0431068	0.0419117	0.0374856
413	53	0.089785	0.0907213	0.0792184	0.0811209	0.0659026	0.0689585	0.0640006	0.0615733	0.0439914	0.0530508	0.0414036	0.0431068	0.0417829	0.0374856
413.2	53.2	0.0893648	0.0907213	0.0785811	0.0811209	0.0651865	0.0689585	0.0635824	0.0615733	0.0437268	0.0530508	0.0408652	0.0431068	0.0415756	0.0374856
413.4	53.4	0.08962	0.0907213	0.0783782	0.0811209	0.0651247	0.0689585	0.0636294	0.0615733	0.0439257	0.0530508	0.040793	0.0431068	0.041231	0.0374856
413.6	53.6	0.0899658	0.0907213	0.0780963	0.0811209	0.0650245	0.0689585	0.0638711	0.0615733	0.0441671	0.0530508	0.0404792	0.0431068	0.0408112	0.0374856
413.8	53.8	0.0899058	0.0907213	0.078487	0.0811209	0.0651408	0.0689585	0.0642476	0.0615733	0.0441536	0.0530508	0.0404587	0.0431068	0.041045	0.0374856
414	54	0.0897038	0.0907213	0.0784326	0.0811209	0.0647738	0.0689585	0.0641506	0.0615733	0.0439512	0.0530508	0.0409236	0.0431068	0.0407212	0.0374856
414.2	54.2	0.0899332	0.0907213	0.0779965	0.0811209	0.0648875	0.0689585	0.0641983	0.0615733	0.0437559	0.0530508	0.0409808	0.0431068	0.0404566	0.0374856
414.4	54.4	0.0899522	0.0907213	0.0786461	0.0811209	0.0649998	0.0689585	0.0646439	0.0615733	0.04396	0.0530508	0.0410283	0.0431068	0.0404192	0.0374856
414.6	54.6	0.0899449	0.0907213	0.0786067	0.0811209	0.06468	0.0689585	0.0642986	0.0615733	0.0437349	0.0530508	0.0410919	0.0431068	0.0401909	0.0374856
414.8	54.8	0.0895539	0.0907213	0.0783265	0.0811209	0.0643217	0.0689585	0.0642381	0.0615733	0.0435251	0.0530508	0.0410062	0.0431068	0.0401662	0.0374856
415	55	0.0893532	0.0907213	0.0783991	0.0811209	0.0638381	0.0689585	0.0644387	0.0615733	0.0437812	0.0530508	0.0409052	0.0431068	0.0398108	0.0374856
415.2	55.2	0.0890612	0.0907213	0.0785522	0.0811209	0.0640044	0.0689585	0.0640719	0.0615733	0.0445558	0.0530508	0.041083	0.0431068	0.039569	0.0374856
415.4	55.4	0.0895191	0.0907213	0.0789865	0.0811209	0.0642736	0.0689585	0.0638003	0.0615733	0.044918	0.0530508	0.041361	0.0431068	0.0392809	0.0374856
415.6	55.6	0.0903216	0.0907213	0.079276	0.0811209	0.064883	0.0689585	0.0635251	0.0615733	0.04563	0.0530508	0.0415685	0.0431068	0.0398168	0.0374856
415.8	55.8	0.0901128	0.0907213	0.0794168	0.0811209	0.0648381	0.0689585	0.0635947	0.0615733	0.0453583	0.0530508	0.0414815	0.0431068	0.0398442	0.0374856
416	56	0.090255	0.0907213	0.07927	0.0811209	0.0655842	0.0689585	0.0636725	0.0615733	0.0451245	0.0530508	0.0415931	0.0431068	0.040218	0.0374856
416.2	56.2	0.0904627	0.0907213	0.0795953	0.0811209	0.0659612	0.0689585	0.0640178	0.0615733	0.0452311	0.0530508	0.0418121	0.0431068	0.0407239	0.0374856
416.4	56.4	0.0907661	0.0907213	0.0800616	0.0811209	0.0661091	0.0689585	0.0638968	0.0615733	0.0452516	0.0530508	0.0416013	0.0431068	0.0412342	0.0374856
416.6	56.6	0.0901119	0.0907213	0.0797491	0.0811209	0.0660926	0.0689585	0.0640231	0.0615733	0.0452356	0.0530508	0.0412424	0.0431068	0.0413761	0.0374856
416.8	56.8	0.0897741	0.0907213	0.0795919	0.0811209	0.0658017	0.0689585	0.06418	0.0615733	0.0452839	0.0530508	0.0412295	0.0431068	0.0414199	0.0374856
417	57	0.089879	0.0907213	0.0796634	0.0811209	0.0659209	0.0689585	0.0644955	0.0615733	0.045439	0.0530508	0.0413829	0.0431068	0.0415322	0.0374856
417.2	57.2	0.09002	0.0907213	0.0797427	0.0811209	0.0661552	0.0689585	0.0651188	0.0615733	0.045728	0.0530508	0.041494	0.0431068	0.0416456	0.0374856
417.4	57.4	0.0905494	0.0907213	0.0804585	0.0811209	0.0667883	0.0689585	0.0657325	0.0615733	0.0463653	0.0530508	0.0420048	0.0431068	0.0418408	0.0374856
417.6	57.6	0.0913006	0.0907213	0.0810021	0.0811209	0.0675681	0.0689585	0.0659109	0.0615733	0.0467996	0.0530508	0.0423088	0.0431068	0.0424554	0.0374856
417.8	57.8	0.0908221	0.0907213	0.0808566	0.0811209	0.0672528	0.0689585	0.0660009	0.0615733	0.0467594	0.0530508	0.0421431	0.0431068	0.0421522	0.0374856
418	58	0.091057	0.0907213	0.0807445	0.0811209	0.067103	0.0689585	0.0665163	0.0615733	0.0467389	0.0530508	0.0426686	0.0431068	0.0417703	0.0374856
418.2	58.2	0.0907955	0.0907213	0.0806829	0.0811209	0.0667342	0.0689585	0.0660727	0.0615733	0.0461612	0.0530508	0.0418184	0.0431068	0.0411974	0.0374856
418.4	58.4	0.090629	0.0907213	0.0807435	0.0811209	0.0667234	0.0689585	0.0662697	0.0615733	0.0459217	0.0530508	0.0418936	0.0431068	0.0413654	0.0374856
418.6	58.6	0.0898033	0.0907213	0.0798889	0.0811209	0.0661755	0.0689585	0.0654611	0.0615733	0.0456687	0.0530508	0.0414318	0.0431068	0.0407856	0.0374856
418.8	58.8	0.0891139	0.0907213	0.0796149	0.0811209	0.0657891	0.0689585	0.0652396	0.0615733	0.0455522	0.0530508	0.0411669	0.0431068	0.0406775	0.0374856
419	59	0.0889269	0.0907213	0.0789277	0.0811209	0.065701	0.0689585	0.0646141	0.0615733	0.0451391	0.0530508	0.0410507	0.0431068	0.0399468	0.0374856
419.2	59.2	0.0891649	0.0907213	0.0790041	0.0811209	0.0661202	0.0689585	0.0641725	0.0615733	0.0452077	0.0530508	0.0410813	0.0431068	0.0400517	0.0374856
419.4	59.4	0.0893	0.0907213	0.0785863	0.0811209	0.0660556	0.0689585	0.0638202	0.0615733	0.0447796	0.0530508	0.0408088	0.0431068	0.0402213	0.0374856
419.6	59.6	0.0890891	0.0907213	0.0780917	0.0811209	0.0659741	0.0689585	0.0632326	0.0615733	0.0444176	0.0530508	0.040695	0.0431068	0.0403461	0.0374856
419.8	59.8	0.0890121	0.0907213	0.0776445	0.0811209	0.0655041	0.0689585	0.0631112	0.0615733	0.0436759	0.0530508	0.0402476	0.0431068	0.0400947	0.0374856
420	60	0.0889209	0.0907213	0.077613	0.0811209	0.0655183	0.0689585	0.0631221	0.0615733	0.043523	0.0530508	0.0401707	0.0431068	0.0402765	0.0374856
420.2	60.2	0.0889232	0.0907213	0.0776915	0.0811209	0.0648045	0.0689585	0.0631043	0.0615733	0.0432722	0.0530508	0.0398424	0.0431068	0.0403378	0.0374856
420.4	60.4	0.0887494	0.0907213	0.0772653	0.0811209	0.0640452	0.0689585	0.063076	0.0615733	0.0427511	0.0530508	0.0399634	0.0431068	0.0401915	0.0374856
420.6	60.6	0.0884168	0.0907213	0.0770202	0.0811209	0.0645093	0.0689585	0.0636229	0.0615733	0.0427159	0.0530508	0.0401806	0.0431068	0.040474	0.0374856
420.8	60.8	0.0885267	0.0907213	0.0768468	0.0811209	0.0641719	0.0689585	0.0635417	0.0615733	0.0428492	0.0530508	0.0400758	0.0431068	0.0405053	0.0374856
421	61	0.0889316	0.0907213	0.0773018	0.0811209	0.0641667	0.0689585	0.0640851	0.0615733	0.0433034	0.0530508	0.0400432	0.0431068	0.0408039	0.0374856
421.2	61.2	0.0892898	0.0907213	0.0776791	0.0811209	0.0642705	0.0689585	0.0642242	0.0615733	0.0437018	0.0530508	0.0403341	0.0431068	0.0412748	0.0374856
421.4	61.4	0.0899916	0.0907213	0.0782125	0.0811209	0.0646426	0.0689585	0.0647254	0.0615733	0.0442078	0.0530508	0.0404755	0.0431068	0.0414676	0.0374856
421.6	61.6	0.0904958	0.0907213	0.0781515	0.0811209	0.0648941	0.0689585	0.0647865	0.0615733	0.0446783	0.0530508	0.0403821	0.0431068	0.0415681	0.0374856
421.8	61.8	0.0903289	0.0907213	0.0778288	0.0811209	0.0647171	0.0689585	0.0651485	0.0615733	0.0447478	0.0530508	0.0400445	0.0431068	0.0413534	0.0374856
422	62	0.0911017	0.0907213	0.0777922	0.0811209	0.0640583	0.0689585	0.0652832	0.0615733	0.0446645	0.0530508	0.039975	0.0431068	0.0417337	0.0374856
422.2	62.2	0.0911141	0.0907213	0.0775331	0.0811209	0.0639673	0.0689585	0.0647121	0.0615733	0.0444735	0.0530508	0.0391256	0.0431068	0.0418208	0.0374856
422.4	62.4	0.0916324	0.0907213	0.0777377	0.0811209	0.0640915	0.0689585	0.0648156	0.0615733	0.0454589	0.0530508	0.0396052	0.0431068	0.0422619	0.0374856
422.6	62.6	0.0916316	0.0907213	0.0777559	0.0811209	0.0640832	0.0689585	0.0649962	0.0615733	0.0458034	0.0530508	0.0395614	0.0431068	0.0420611	0.0374856
422.8	62.8	0.0922136	0.0907213	0.077924	0.0811209	0.0645217	0.0689585	0.0654347	0.0615733	0.0460491	0.0530508	0.0402627	0.0431068	0.0423574	0.0374856
423	63	0.0927597	0.0907213	0.0779225	0.0811209	0.0649128	0.0689585	0.06536	0.0615733	0.0461656	0.0530508	0.040453	0.0431068	0.0423394	0.0374856
423.2	63.2	0.0931415	0.0907213	0.0782477	0.0811209	0.0649959	0.0689585	0.0657593	0.0615733	0.0461609	0.0530508	0.0406422	0.0431068	0.0425878	0.0374856
423.4	63.4	0.0927577	0.0907213	0.0782483	0.0811209	0.0650955	0.0689585	0.0656873	0.0615733	0.0461789	0.0530508	0.0407969	0.0431068	0.0427968	0.0374856
423.6	63.6	0.0924138	0.0907213	0.0784249	0.0811209	0.0650738	0.0689585	0.0655289	0.0615733	0.045978	0.0530508	0.0405349	0.0431068	0.0423452	0.0374856
423.8	63.8	0.0923743	0.0907213	0.0789832	0.0811209	0.0651645	0.0689585	0.0653321	0.0615733	0.0461444	0.0530508	0.0405751	0.0431068	0.0421758	0.0374856
424	64	0.0916863	0.0907213	0.0790963	0.0811209	0.064791	0.0689585	0.0651079	0.0615733	0.0461018	0.0530508	0.0411143	0.0431068	0.041759	0.0374856
424.2	64.2	0.0914093	0.0907213	0.0791927	0.0811209	0.0648571	0.0689585	0.0652986	0.0615733	0.0462126	0.0530508	0.041374	0.0431068	0.0416323	0.0374856
424.4	64.4	0.0913124	0.0907213	0.079604	0.0811209	0.0653081	0.0689585	0.0655199	0.0615733	0.0462349	0.0530508	0.0421907	0.0431068	0.0422128	0.0374856
424.6	64.6	0.0910313	0.0907213	0.0799322	0.0811209	0.0659151	0.0689585	0.0658477	0.0615733	0.0465597	0.0530508	0.0423837	0.0431068	0.0425297	0.0374856
424.8	64.8	0.0904035	0.0907213	0.0800194	0.0811209	0.0658169	0.0689585	0.0659556	0.0615733	0.0461901	0.0530508	0.0424534	0.0431068	0.042308	0.0374856
425	65	0.0904351	0.0907213	0.0803142	0.0811209	0.0660403	0.0689585	0.0661037	0.0615733	0.0460652	0.0530508	0.0426601	0.0431068	0.0423262	0.0374856
425.2	65.2	0.0908816	0.0907213	0.0804292	0.0811209	0.0661425	0.0689585	0.0661102	0.0615733	0.0460042	0.0530508	0.0428031	0.0431068	0.0425956	0.0374856
425.4	65.4	0.0911944	0.0907213	0.0807124	0.0811209	0.0665596	0.0689585	0.0660476	0.0615733	0.0461743	0.0530508	0.0429311	0.0431068	0.042573	0.0374856
425.6	65.6	0.0908655	0.0907213	0.0804776	0.0811209	0.0666784	0.0689585	0.065556	0.0615733	0.0456285	0.0530508	0.0424686	0.0431068	0.0428169	0.0374856
425.8	65.8	0.0907923	0.0907213	0.0800501	0.0811209	0.0665641	0.0689585	0.0651147	0.0615733	0.0450006	0.0530508	0.0420466	0.0431068	0.0430616	0.0374856
426	66	0.0912127	0.0907213	0.0798615	0.0811209	0.0663051	0.0689585	0.0645577	0.0615733	0.0448853	0.0530508	0.0419482	0.0431068	0.0432628	0.0374856
426.2	66.2	0.0916067	0.0907213	0.0800162	0.0811209	0.0666901	0.0689585	0.0643868	0.0615733	0.0447859	0.0530508	0.0415476	0.0431068	0.0431473	0.0374856
426.4	66.4	0.0921511	0.0907213	0.0804344	0.0811209	0.0671275	0.0689585	0.0648596	0.0615733	0.0451262	0.0530508	0.0420222	0.0431068	0.0433302	0.0374856
426.6	66.6	0.0920301	0.0907213	0.0805631	0.0811209	0.0673596	0.0689585	0.065309	0.0615733	0.0447381	0.0530508	0.0420333	0.0431068	0.0436451	0.0374856
426.8	66.8	0.0921794	0.0907213	0.0805888	0.0811209	0.0672921	0.0689585	0.0653421	0.0615733	0.0444245	0.0530508	0.0417091	0.0431068	0.0434203	0.0374856
427	67	0.0921135	0.0907213	0.0802911	0.0811209	0.0669043	0.0689585	0.0648156	0.0615733	0.0439198	0.0530508	0.0408155	0.0431068	0.0431031	0.0374856
427.2	67.2	0.0922303	0.0907213	0.0803101	0.0811209	0.0674438	0.0689585	0.0654857	0.0615733	0.043562	0.0530508	0.0408049	0.0431068	0.0428551	0.0374856
427.4	67.4	0.0917503	0.0907213	0.0801743	0.0811209	0.0673031	0.0689585	0.0654217	0.0615733	0.0437291	0.0530508	0.0405407	0.0431068	0.042684	0.0374856
427.6	67.6	0.0911257	0.0907213	0.0797597	0.0811209	0.0666458	0.0689585	0.0645837	0.0615733	0.043572	0.0530508	0.0397294	0.0431068	0.0415566	0.0374856
427.8	67.8	0.0913087	0.0907213	0.0801548	0.0811209	0.0668215	0.0689585	0.064785	0.0615733	0.0447471	0.0530508	0.0401673	0.0431068	0.0414979	0.0374856
428	68	0.0913701	0.0907213	0.0798648	0.0811209	0.066472	0.0689585	0.0649405	0.0615733	0.0453166	0.0530508	0.0403799	0.0431068	0.0413905	0.0374856
428.2	68.2	0.0910401	0.0907213	0.0799344	0.0811209	0.0663418	0.0689585	0.0652443	0.0615733	0.045913	0.0530508	0.0405432	0.0431068	0.0415006	0.0374856
428.4	68.4	0.0908582	0.0907213	0.0797088	0.0811209	0.0663154	0.0689585	0.0656013	0.0615733	0.0461377	0.0530508	0.0408188	0.0431068	0.0413363	0.0374856
428.6	68.6	0.090322	0.0907213	0.079558	0.0811209	0.0655216	0.0689585	0.0652461	0.0615733	0.0460251	0.0530508	0.0405959	0.0431068	0.0408707	0.0374856
428.8	68.8	0.0900661	0.0907213	0.0797142	0.0811209	0.0655519	0.0689585	0.065412	0.0615733	0.0461485	0.0530508	0.0404731	0.0431068	0.0409862	0.0374856
429	69	0.0904964	0.0907213	0.0796351	0.0811209	0.0652217	0.0689585	0.0652745	0.0615733	0.0464487	0.0530508	0.0409478	0.0431068	0.0407305	0.0374856
429.2	69.2	0.0906787	0.0907213	0.0800814	0.0811209	0.0650611	0.0689585	0.0650935	0.0615733	0.0465412	0.0530508	0.0411191	0.0431068	0.0409515	0.0374856
429.4	69.4	0.0903059	0.0907213	0.0798098	0.0811209	0.0648974	0.0689585	0.064758	0.0615733	0.0463748	0.0530508	0.0412474	0.0431068	0.0410597	0.0374856
429.6	69.6	0.090063	0.0907213	0.0799172	0.0811209	0.0648586	0.0689585	0.0643362	0.0615733	0.0460527	0.0530508	0.0411444	0.0431068	0.0413357	0.0374856
429.8	69.8	0.0905857	0.0907213	0.0801496	0.0811209	0.064805	0.0689585	0.0640825	0.0615733	0.0460768	0.0530508	0.0414844	0.0431068	0.0417921	0.0374856
430	70	0.0911655	0.0907213	0.0801016	0.0811209	0.0647937	0.0689585	0.0640697	0.0615733	0.0461336	0.0530508	0.0415704	0.0431068	0.0415952	0.0374856
430.2	70.2	0.091316	0.0907213	0.0803162	0.0811209	0.0646658	0.0689585	0.063912	0.0615733	0.0459152	0.0530508	0.0416971	0.0431068	0.041609	0.0374856
430.4	70.4	0.0916773	0.0907213	0.0808557	0.0811209	0.0652241	0.0689585	0.0644406	0.0615733	0.046161	0.0530508	0.0425909	0.0431068	0.0421955	0.0374856
430.6	70.6	0.0918962	0.0907213	0.0807915	0.0811209	0.065402	0.0689585	0.0644755	0.0615733	0.0461173	0.0530508	0.0426867	0.0431068	0.0424139	0.0374856
430.8	70.8	0.092514	0.0907213	0.0806632	0.0811209	0.0653154	0.0689585	0.0647986	0.0615733	0.0458562	0.0530508	0.0422117	0.0431068	0.0422611	0.0374856
431	71	0.0922249	0.0907213	0.0804074	0.0811209	0.0652431	0.0689585	0.0648926	0.0615733	0.0453226	0.0530508	0.0415163	0.0431068	0.041933	0.0374856
431.2	71.2	0.0924816	0.0907213	0.0807856	0.0811209	0.0658314	0.0689585	0.0655215	0.0615733	0.0455904	0.0530508	0.042039	0.0431068	0.0422388	0.0374856
431.4	71.4	0.0921936	0.0907213	0.0807927	0.0811209	0.0656167	0.0689585	0.0650103	0.0615733	0.0455478	0.0530508	0.0417008	0.0431068	0.0421238	0.0374856
431.6	71.6	0.0918678	0.0907213	0.0809775	0.0811209	0.0653521	0.0689585	0.0648037	0.0615733	0.0454383	0.0530508	0.0415318	0.0431068	0.0416931	0.0374856
431.8	71.8	0.0922135	0.0907213	0.0811233	0.0811209	0.0658616	0.0689585	0.0653851	0.0615733	0.04559	0.0530508	0.0420891	0.0431068	0.0415703	0.0374856
432	72	0.0921508	0.0907213	0.0808739	0.0811209	0.0659135	0.0689585	0.0654616	0.0615733	0.0455874	0.0530508	0.041964	0.0431068	0.041567	0.0374856
432.2	72.2	0.0913665	0.0907213	0.0805963	0.0811209	0.0657449	0.0689585	0.0654848	0.0615733	0.0453583	0.0530508	0.0420502	0.0431068	0.0412839	0.0374856
432.4	72.4	0.0910979	0.0907213	0.0805277	0.0811209	0.0660543	0.0689585	0.0655589	0.0615733	0.0451579	0.0530508	0.0420739	0.0431068	0.0409193	0.0374856
432.6	72.6	0.0906574	0.0907213	0.0804085	0.0811209	0.0658299	0.0689585	0.065353	0.0615733	0.0449513	0.0530508	0.0421603	0.0431068	0.0407942	0.0374856
432.8	72.8	0.0909825	0.0907213	0.0806183	0.0811209	0.0665664	0.0689585	0.0658732	0.0615733	0.0455643	0.0530508	0.0428731	0.0431068	0.0413292	0.0374856
433	73	0.0911207	0.0907213	0.0803441	0.0811209	0.0662183	0.0689585	0.0655214	0.0615733	0.04569	0.0530508	0.0428163	0.0431068	0.0416996	0.0374856
433.2	73.2	0.0908458	0.0907213	0.0802142	0.0811209	0.0658613	0.0689585	0.0655861	0.0615733	0.0457792	0.0530508	0.0426276	0.0431068	0.0418549	0.0374856
433.4	73.4	0.0901663	0.0907213	0.0794668	0.0811209	0.0659652	0.0689585	0.0655063	0.0615733	0.0454154	0.0530508	0.042647	0.0431068	0.0418363	0.0374856
433.6	73.6	0.0900985	0.0907213	0.079631	0.0811209	0.0659349	0.0689585	0.065427	0.0615733	0.0452892	0.0530508	0.0423217	0.0431068	0.041722	0.0374856
433.8	73.8	0.09003	0.0907213	0.0794293	0.0811209	0.0658034	0.0689585	0.0653103	0.0615733	0.0456908	0.0530508	0.0424249	0.0431068	0.0417106	0.0374856
434	74	0.090023	0.0907213	0.0795323	0.0811209	0.0657898	0.0689585	0.0648804	0.0615733	0.045945	0.0530508	0.0423921	0.0431068	0.0415508	0.0374856
434.2	74.2	0.0896658	0.0907213	0.0796944	0.0811209	0.0663597	0.0689585	0.0649374	0.0615733	0.046351	0.0530508	0.0422889	0.0431068	0.0421214	0.0374856
434.4	74.4	0.0900278	0.0907213	0.079967	0.0811209	0.0666897	0.0689585	0.0653548	0.0615733	0.0466646	0.0530508	0.0422678	0.0431068	0.0425563	0.0374856
434.6	74.6	0.0900014	0.0907213	0.0798757	0.0811209	0.0668894	0.0689585	0.0656019	0.0615733	0.0466459	0.0530508	0.0417406	0.0431068	0.0429459	0.0374856
434.8	74.8	0.0897111	0.0907213	0.0802233	0.0811209	0.0665194	0.0689585	0.0657575	0.0615733	0.0465283	0.0530508	0.0406577	0.0431068	0.0425994	0.0374856
435	75	0.0890217	0.0907213	0.0801776	0.0811209	0.0661272	0.0689585	0.0650654	0.0615733	0.0462872	0.0530508	0.0399271	0.0431068	0.0421522	0.0374856
435.2	75.2	0.0897911	0.0907213	0.0808437	0.0811209	0.0666052	0.0689585	0.0651341	0.0615733	0.0463319	0.0530508	0.0403368	0.0431068	0.0428191	0.0374856
435.4	75.4	0.090063	0.0907213	0.0808039	0.0811209	0.0668473	0.0689585	0.0647002	0.0615733	0.045825	0.0530508	0.0398483	0.0431068	0.042525	0.0374856
435.6	75.6	0.0900188	0.0907213	0.0805712	0.0811209	0.0664018	0.0689585	0.064516	0.0615733	0.0456439	0.0530508	0.0399075	0.0431068	0.0422713	0.0374856
435.8	75.8	0.0907073	0.0907213	0.0806598	0.0811209	0.0666416	0.0689585	0.0648375	0.0615733	0.0455727	0.0530508	0.0405486	0.0431068	0.0426328	0.0374856
436	76	0.0908001	0.0907213	0.0801618	0.0811209	0.0664156	0.0689585	0.0642222	0.0615733	0.0457133	0.0530508	0.040297	0.0431068	0.0425451	0.0374856
436.2	76.2	0.0907228	0.0907213	0.0797752	0.0811209	0.0657642	0.0689585	0.0637151	0.0615733	0.0451524	0.0530508	0.0402232	0.0431068	0.041826	0.0374856
436.4	76.4	0.0911522	0.0907213	0.0798522	0.0811209	0.0654137	0.0689585	0.0635423	0.0615733	0.0450201	0.0530508	0.0405059	0.0431068	0.0413978	0.0374856
436.6	76.6	0.0916221	0.0907213	0.0797915	0.0811209	0.0653587	0.0689585	0.0633133	0.0615733	0.044969	0.0530508	0.0408473	0.0431068	0.0417554	0.0374856
436.8	76.8	0.0922303	0.0907213	0.0795651	0.0811209	0.0650231	0.0689585	0.0631265	0.0615733	0.0448202	0.0530508	0.0410654	0.0431068	0.0421995	0.0374856
437	77	0.0923221	0.0907213	0.079094	0.0811209	0.0646422	0.0689585	0.063324	0.0615733	0.0448081	0.0530508	0.0406431	0.0431068	0.0423116	0.0374856
437.2	77.2	0.0920299	0.0907213	0.0791011	0.0811209	0.0644531	0.0689585	0.0629762	0.0615733	0.0443412	0.0530508	0.0406815	0.0431068	0.0414139	0.0374856
437.4	77.4	0.0917319	0.0907213	0.0786931	0.0811209	0.0647228	0.0689585	0.0630829	0.0615733	0.0440864	0.0530508	0.0409025	0.0431068	0.0411644	0.0374856
437.6	77.6	0.0923882	0.0907213	0.0788162	0.0811209	0.0647631	0.0689585	0.0635054	0.0615733	0.0442674	0.0530508	0.0411922	0.0431068	0.041081	0.0374856
437.8	77.8	0.0925535	0.0907213	0.0791125	0.0811209	0.0650616	0.0689585	0.0630696	0.0615733	0.0447226	0.0530508	0.0415317	0.0431068	0.0413298	0.0374856
438	78	0.0922199	0.0907213	0.0793844	0.0811209	0.0656746	0.0689585	0.0632157	0.0615733	0.0444836	0.0530508	0.0414921	0.0431068	0.0417932	0.0374856
438.2	78.2	0.0921596	0.0907213	0.0790214	0.0811209	0.0658893	0.0689585	0.0634993	0.0615733	0.0444764	0.0530508	0.0411269	0.0431068	0.0421014	0.0374856
438.4	78.4	0.0923002	0.0907213	0.0792637	0.0811209	0.0656983	0.0689585	0.0635446	0.0615733	0.0445386	0.0530508	0.0408671	0.0431068	0.0419833	0.0374856
438.6	78.6	0.0921839	0.0907213	0.0794102	0.0811209	0.0660085	0.0689585	0.06378	0.0615733	0.0446442	0.0530508	0.0405596	0.0431068	0.0421778	0.0374856
438.8	78.8	0.0920676	0.0907213	0.080367	0.0811209	0.0661836	0.0689585	0.0643129	0.0615733	0.0449222	0.0530508	0.0405912	0.0431068	0.0422683	0.0374856
439	79	0.0919422	0.0907213	0.0803641	0.0811209	0.065816	0.0689585	0.0641742	0.0615733	0.0448409	0.0530508	0.0405396	0.0431068	0.0423158	0.0374856
439.2	79.2	0.0926695	0.0907213	0.0808251	0.0811209	0.0664638	0.0689585	0.0651098	0.0615733	0.0448533	0.0530508	0.0412257	0.0431068	0.0429944	0.0374856
439.4	79.4	0.0920843	0.0907213	0.0805632	0.0811209	0.066581	0.0689585	0.0650477	0.0615733	0.0446347	0.0530508	0.0407695	0.0431068	0.042772	0.0374856
439.6	79.6	0.0919794	0.0907213	0.080634	0.0811209	0.0663742	0.0689585	0.0653304	0.0615733	0.0449999	0.0530508	0.0409716	0.0431068	0.0425644	0.0374856
439.8	79.8	0.0924988	0.0907213	0.0811446	0.0811209	0.0666731	0.0689585	0.065921	0.0615733	0.0454934	0.0530508	0.0419341	0.0431068	0.0429541	0.0374856
440	80	0.0923816	0.0907213	0.0813634	0.0811209	0.0666517	0.0689585	0.0660151	0.0615733	0.045675	0.0530508	0.0419548	0.0431068	0.0426658	0.0374856
440.2	80.2	0.0927599	0.0907213	0.0818181	0.0811209	0.0665004	0.0689585	0.0666221	0.0615733	0.046259	0.0530508	0.0420468	0.0431068	0.0424861	0.0374856
440.4	80.4	0.0925179	0.0907213	0.0817767	0.0811209	0.0665151	0.0689585	0.0668175	0.0615733	0.0463511	0.0530508	0.0422382	0.0431068	0.0426855	0.0374856
440.6	80.6	0.0921938	0.0907213	0.0817201	0.0811209	0.0673235	0.0689585	0.0670365	0.0615733	0.0463965	0.0530508	0.0423607	0.0431068	0.0430755	0.0374856
440.8	80.8	0.0917433	0.0907213	0.0812299	0.0811209	0.0667589	0.0689585	0.0666835	0.0615733	0.0457676	0.0530508	0.0421217	0.0431068	0.0423855	0.0374856
441	81	0.091262	0.0907213	0.080789	0.0811209	0.0668464	0.0689585	0.0668669	0.0615733	0.0462797	0.0530508	0.0419938	0.0431068	0.0421956	0.0374856
441.2	81.2	0.0913169	0.0907213	0.0810279	0.0811209	0.066628	0.0689585	0.0666462	0.0615733	0.0463039	0.0530508	0.0422858	0.0431068	0.0416398	0.0374856
441.4	81.4	0.091296	0.0907213	0.0803217	0.0811209	0.0664078	0.0689585	0.0668128	0.0615733	0.0459765	0.0530508	0.0424161	0.0431068	0.0416958	0.0374856
441.6	81.6	0.0915046	0.0907213	0.0800807	0.0811209	0.0665363	0.0689585	0.0669514	0.0615733	0.0460805	0.0530508	0.0428725	0.0431068	0.0418516	0.0374856
441.8	81.8	0.0913337	0.0907213	0.0802028	0.0811209	0.0667135	0.0689585	0.0662515	0.0615733	0.0462712	0.0530508	0.0425693	0.0431068	0.0419195	0.0374856
442	82	0.0906332	0.0907213	0.079506	0.0811209	0.0662086	0.0689585	0.0658712	0.0615733	0.0455544	0.0530508	0.0423312	0.0431068	0.0417027	0.0374856
442.2	82.2	0.0910236	0.0907213	0.0790351	0.0811209	0.0656285	0.0689585	0.065381	0.0615733	0.0453815	0.0530508	0.0417107	0.0431068	0.0417532	0.0374856
442.4	82.4	0.0908914	0.0907213	0.0794785	0.0811209	0.06558	0.0689585	0.0654611	0.0615733	0.0456133	0.0530508	0.0416299	0.0431068	0.0418422	0.0374856
442.6	82.6	0.0908317	0.0907213	0.0794659	0.0811209	0.0657637	0.0689585	0.0654171	0.0615733	0.0458296	0.0530508	0.0413017	0.0431068	0.0420961	0.0374856
442.8	82.8	0.0904091	0.0907213	0.079425	0.0811209	0.0655935	0.0689585	0.0654018	0.0615733	0.045747	0.0530508	0.0411977	0.0431068	0.0420534	0.0374856
443	83	0.0903588	0.0907213	0.0792146	0.0811209	0.0653141	0.0689585	0.0649297	0.0615733	0.0456198	0.0530508	0.0405811	0.0431068	0.0417061	0.0374856
443.2	83.2	0.0905514	0.0907213	0.0789325	0.0811209	0.0656645	0.0689585	0.0652873	0.0615733	0.0457129	0.0530508	0.0405605	0.0431068	0.0419736	0.0374856
443.4	83.4	0.0905653	0.0907213	0.0792933	0.0811209	0.0656816	0.0689585	0.0651128	0.0615733	0.0460684	0.0530508	0.0403963	0.0431068	0.0419342	0.0374856
443.6	83.6	0.0914588	0.0907213	0.0799512	0.0811209	0.0663135	0.0689585	0.0654839	0.0615733	0.0468639	0.0530508	0.0413366	0.0431068	0.0424014	0.0374856
443.8	83.8	0.0921192	0.0907213	0.0803817	0.0811209	0.0671645	0.0689585	0.065893	0.0615733	0.047273	0.0530508	0.0423167	0.0431068	0.0427925	0.0374856
444	84	0.0922861	0.0907213	0.0810591	0.0811209	0.0675158	0.0689585	0.0662033	0.0615733	0.0470757	0.0530508	0.042308	0.0431068	0.0430207	0.0374856
444.2	84.2	0.0921645	0.0907213	0.080962	0.0811209	0.067785	0.0689585	0.0661939	0.0615733	0.0469469	0.0530508	0.0421841	0.0431068	0.0428321	0.0374856
444.4	84.4	0.0915374	0.0907213	0.080731	0.0811209	0.0680701	0.0689585	0.0662579	0.0615733	0.0464743	0.0530508	0.0419385	0.0431068	0.0428902	0.0374856
444.6	84.6	0.0915957	0.0907213	0.0811887	0.0811209	0.0683909	0.0689585	0.0662516	0.0615733	0.0463324	0.0530508	0.0423611	0.0431068	0.0429059	0.0374856
444.8	84.8	0.0916262	0.0907213	0.0815325	0.0811209	0.0679964	0.0689585	0.0659784	0.0615733	0.0460798	0.0530508	0.0425654	0.0431068	0.042488	0.0374856
445	85	0.0919569	0.0907213	0.081376	0.0811209	0.0681051	0.0689585	0.0662617	0.0615733	0.046475	0.0530508	0.0428359	0.0431068	0.0428129	0.0374856
445.2	85.2	0.0922388	0.0907213	0.0814975	0.0811209	0.0679924	0.0689585	0.0664344	0.0615733	0.0461179	0.0530508	0.0433191	0.0431068	0.0426851	0.0374856
445.4	85.4	0.0919012	0.0907213	0.0810614	0.0811209	0.0675085	0.0689585	0.0661866	0.0615733	0.0457822	0.0530508	0.0433695	0.0431068	0.0424637	0.0374856
445.6	85.6	0.0917883	0.0907213	0.0813215	0.0811209	0.0674479	0.0689585	0.0663655	0.0615733	0.0460418	0.0530508	0.0440465	0.0431068	0.0426554	0.0374856
445.8	85.8	0.0916526	0.0907213	0.0813434	0.0811209	0.0673369	0.0689585	0.0657734	0.0615733	0.0458267	0.0530508	0.0440747	0.0431068	0.0428017	0.0374856
446	86	0.091318	0.0907213	0.0806644	0.0811209	0.0665851	0.0689585	0.0653307	0.0615733	0.0453883	0.0530508	0.0438999	0.0431068	0.0425177	0.0374856
446.2	86.2	0.092383	0.0907213	0.0809927	0.0811209	0.0671152	0.0689585	0.0656957	0.0615733	0.0458163	0.0530508	0.0440029	0.0431068	0.0430957	0.0374856
446.4	86.4	0.092069	0.0907213	0.0813966	0.0811209	0.0667865	0.0689585	0.0658079	0.0615733	0.0462204	0.0530508	0.0435593	0.0431068	0.0429698	0.0374856
446.6	86.6	0.0917161	0.0907213	0.0808041	0.0811209	0.0664477	0.0689585	0.0653476	0.0615733	0.0460577	0.0530508	0.0425887	0.0431068	0.0426965	0.0374856
446.8	86.8	0.0918354	0.0907213	0.0807158	0.0811209	0.0662098	0.0689585	0.0651539	0.0615733	0.0459941	0.0530508	0.0422189	0.0431068	0.042535	0.0374856
447	87	0.0919942	0.0907213	0.0810936	0.0811209	0.0660426	0.0689585	0.0653111	0.0615733	0.0460524	0.0530508	0.0415758	0.0431068	0.0425725	0.0374856
447.2	87.2	0.0922877	0.0907213	0.0805723	0.0811209	0.0657919	0.0689585	0.0656695	0.0615733	0.0464496	0.0530508	0.0414223	0.0431068	0.0429293	0.0374856
447.4	87.4	0.0925425	0.0907213	0.0812413	0.0811209	0.0658691	0.0689585	0.0657523	0.0615733	0.0465653	0.0530508	0.0415561	0.0431068	0.0430384	0.0374856
447.6	87.6	0.0924994	0.0907213	0.0810983	0.0811209	0.0659882	0.0689585	0.0658924	0.0615733	0.0464769	0.0530508	0.0416971	0.0431068	0.0432544	0.0374856
447.8	87.8	0.0923895	0.0907213	0.0809563	0.0811209	0.0655935	0.0689585	0.0659702	0.0615733	0.0460769	0.0530508	0.041161	0.0431068	0.0427474	0.0374856
448	88	0.0922382	0.0907213	0.0811237	0.0811209	0.0650909	0.0689585	0.0659879	0.0615733	0.0460994	0.0530508	0.040689	0.0431068	0.042466	0.0374856
448.2	88.2	0.0922774	0.0907213	0.0811555	0.0811209	0.0648568	0.0689585	0.06624	0.0615733	0.0463821	0.0530508	0.0407305	0.0431068	0.042398	0.0374856
448.4	88.4	0.0923232	0.0907213	0.080983	0.0811209	0.0644229	0.0689585	0.0661667	0.0615733	0.0469204	0.0530508	0.0404487	0.0431068	0.0427377	0.0374856
448.6	88.6	0.0923517	0.0907213	0.0813366	0.0811209	0.0644659	0.0689585	0.0663324	0.0615733	0.0472853	0.0530508	0.0408148	0.0431068	0.043123	0.0374856
448.8	88.8	0.0923902	0.0907213	0.0809309	0.0811209	0.0644635	0.0689585	0.0661895	0.0615733	0.0473637	0.0530508	0.04037	0.0431068	0.0430805	0.0374856
449	89	0.092354	0.0907213	0.0799208	0.0811209	0.0646352	0.0689585	0.06623	0.0615733	0.047255	0.0530508	0.0402302	0.0431068	0.0431124	0.0374856
449.2	89.2	0.0916127	0.0907213	0.07935	0.0811209	0.0643505	0.0689585	0.0659134	0.0615733	0.0468345	0.0530508	0.0404198	0.0431068	0.0426582	0.0374856
449.4	89.4	0.0910811	0.0907213	0.079657	0.0811209	0.0643341	0.0689585	0.0658908	0.0615733	0.0471349	0.0530508	0.0408335	0.0431068	0.0425534	0.0374856
449.6	89.6	0.0906428	0.0907213	0.0795085	0.0811209	0.0642566	0.0689585	0.0660028	0.0615733	0.0466926	0.0530508	0.0411902	0.0431068	0.043004	0.0374856
449.8	89.8	0.0906969	0.0907213	0.0792519	0.0811209	0.0645559	0.0689585	0.0656901	0.0615733	0.0467462	0.0530508	0.0413447	0.0431068	0.0430639	0.0374856
450	90	0.0911269	0.0907213	0.0795552	0.0811209	0.0650593	0.0689585	0.0658845	0.0615733	0.0471508	0.0530508	0.0418193	0.0431068	0.0431735	0.0374856
450.2	90.2	0.0916858	0.0907213	0.0800057	0.0811209	0.0659636	0.0689585	0.0664273	0.0615733	0.0473793	0.0530508	0.0422187	0.0431068	0.0436716	0.0374856
450.4	90.4	0.0912402	0.0907213	0.0799841	0.0811209	0.0657782	0.0689585	0.066016	0.0615733	0.0471613	0.0530508	0.0419078	0.0431068	0.0434215	0.0374856
450.6	90.6	0.0916316	0.0907213	0.0796982	0.0811209	0.0663386	0.0689585	0.0658835	0.0615733	0.0468313	0.0530508	0.0416333	0.0431068	0.0433135	0.0374856
450.8	90.8	0.0921854	0.0907213	0.0799369	0.0811209	0.0671051	0.0689585	0.0662854	0.0615733	0.0469273	0.0530508	0.0418353	0.0431068	0.0438103	0.0374856
451	91	0.091818	0.0907213	0.0800141	0.0811209	0.0673658	0.0689585	0.0664629	0.0615733	0.0467231	0.0530508	0.0418215	0.0431068	0.0435006	0.0374856
451.2	91.2	0.0919554	0.0907213	0.0800807	0.0811209	0.0677495	0.0689585	0.0669569	0.0615733	0.0471485	0.0530508	0.0421696	0.0431068	0.0437912	0.0374856
451.4	91.4	0.0918881	0.0907213	0.0807943	0.0811209	0.0679244	0.0689585	0.0668832	0.0615733	0.0471538	0.0530508	0.0425916	0.0431068	0.0439655	0.0374856
451.6	91.6	0.0913367	0.0907213	0.0804642	0.0811209	0.0676029	0.0689585	0.0665594	0.0615733	0.0472258	0.0530508	0.0424855	0.0431068	0.0437263	0.0374856
451.8	91.8	0.0912953	0.0907213	0.0807436	0.0811209	0.0670047	0.0689585	0.0666915	0.0615733	0.0470218	0.0530508	0.0422246	0.0431068	0.0434671	0.0374856
452	92	0.0915864	0.0907213	0.0809717	0.0811209	0.0669384	0.0689585	0.066425	0.0615733	0.0473735	0.0530508	0.0424284	0.0431068	0.0433291	0.0374856
452.2	92.2	0.0916879	0.0907213	0.0814349	0.0811209	0.0670614	0.0689585	0.0665512	0.0615733	0.0477367	0.0530508	0.0429388	0.0431068	0.0442555	0.0374856
452.4	92.4	0.0914517	0.0907213	0.0814291	0.0811209	0.0669543	0.0689585	0.0660523	0.0615733	0.0477919	0.0530508	0.0428719	0.0431068	0.044505	0.0374856
452.6	92.6	0.091322	0.0907213	0.0813143	0.0811209	0.066922	0.0689585	0.0659499	0.0615733	0.0471982	0.0530508	0.0424327	0.0431068	0.0439508	0.0374856
452.8	92.8	0.0913989	0.0907213	0.0805494	0.0811209	0.0666017	0.0689585	0.0652564	0.0615733	0.0463373	0.0530508	0.0420371	0.0431068	0.0431953	0.0374856
453	93	0.0915356	0.0907213	0.0803292	0.0811209	0.0665196	0.0689585	0.0652494	0.0615733	0.0457342	0.0530508	0.0421235	0.0431068	0.0428162	0.0374856
453.2	93.2	0.0909141	0.0907213	0.0800491	0.0811209	0.0655347	0.0689585	0.065121	0.0615733	0.0450276	0.0530508	0.0416988	0.0431068	0.0415916	0.0374856
453.4	93.4	0.0911134	0.0907213	0.0803658	0.0811209	0.0654352	0.0689585	0.0656584	0.0615733	0.0449893	0.0530508	0.0419892	0.0431068	0.0417202	0.0374856
453.6	93.6	0.0912326	0.0907213	0.0800947	0.0811209	0.0652438	0.0689585	0.0659998	0.0615733	0.0449683	0.0530508	0.0420038	0.0431068	0.0419477	0.0374856
453.8	93.8	0.0917631	0.0907213	0.0801449	0.0811209	0.0654313	0.0689585	0.0660121	0.0615733	0.0452769	0.0530508	0.0421811	0.0431068	0.0417434	0.0374856
454	94	0.0920282	0.0907213	0.0802103	0.0811209	0.0656817	0.0689585	0.0662632	0.0615733	0.0455482	0.0530508	0.0422363	0.0431068	0.0420342	0.0374856
454.2	94.2	0.0922061	0.0907213	0.0796314	0.0811209	0.0655257	0.0689585	0.0660652	0.0615733	0.0453652	0.0530508	0.0415822	0.0431068	0.0421428	0.0374856
454.4	94.4	0.0924269	0.0907213	0.0798508	0.0811209	0.0657173	0.0689585	0.0662793	0.0615733	0.0457114	0.0530508	0.041566	0.0431068	0.0424677	0.0374856
454.6	94.6	0.0927181	0.0907213	0.0798442	0.0811209	0.0662888	0.0689585	0.0670317	0.0615733	0.0461332	0.0530508	0.0413591	0.0431068	0.0429082	0.0374856
454.8	94.8	0.092604	0.0907213	0.0798027	0.0811209	0.0667124	0.0689585	0.0673776	0.0615733	0.0463279	0.0530508	0.0413918	0.0431068	0.0433765	0.0374856
455	95	0.0926392	0.0907213	0.0798952	0.0811209	0.0670005	0.0689585	0.0674848	0.0615733	0.046589	0.0530508	0.0412423	0.0431068	0.0433122	0.0374856
455.2	95.2	0.0927368	0.0907213	0.0803577	0.0811209	0.0669479	0.0689585	0.0672646	0.0615733	0.047072	0.0530508	0.0412853	0.0431068	0.0436624	0.0374856
455.4	95.4	0.0925406	0.0907213	0.0804193	0.0811209	0.0668928	0.0689585	0.0668217	0.0615733	0.0470081	0.0530508	0.041216	0.0431068	0.0439794	0.0374856
455.6	95.6	0.0924233	0.0907213	0.0799009	0.0811209	0.0667351	0.0689585	0.0662495	0.0615733	0.047277	0.0530508	0.041161	0.0431068	0.0439819	0.0374856
455.8	95.8	0.0926743	0.0907213	0.0804271	0.0811209	0.066951	0.0689585	0.0662755	0.0615733	0.0476887	0.0530508	0.0415711	0.0431068	0.0445948	0.0374856
456	96	0.0929675	0.0907213	0.0807078	0.0811209	0.0673506	0.0689585	0.0659949	0.0615733	0.047973	0.0530508	0.0418426	0.0431068	0.0451379	0.0374856
456.2	96.2	0.092734	0.0907213	0.081028	0.0811209	0.06737	0.0689585	0.0656734	0.0615733	0.047936	0.0530508	0.0417039	0.0431068	0.0457027	0.0374856
456.4	96.4	0.0927051	0.0907213	0.0811001	0.0811209	0.0672316	0.0689585	0.0651961	0.0615733	0.0475204	0.0530508	0.0417223	0.0431068	0.0449431	0.0374856
456.6	96.6	0.0926325	0.0907213	0.0804632	0.0811209	0.066732	0.0689585	0.0648277	0.0615733	0.0472475	0.0530508	0.0412342	0.0431068	0.0443381	0.0374856
456.8	96.8	0.0925981	0.0907213	0.0802907	0.0811209	0.0665534	0.0689585	0.0647586	0.0615733	0.0471726	0.0530508	0.0414274	0.0431068	0.0439839	0.0374856
457	97	0.0924733	0.0907213	0.0796451	0.0811209	0.0661159	0.0689585	0.0649562	0.0615733	0.0467909	0.0530508	0.0413655	0.0431068	0.0435936	0.0374856
457.2	97.2	0.0919897	0.0907213	0.0794089	0.0811209	0.0658614	0.0689585	0.065144	0.0615733	0.0468298	0.0530508	0.0411112	0.0431068	0.0434371	0.0374856
457.4	97.4	0.09174	0.0907213	0.0795723	0.0811209	0.0662407	0.0689585	0.0654439	0.0615733	0.0469328	0.0530508	0.0414746	0.0431068	0.0436458	0.0374856
457.6	97.6	0.0910884	0.0907213	0.0790849	0.0811209	0.0659283	0.0689585	0.0654136	0.0615733	0.0465785	0.0530508	0.0410827	0.0431068	0.0427552	0.0374856
457.8	97.8	0.0908663	0.0907213	0.0787651	0.0811209	0.0655927	0.0689585	0.0653304	0.0615733	0.0463699	0.0530508	0.0407616	0.0431068	0.0419485	0.0374856
458	98	0.0906152	0.0907213	0.0788216	0.0811209	0.065313	0.0689585	0.0656789	0.0615733	0.046503	0.0530508	0.040618	0.0431068	0.0417898	0.0374856
458.2	98.2	0.090544	0.0907213	0.0787573	0.0811209	0.0655276	0.0689585	0.0663924	0.0615733	0.0466706	0.0530508	0.0406007	0.0431068	0.0416542	0.0374856
458.4	98.4	0.0905226	0.0907213	0.0794121	0.0811209	0.065965	0.0689585	0.067173	0.0615733	0.0471363	0.0530508	0.0411619	0.0431068	0.0417247	0.0374856
458.6	98.6	0.0906537	0.0907213	0.0792404	0.0811209	0.066306	0.0689585	0.0674522	0.0615733	0.0469823	0.0530508	0.0407123	0.0431068	0.0414885	0.0374856
458.8	98.8	0.0903524	0.0907213	0.0783381	0.0811209	0.0660797	0.0689585	0.0670114	0.0615733	0.0464462	0.0530508	0.0399004	0.0431068	0.0410218	0.0374856
459	99	0.0904946	0.0907213	0.0785399	0.0811209	0.0661338	0.0689585	0.0668197	0.0615733	0.0464812	0.0530508	0.0398583	0.0431068	0.0411736	0.0374856
459.2	99.2	0.0904473	0.0907213	0.0785706	0.0811209	0.0658575	0.0689585	0.0664894	0.0615733	0.0466634	0.0530508	0.0398671	0.0431068	0.0410754	0.0374856
459.4	99.4	0.0906128	0.0907213	0.0786014	0.0811209	0.0660316	0.0689585	0.0667017	0.0615733	0.0468443	0.0530508	0.0400001	0.0431068	0.0414709	0.0374856
459.6	99.6	0.090776	0.0907213	0.078249	0.0811209	0.065865	0.0689585	0.0665718	0.0615733	0.0469452	0.0530508	0.0401655	0.0431068	0.0414632	0.0374856
459.8	99.8	0.0905355	0.0907213	0.0785119	0.0811209	0.0656791	0.0689585	0.066536	0.0615733	0.04668	0.0530508	0.0400299	0.0431068	0.0418533	0.0374856
460	100	0.0906516	0.0907213	0.0784974	0.0811209	0.0660725	0.0689585	0.0662835	0.0615733	0.0465937	0.0530508	0.0400325	0.0431068	0.0423656	0.0374856
460.2	100.2	0.0905937	0.0907213	0.0788296	0.0811209	0.0659765	0.0689585	0.0657936	0.0615733	0.0459391	0.0530508	0.0402024	0.0431068	0.0425084	0.0374856
460.4	100.4	0.0914434	0.0907213	0.0790654	0.0811209	0.0662155	0.0689585	0.0659847	0.0615733	0.0466409	0.0530508	0.0411254	0.0431068	0.0427888	0.0374856
460.6	100.6	0.0915639	0.0907213	0.0789785	0.0811209	0.0659081	0.0689585	0.0660006	0.0615733	0.0469638	0.0530508	0.0412414	0.0431068	0.042997	0.0374856
460.8	100.8	0.0917313	0.0907213	0.0791189	0.0811209	0.0663969	0.0689585	0.0662382	0.0615733	0.0469123	0.0530508	0.0416889	0.0431068	0.0434668	0.0374856
461	101	0.0911667	0.0907213	0.0787798	0.0811209	0.0659275	0.0689585	0.065588	0.0615733	0.0462134	0.0530508	0.0414534	0.0431068	0.0435246	0.0374856
461.2	101.2	0.0913073	0.0907213	0.0794378	0.0811209	0.0661469	0.0689585	0.0658584	0.0615733	0.046228	0.0530508	0.0415355	0.0431068	0.0440623	0.0374856
461.4	101.4	0.0909024	0.0907213	0.0793418	0.0811209	0.066057	0.0689585	0.0660206	0.0615733	0.0459925	0.0530508	0.0414934	0.0431068	0.043617	0.0374856
461.6	101.6	0.0912049	0.0907213	0.0796631	0.0811209	0.065981	0.0689585	0.0660222	0.0615733	0.0462953	0.0530508	0.0415487	0.0431068	0.0440119	0.0374856
461.8	101.8	0.0917586	0.0907213	0.0800717	0.0811209	0.0662369	0.0689585	0.0662446	0.0615733	0.0468564	0.0530508	0.0419073	0.0431068	0.0440988	0.0374856
462	102	0.0924876	0.0907213	0.0805494	0.0811209	0.0665442	0.0689585	0.0668331	0.0615733	0.0470422	0.0530508	0.0425823	0.0431068	0.0443954	0.0374856
462.2	102.2	0.0921536	0.0907213	0.0801829	0.0811209	0.0668443	0.0689585	0.0665516	0.0615733	0.0466442	0.0530508	0.0424727	0.0431068	0.0440947	0.0374856
462.4	102.4	0.0922753	0.0907213	0.0804328	0.0811209	0.0668067	0.0689585	0.0662847	0.0615733	0.0466822	0.0530508	0.0425263	0.0431068	0.0440385	0.0374856
462.6	102.6	0.0926044	0.0907213	0.0802335	0.0811209	0.0669463	0.0689585	0.0659467	0.0615733	0.0464617	0.0530508	0.0422631	0.0431068	0.0437909	0.0374856
462.8	102.8	0.0928819	0.0907213	0.0799954	0.0811209	0.0667802	0.0689585	0.0660701	0.0615733	0.0464895	0.0530508	0.0422759	0.0431068	0.0438981	0.0374856
463	103	0.0934635	0.0907213	0.080872	0.0811209	0.0666102	0.0689585	0.0661194	0.0615733	0.0468353	0.0530508	0.0429038	0.0431068	0.0441875	0.0374856
463.2	103.2	0.0933881	0.0907213	0.0806939	0.0811209	0.0660326	0.0689585	0.066299	0.0615733	0.0468006	0.0530508	0.0428053	0.0431068	0.0439198	0.0374856
463.4	103.4	0.0932463	0.0907213	0.0807285	0.0811209	0.0658168	0.0689585	0.0662983	0.0615733	0.0468087	0.0530508	0.0427176	0.0431068	0.0437692	0.0374856
463.6	103.6	0.0930413	0.0907213	0.080342	0.0811209	0.0653961	0.0689585	0.0662232	0.0615733	0.04654	0.0530508	0.0427002	0.0431068	0.0436112	0.0374856
463.8	103.8	0.0929496	0.0907213	0.0805935	0.0811209	0.0654583	0.0689585	0.0660596	0.0615733	0.0464649	0.0530508	0.0427828	0.0431068	0.0434589	0.0374856
464	104	0.0929883	0.0907213	0.0809186	0.0811209	0.0661287	0.0689585	0.0659546	0.0615733	0.0466031	0.0530508	0.0430565	0.0431068	0.0432231	0.0374856
464.2	104.2	0.093249	0.0907213	0.0809797	0.0811209	0.0662139	0.0689585	0.0666187	0.0615733	0.0465761	0.0530508	0.0434448	0.0431068	0.0431025	0.0374856
464.4	104.4	0.0935317	0.0907213	0.0816145	0.0811209	0.0667932	0.0689585	0.0671541	0.0615733	0.0473831	0.0530508	0.0435838	0.0431068	0.0431885	0.0374856
464.6	104.6	0.0930273	0.0907213	0.0816013	0.0811209	0.066694	0.0689585	0.0670121	0.0615733	0.0468428	0.0530508	0.0435806	0.0431068	0.042936	0.0374856
464.8	104.8	0.0925	0.0907213	0.0814638	0.0811209	0.0666523	0.0689585	0.0669215	0.0615733	0.0465122	0.0530508	0.0431554	0.0431068	0.0428132	0.0374856
465	105	0.0919344	0.0907213	0.0808557	0.0811209	0.0657873	0.0689585	0.06627	0.0615733	0.0457918	0.0530508	0.0421891	0.0431068	0.0420784	0.0374856
465.2	105.2	0.0920226	0.0907213	0.0809062	0.0811209	0.0659966	0.0689585	0.0665847	0.0615733	0.0456807	0.0530508	0.0421559	0.0431068	0.042227	0.0374856
465.4	105.4	0.0915579	0.0907213	0.0808026	0.0811209	0.0660771	0.0689585	0.0664136	0.0615733	0.0460283	0.0530508	0.041898	0.0431068	0.0423319	0.0374856
465.6	105.6	0.0919536	0.0907213	0.0811749	0.0811209	0.0669882	0.0689585	0.0665847	0.0615733	0.0466085	0.0530508	0.0419146	0.0431068	0.0427479	0.0374856
465.8	105.8	0.0918566	0.0907213	0.0811226	0.0811209	0.0674082	0.0689585	0.066509	0.0615733	0.0463894	0.0530508	0.0420351	0.0431068	0.0420861	0.0374856
466	106	0.0917433	0.0907213	0.0808929	0.0811209	0.0672133	0.0689585	0.0661043	0.0615733	0.045831	0.0530508	0.0416622	0.0431068	0.0419861	0.0374856
466.2	106.2	0.0906572	0.0907213	0.0804102	0.0811209	0.0667899	0.0689585	0.0654798	0.0615733	0.0455414	0.0530508	0.0409822	0.0431068	0.0416028	0.0374856
466.4	106.4	0.091323	0.0907213	0.080496	0.0811209	0.067007	0.0689585	0.0657753	0.0615733	0.0458506	0.0530508	0.0410129	0.0431068	0.0417946	0.0374856
466.6	106.6	0.0915392	0.0907213	0.0803937	0.0811209	0.0668008	0.0689585	0.0652623	0.0615733	0.045541	0.0530508	0.0411216	0.0431068	0.0416334	0.0374856
466.8	106.8	0.0916995	0.0907213	0.0803741	0.0811209	0.0667526	0.0689585	0.0653327	0.0615733	0.0459851	0.0530508	0.0411591	0.0431068	0.042125	0.0374856
467	107	0.0918993	0.0907213	0.0810417	0.0811209	0.0662466	0.0689585	0.0647873	0.0615733	0.0462666	0.0530508	0.0411611	0.0431068	0.0423183	0.0374856
467.2	107.2	0.0920202	0.0907213	0.0810167	0.0811209	0.0658832	0.0689585	0.065351	0.0615733	0.0464989	0.0530508	0.0417756	0.0431068	0.0428709	0.0374856
467.4	107.4	0.0927726	0.0907213	0.0812506	0.0811209	0.0663964	0.0689585	0.0654326	0.0615733	0.0470575	0.0530508	0.0422671	0.0431068	0.0435143	0.0374856
467.6	107.6	0.0932253	0.0907213	0.0816904	0.0811209	0.0665018	0.0689585	0.0659116	0.0615733	0.0471495	0.0530508	0.0428828	0.0431068	0.0442885	0.0374856
467.8	107.8	0.0934871	0.0907213	0.0817022	0.0811209	0.0667486	0.0689585	0.0662093	0.0615733	0.047402	0.0530508	0.0428584	0.0431068	0.0440445	0.0374856
468	108	0.0937232	0.0907213	0.0817605	0.0811209	0.0675439	0.0689585	0.0666619	0.0615733	0.0480141	0.0530508	0.0431609	0.0431068	0.0440735	0.0374856
468.2	108.2	0.0941109	0.0907213	0.0817404	0.0811209	0.0681364	0.0689585	0.0671734	0.0615733	0.0485817	0.0530508	0.0436971	0.0431068	0.0442979	0.0374856
468.4	108.4	0.0941873	0.0907213	0.0824546	0.0811209	0.0683813	0.0689585	0.0671729	0.0615733	0.0491303	0.0530508	0.0437551	0.0431068	0.0445165	0.0374856
468.6	108.6	0.0944847	0.0907213	0.0823361	0.0811209	0.0683866	0.0689585	0.0672374	0.0615733	0.0491096	0.0530508	0.0442695	0.0431068	0.0447588	0.0374856
468.8	108.8	0.0944233	0.0907213	0.0822975	0.0811209	0.0680749	0.0689585	0.0674597	0.0615733	0.0492981	0.0530508	0.0442721	0.0431068	0.0444106	0.0374856
469	109	0.0948134	0.0907213	0.0817263	0.0811209	0.06802	0.0689585	0.0671004	0.0615733	0.0490877	0.0530508	0.0442322	0.0431068	0.0444561	0.0374856
469.2	109.2	0.0948564	0.0907213	0.082661	0.0811209	0.0683968	0.0689585	0.0678706	0.0615733	0.0494816	0.0530508	0.0450132	0.0431068	0.0452817	0.0374856
469.4	109.4	0.094956	0.0907213	0.082897	0.0811209	0.0687534	0.0689585	0.0685409	0.0615733	0.0498193	0.0530508	0.0452717	0.0431068	0.0455112	0.0374856
469.6	109.6	0.0943328	0.0907213	0.0822856	0.0811209	0.0686949	0.0689585	0.0683234	0.0615733	0.0492656	0.0530508	0.0447281	0.0431068	0.0448349	0.0374856
469.8	109.8	0.0938092	0.0907213	0.0818014	0.0811209	0.0686462	0.0689585	0.0684984	0.0615733	0.0488525	0.0530508	0.0443648	0.0431068	0.0449549	0.0374856
470	110	0.0934917	0.0907213	0.0812336	0.0811209	0.0678509	0.0689585	0.0683271	0.0615733	0.0484102	0.0530508	0.0438676	0.0431068	0.0446788	0.0374856
470.2	110.2	0.0931894	0.0907213	0.0811181	0.0811209	0.0678685	0.0689585	0.0686865	0.0615733	0.0482629	0.0530508	0.043907	0.0431068	0.0443007	0.0374856
470.4	110.4	0.0930629	0.0907213	0.0808663	0.0811209	0.0675988	0.0689585	0.0680629	0.0615733	0.0477186	0.0530508	0.0437865	0.0431068	0.0437702	0.0374856
470.6	110.6	0.0929253	0.0907213	0.0810215	0.0811209	0.0675643	0.0689585	0.0676855	0.0615733	0.0475131	0.0530508	0.0436151	0.0431068	0.0435876	0.0374856
470.8	110.8	0.0924871	0.0907213	0.0812735	0.0811209	0.0676151	0.0689585	0.0672518	0.0615733	0.0473584	0.0530508	0.043293	0.0431068	0.0433277	0.0374856
471	111	0.0923687	0.0907213	0.0817899	0.0811209	0.0672637	0.0689585	0.0672913	0.0615733	0.0470902	0.0530508	0.0435464	0.0431068	0.0435983	0.0374856
471.2	111.2	0.0926781	0.0907213	0.0817544	0.0811209	0.0672992	0.0689585	0.0676118	0.0615733	0.047054	0.0530508	0.0439676	0.0431068	0.0437673	0.0374856
471.4	111.4	0.0931941	0.0907213	0.0816765	0.0811209	0.0678999	0.0689585	0.0675307	0.0615733	0.0473367	0.0530508	0.0437278	0.0431068	0.0439949	0.0374856
471.6	111.6	0.0932087	0.0907213	0.0818379	0.0811209	0.0677382	0.0689585	0.067749	0.0615733	0.0474993	0.0530508	0.0434667	0.0431068	0.0436425	0.0374856
471.8	111.8	0.0931655	0.0907213	0.0817596	0.0811209	0.0677209	0.0689585	0.0676447	0.0615733	0.0478028	0.0530508	0.0429983	0.0431068	0.0432371	0.0374856
472	112	0.0934321	0.0907213	0.0820645	0.0811209	0.0681338	0.0689585	0.0676581	0.0615733	0.0485226	0.0530508	0.0429768	0.0431068	0.0436793	0.0374856
472.2	112.2	0.0928018	0.0907213	0.0823517	0.0811209	0.0678907	0.0689585	0.0672612	0.0615733	0.0483725	0.0530508	0.0425933	0.0431068	0.043294	0.0374856
472.4	112.4	0.0927548	0.0907213	0.0824054	0.0811209	0.0677635	0.0689585	0.0672539	0.0615733	0.048207	0.0530508	0.0422167	0.0431068	0.0435002	0.0374856
472.6	112.6	0.0926548	0.0907213	0.0824512	0.0811209	0.0678648	0.0689585	0.0669405	0.0615733	0.0479123	0.0530508	0.0423543	0.0431068	0.0439975	0.0374856
472.8	112.8	0.0925132	0.0907213	0.0826053	0.0811209	0.0675546	0.0689585	0.0667302	0.0615733	0.047454	0.0530508	0.0422678	0.0431068	0.0439973	0.0374856
473	113	0.092464	0.0907213	0.0826146	0.0811209	0.0675283	0.0689585	0.0664121	0.0615733	0.0471574	0.0530508	0.0420304	0.0431068	0.0444705	0.0374856
473.2	113.2	0.0917392	0.0907213	0.082811	0.0811209	0.0671409	0.0689585	0.0662522	0.0615733	0.0468077	0.0530508	0.0419325	0.0431068	0.0447702	0.0374856
473.4	113.4	0.0913081	0.0907213	0.0822205	0.0811209	0.0666781	0.0689585	0.066005	0.0615733	0.0466143	0.0530508	0.0414492	0.0431068	0.0444147	0.0374856
473.6	113.6	0.0909137	0.0907213	0.0812809	0.0811209	0.0662637	0.0689585	0.0649854	0.0615733	0.0464197	0.0530508	0.040708	0.0431068	0.044003	0.0374856
473.8	113.8	0.0908075	0.0907213	0.0811885	0.0811209	0.0658096	0.0689585	0.0647002	0.0615733	0.0465958	0.0530508	0.0403995	0.0431068	0.0441798	0.0374856
474	114	0.0909125	0.0907213	0.0810691	0.0811209	0.0650923	0.0689585	0.0644442	0.0615733	0.0463694	0.0530508	0.0402578	0.0431068	0.0432846	0.0374856
474.2	114.2	0.0909083	0.0907213	0.081364	0.0811209	0.0648447	0.0689585	0.0644176	0.0615733	0.0461578	0.0530508	0.0400061	0.0431068	0.0429238	0.0374856
474.4	114.4	0.0908269	0.0907213	0.0814227	0.0811209	0.0649223	0.0689585	0.0641182	0.0615733	0.0464329	0.0530508	0.0402994	0.0431068	0.0430843	0.0374856
474.6	114.6	0.0912198	0.0907213	0.0815394	0.0811209	0.06546	0.0689585	0.0645037	0.0615733	0.0468541	0.0530508	0.0406495	0.0431068	0.0432286	0.0374856
474.8	114.8	0.0912494	0.0907213	0.0817657	0.0811209	0.0659199	0.0689585	0.0643476	0.0615733	0.0469111	0.0530508	0.0414745	0.0431068	0.0435956	0.0374856
475	115	0.0920288	0.0907213	0.0822188	0.0811209	0.0662258	0.0689585	0.0652366	0.0615733	0.0475379	0.0530508	0.0420416	0.0431068	0.0438091	0.0374856
475.2	115.2	0.0931741	0.0907213	0.0826588	0.0811209	0.0665648	0.0689585	0.0656427	0.0615733	0.0483115	0.0530508	0.04236	0.0431068	0.0436273	0.0374856
475.4	115.4	0.0938937	0.0907213	0.0829187	0.0811209	0.0671099	0.0689585	0.0666024	0.0615733	0.0492163	0.0530508	0.0426442	0.0431068	0.0433853	0.0374856
475.6	115.6	0.0939815	0.0907213	0.0831324	0.0811209	0.067378	0.0689585	0.0674112	0.0615733	0.0497807	0.0530508	0.0427264	0.0431068	0.0434242	0.0374856
475.8	115.8	0.0945769	0.0907213	0.083112	0.0811209	0.0681432	0.0689585	0.0682667	0.0615733	0.0504489	0.0530508	0.0428504	0.0431068	0.0440386	0.0374856
476	116	0.0941151	0.0907213	0.0831048	0.0811209	0.0681164	0.0689585	0.0684158	0.0615733	0.0507532	0.0530508	0.0427478	0.0431068	0.0438549	0.0374856
476.2	116.2	0.0937411	0.0907213	0.0829685	0.0811209	0.0678772	0.0689585	0.0686049	0.0615733	0.0500821	0.0530508	0.0426612	0.0431068	0.0432171	0.0374856
476.4	116.4	0.0940719	0.0907213	0.0831295	0.0811209	0.0683985	0.0689585	0.0693093	0.0615733	0.0504184	0.0530508	0.0428901	0.0431068	0.0438517	0.0374856
476.6	116.6	0.0938576	0.0907213	0.0832525	0.0811209	0.0684859	0.0689585	0.069144	0.0615733	0.0502271	0.0530508	0.0430753	0.0431068	0.044032	0.0374856
476.8	116.8	0.0941309	0.0907213	0.0832379	0.0811209	0.0684119	0.0689585	0.0691936	0.0615733	0.049812	0.0530508	0.0434248	0.0431068	0.0440196	0.0374856
477	117	0.0936129	0.0907213	0.0827201	0.0811209	0.0681543	0.0689585	0.0686981	0.0615733	0.049578	0.0530508	0.0431067	0.0431068	0.0440765	0.0374856
477.2	117.2	0.0927803	0.0907213	0.082196	0.0811209	0.0678336	0.0689585	0.0680098	0.0615733	0.04942	0.0530508	0.0430622	0.0431068	0.0439302	0.0374856
477.4	117.4	0.092546	0.0907213	0.0815448	0.0811209	0.0675471	0.0689585	0.0673376	0.0615733	0.0493579	0.0530508	0.0428059	0.0431068	0.0433161	0.0374856
477.6	117.6	0.0921831	0.0907213	0.0806509	0.0811209	0.0671035	0.0689585	0.0665753	0.0615733	0.0487568	0.0530508	0.042389	0.0431068	0.042704	0.0374856
477.8	117.8	0.0917463	0.0907213	0.0804447	0.0811209	0.0663716	0.0689585	0.0660931	0.0615733	0.0482013	0.0530508	0.0420931	0.0431068	0.0424418	0.0374856
478	118	0.0916114	0.0907213	0.0801113	0.0811209	0.0664335	0.0689585	0.0656537	0.0615733	0.0479759	0.0530508	0.0420089	0.0431068	0.0420961	0.0374856
478.2	118.2	0.0913262	0.0907213	0.0800448	0.0811209	0.0664266	0.0689585	0.065643	0.0615733	0.0475477	0.0530508	0.0422655	0.0431068	0.0424022	0.0374856
478.4	118.4	0.0915437	0.0907213	0.0806627	0.0811209	0.0668977	0.0689585	0.0655384	0.0615733	0.0478987	0.0530508	0.0431947	0.0431068	0.0431523	0.0374856
478.6	118.6	0.0913669	0.0907213	0.0803795	0.0811209	0.0671773	0.0689585	0.0652125	0.0615733	0.0474718	0.0530508	0.043275	0.0431068	0.0432754	0.0374856
478.8	118.8	0.0916832	0.0907213	0.0808465	0.0811209	0.067378	0.0689585	0.065152	0.0615733	0.0470068	0.0530508	0.0434484	0.0431068	0.0436445	0.0374856
479	119	0.0917611	0.0907213	0.0811908	0.0811209	0.0672745	0.0689585	0.0651028	0.0615733	0.0470362	0.0530508	0.0431549	0.0431068	0.0428318	0.0374856
479.2	119.2	0.0921446	0.0907213	0.0817667	0.0811209	0.0673993	0.0689585	0.0649975	0.0615733	0.0469242	0.0530508	0.0435764	0.0431068	0.0429544	0.0374856
479.4	119.4	0.092188	0.0907213	0.0822706	0.0811209	0.0682484	0.0689585	0.0657363	0.0615733	0.0471327	0.0530508	0.0436261	0.0431068	0.0430376	0.0374856
479.6	119.6	0.0923366	0.0907213	0.0825611	0.0811209	0.0685342	0.0689585	0.0659378	0.0615733	0.0474104	0.0530508	0.0434772	0.0431068	0.0435807	0.0374856
479.8	119.8	0.0929094	0.0907213	0.0829516	0.0811209	0.0689064	0.0689585	0.0659413	0.0615733	0.047637	0.0530508	0.0437478	0.0431068	0.0440908	0.0374856
480	120	0.0928285	0.0907213	0.0837476	0.0811209	0.068668	0.0689585	0.0657812	0.0615733	0.0475029	0.0530508	0.0437934	0.0431068	0.0442149	0.0374856
480.2	120.2	0.0932117	0.0907213	0.084017	0.0811209	0.0688145	0.0689585	0.0659138	0.0615733	0.0474037	0.0530508	0.0440688	0.0431068	0.0444704	0.0374856
480.4	120.4	0.0935547	0.0907213	0.0846508	0.0811209	0.06929	0.0689585	0.066332	0.0615733	0.0482428	0.0530508	0.0444449	0.0431068	0.0449237	0.0374856
480.6	120.6	0.0938591	0.0907213	0.0847815	0.0811209	0.0693447	0.0689585	0.0665624	0.0615733	0.0481753	0.0530508	0.0446851	0.0431068	0.0450068	0.0374856
480.8	120.8	0.0943252	0.0907213	0.0846926	0.0811209	0.0698246	0.0689585	0.067338	0.0615733	0.0486312	0.0530508	0.0451984	0.0431068	0.0452921	0.0374856
481	121	0.0939659	0.0907213	0.0847692	0.0811209	0.0697416	0.0689585	0.0676192	0.0615733	0.0486491	0.0530508	0.0447601	0.0431068	0.0453939	0.0374856
481.2	121.2	0.0932914	0.0907213	0.0841634	0.0811209	0.0693708	0.0689585	0.0676064	0.0615733	0.0483262	0.0530508	0.0445474	0.0431068	0.0449419	0.0374856
481.4	121.4	0.0936064	0.0907213	0.0838919	0.0811209	0.0693743	0.0689585	0.067629	0.0615733	0.0480292	0.0530508	0.0445369	0.0431068	0.0449768	0.0374856
481.6	121.6	0.0934702	0.0907213	0.0836008	0.0811209	0.0693996	0.0689585	0.0683383	0.0615733	0.0479528	0.0530508	0.0445489	0.0431068	0.0445133	0.0374856
481.8	121.8	0.0933797	0.0907213	0.083673	0.0811209	0.0691901	0.0689585	0.068137	0.0615733	0.0480831	0.0530508	0.0442622	0.0431068	0.0445103	0.0374856
482	122	0.0931469	0.0907213	0.0836191	0.0811209	0.0689557	0.0689585	0.0679533	0.0615733	0.0480744	0.0530508	0.0436421	0.0431068	0.0441324	0.0374856
482.2	122.2	0.0933583	0.0907213	0.0836391	0.0811209	0.0689163	0.0689585	0.0684665	0.0615733	0.048236	0.0530508	0.0436738	0.0431068	0.0440337	0.0374856
482.4	122.4	0.0934189	0.0907213	0.0839153	0.0811209	0.0687231	0.0689585	0.0685496	0.0615733	0.0489375	0.0530508	0.04357	0.0431068	0.0445626	0.0374856
482.6	122.6	0.0931664	0.0907213	0.0834605	0.0811209	0.0685248	0.0689585	0.0687955	0.0615733	0.0489365	0.0530508	0.043024	0.0431068	0.044595	0.0374856
482.8	122.8	0.0935129	0.0907213	0.0837794	0.0811209	0.0684278	0.0689585	0.0688275	0.0615733	0.0485833	0.0530508	0.0427377	0.0431068	0.0442781	0.0374856
483	123	0.0936784	0.0907213	0.0836245	0.0811209	0.0685277	0.0689585	0.0689163	0.0615733	0.0486354	0.0530508	0.0429217	0.0431068	0.044001	0.0374856
483.2	123.2	0.0941301	0.0907213	0.0838752	0.0811209	0.0684933	0.0689585	0.0689278	0.0615733	0.0481851	0.0530508	0.04261	0.0431068	0.0441349	0.0374856
483.4	123.4	0.0946041	0.0907213	0.0841265	0.0811209	0.0691317	0.0689585	0.0693607	0.0615733	0.0484994	0.0530508	0.042619	0.0431068	0.044881	0.0374856
483.6	123.6	0.0952637	0.0907213	0.0839707	0.0811209	0.0692176	0.0689585	0.0688631	0.0615733	0.0491804	0.0530508	0.0427533	0.0431068	0.0453152	0.0374856
483.8	123.8	0.0949658	0.0907213	0.0840654	0.0811209	0.0694853	0.0689585	0.068365	0.0615733	0.0488903	0.0530508	0.0424411	0.0431068	0.045432	0.0374856
484	124	0.095124	0.0907213	0.0840316	0.0811209	0.0697729	0.0689585	0.0682876	0.0615733	0.0491961	0.0530508	0.0426757	0.0431068	0.0454567	0.0374856
484.2	124.2	0.0947761	0.0907213	0.083823	0.0811209	0.0698782	0.0689585	0.0682599	0.0615733	0.0494209	0.0530508	0.0426755	0.0431068	0.0453829	0.0374856
484.4	124.4	0.0954658	0.0907213	0.0840682	0.0811209	0.0700423	0.0689585	0.0683384	0.0615733	0.0500404	0.0530508	0.04292	0.0431068	0.0454989	0.0374856
484.6	124.6	0.0958808	0.0907213	0.0839416	0.0811209	0.0702798	0.0689585	0.0689881	0.0615733	0.0499136	0.0530508	0.0434391	0.0431068	0.0457407	0.0374856
484.8	124.8	0.0956535	0.0907213	0.0834461	0.0811209	0.0701143	0.0689585	0.0686863	0.0615733	0.0496896	0.0530508	0.0434614	0.0431068	0.0456677	0.0374856
485	125	0.0950416	0.0907213	0.0826871	0.0811209	0.0694016	0.0689585	0.0682739	0.0615733	0.0487192	0.0530508	0.043118	0.0431068	0.0453266	0.0374856
485.2	125.2	0.0939972	0.0907213	0.0818129	0.0811209	0.0689479	0.0689585	0.0675737	0.0615733	0.0478429	0.0530508	0.0431906	0.0431068	0.0449546	0.0374856
485.4	125.4	0.0945795	0.0907213	0.082104	0.0811209	0.0689965	0.0689585	0.0675013	0.0615733	0.0482803	0.0530508	0.0438174	0.0431068	0.0450231	0.0374856
485.6	125.6	0.0940098	0.0907213	0.0820325	0.0811209	0.0685784	0.0689585	0.0672671	0.0615733	0.0476786	0.0530508	0.0437235	0.0431068	0.0442179	0.0374856
485.8	125.8	0.093971	0.0907213	0.0820915	0.0811209	0.0678637	0.0689585	0.0669845	0.0615733	0.0473258	0.0530508	0.0436332	0.0431068	0.0440144	0.0374856
486	126	0.094061	0.0907213	0.0821822	0.0811209	0.0676386	0.0689585	0.0670064	0.0615733	0.0473252	0.0530508	0.0437342	0.0431068	0.0435172	0.0374856
486.2	126.2	0.0940816	0.0907213	0.0821422	0.0811209	0.0674821	0.0689585	0.0670386	0.0615733	0.0475708	0.0530508	0.0442478	0.0431068	0.0434462	0.0374856
486.4	126.4	0.0938494	0.0907213	0.082314	0.0811209	0.0671133	0.0689585	0.0670643	0.0615733	0.0479841	0.0530508	0.044285	0.0431068	0.0435451	0.0374856
486.6	126.6	0.09407	0.0907213	0.0826322	0.0811209	0.067044	0.0689585	0.0673721	0.0615733	0.0479887	0.0530508	0.0442681	0.0431068	0.0432768	0.0374856
486.8	126.8	0.094184	0.0907213	0.0826276	0.0811209	0.0670619	0.0689585	0.0672016	0.0615733	0.0476164	0.0530508	0.0444099	0.0431068	0.0430232	0.0374856
487	127	0.0944359	0.0907213	0.0827644	0.0811209	0.0671648	0.0689585	0.0673957	0.0615733	0.0476936	0.0530508	0.0449144	0.0431068	0.0433497	0.0374856
487.2	127.2	0.0945081	0.0907213	0.0830156	0.0811209	0.0673274	0.0689585	0.0673489	0.0615733	0.047843	0.0530508	0.044666	0.0431068	0.0436172	0.0374856
487.4	127.4	0.0947706	0.0907213	0.0830006	0.0811209	0.0678646	0.0689585	0.0674671	0.0615733	0.04866	0.0530508	0.045153	0.0431068	0.0443959	0.0374856
487.6	127.6	0.094626	0.0907213	0.0832778	0.0811209	0.0678793	0.0689585	0.0671307	0.0615733	0.049195	0.0530508	0.0450152	0.0431068	0.0441743	0.0374856
487.8	127.8	0.0938779	0.0907213	0.0833537	0.0811209	0.067676	0.0689585	0.0668208	0.0615733	0.0485578	0.0530508	0.0443613	0.0431068	0.0439352	0.0374856
488	128	0.0938959	0.0907213	0.0828591	0.0811209	0.0677362	0.0689585	0.0666075	0.0615733	0.0486713	0.0530508	0.0441399	0.0431068	0.0439776	0.0374856
488.2	128.2	0.0940047	0.0907213	0.0830995	0.0811209	0.0679295	0.0689585	0.0666057	0.0615733	0.0487581	0.0530508	0.043769	0.0431068	0.0440863	0.0374856
488.4	128.4	0.0941643	0.0907213	0.0829674	0.0811209	0.0675669	0.0689585	0.0660788	0.0615733	0.0486183	0.0530508	0.0436588	0.0431068	0.043903	0.0374856
488.6	128.6	0.0939724	0.0907213	0.0827981	0.0811209	0.0675366	0.0689585	0.0660682	0.0615733	0.0481004	0.0530508	0.0435217	0.0431068	0.0440275	0.0374856
488.8	128.8	0.0931906	0.0907213	0.0823462	0.0811209	0.0671901	0.0689585	0.0653467	0.0615733	0.0478208	0.0530508	0.0428881	0.0431068	0.0439753	0.0374856
489	129	0.092835	0.0907213	0.081837	0.0811209	0.0669362	0.0689585	0.0648963	0.0615733	0.0474629	0.0530508	0.0426373	0.0431068	0.0436191	0.0374856
489.2	129.2	0.0927144	0.0907213	0.0820035	0.0811209	0.0670565	0.0689585	0.0643944	0.0615733	0.047746	0.0530508	0.0425826	0.0431068	0.0441264	0.0374856
489.4	129.4	0.0935915	0.0907213	0.0827053	0.0811209	0.067016	0.0689585	0.0646167	0.0615733	0.0480261	0.0530508	0.0430073	0.0431068	0.0442118	0.0374856
489.6	129.6	0.0933236	0.0907213	0.0830217	0.0811209	0.066783	0.0689585	0.0646826	0.0615733	0.0475904	0.0530508	0.0426831	0.0431068	0.0439611	0.0374856
489.8	129.8	0.0937868	0.0907213	0.0830799	0.0811209	0.0668469	0.0689585	0.0648253	0.0615733	0.047689	0.0530508	0.0429037	0.0431068	0.0440784	0.0374856
490	130	0.0937459	0.0907213	0.0827244	0.0811209	0.0668098	0.0689585	0.0647132	0.0615733	0.0477389	0.0530508	0.0425332	0.0431068	0.0442643	0.0374856
490.2	130.2	0.0940427	0.0907213	0.0830178	0.0811209	0.0667775	0.0689585	0.0651024	0.0615733	0.0480055	0.0530508	0.0428453	0.0431068	0.0446073	0.0374856
490.4	130.4	0.0944701	0.0907213	0.0830847	0.0811209	0.0672088	0.0689585	0.0655263	0.0615733	0.0482681	0.0530508	0.0430995	0.0431068	0.0445834	0.0374856
490.6	130.6	0.094676	0.0907213	0.0829858	0.0811209	0.0675476	0.0689585	0.0658721	0.0615733	0.0479833	0.0530508	0.0430491	0.0431068	0.0450431	0.0374856
490.8	130.8	0.0943577	0.0907213	0.0827379	0.0811209	0.0674476	0.0689585	0.066201	0.0615733	0.0476796	0.0530508	0.043124	0.0431068	0.0450734	0.0374856
491	131	0.0945362	0.0907213	0.0827335	0.0811209	0.0679232	0.0689585	0.066686	0.0615733	0.0476774	0.0530508	0.0437187	0.0431068	0.0452904	0.0374856
491.2	131.2	0.094527	0.0907213	0.0825491	0.0811209	0.0679912	0.0689585	0.0668819	0.0615733	0.047853	0.0530508	0.0438809	0.0431068	0.0453843	0.0374856
491.4	131.4	0.0946152	0.0907213	0.082282	0.0811209	0.0679327	0.0689585	0.0670675	0.0615733	0.0479861	0.0530508	0.0437919	0.0431068	0.0452111	0.0374856
491.6	131.6	0.0947395	0.0907213	0.0824624	0.0811209	0.0676205	0.0689585	0.0673051	0.0615733	0.0477896	0.0530508	0.0436829	0.0431068	0.0447523	0.0374856
491.8	131.8	0.0943326	0.0907213	0.0824986	0.0811209	0.0670818	0.0689585	0.0672554	0.0615733	0.0475662	0.0530508	0.043561	0.0431068	0.0444785	0.0374856
492	132	0.094069	0.0907213	0.0825281	0.0811209	0.0669189	0.0689585	0.0674328	0.0615733	0.0477298	0.0530508	0.0435347	0.0431068	0.0445203	0.0374856
492.2	132.2	0.0939395	0.0907213	0.0830254	0.0811209	0.0671327	0.0689585	0.0680782	0.0615733	0.0480446	0.0530508	0.0437702	0.0431068	0.04474	0.0374856
492.4	132.4	0.0937972	0.0907213	0.0834054	0.0811209	0.066782	0.0689585	0.068216	0.0615733	0.0478986	0.0530508	0.0438196	0.0431068	0.0448288	0.0374856
492.6	132.6	0.0937941	0.0907213	0.0837851	0.0811209	0.0670603	0.0689585	0.0685425	0.0615733	0.0484005	0.0530508	0.0437195	0.0431068	0.044811	0.0374856
492.8	132.8	0.0940245	0.0907213	0.0836355	0.0811209	0.0671814	0.0689585	0.0685936	0.0615733	0.0488373	0.0530508	0.0437481	0.0431068	0.0448581	0.0374856
493	133	0.0938894	0.0907213	0.0835022	0.0811209	0.0668633	0.0689585	0.0678633	0.0615733	0.0487821	0.0530508	0.0436378	0.0431068	0.0447044	0.0374856
493.2	133.2	0.0942441	0.0907213	0.0837646	0.0811209	0.0668953	0.0689585	0.0681884	0.0615733	0.0491461	0.0530508	0.0435497	0.0431068	0.0452653	0.0374856
493.4	133.4	0.0945162	0.0907213	0.0837951	0.0811209	0.0666024	0.0689585	0.0680818	0.0615733	0.0493943	0.0530508	0.0435716	0.0431068	0.0443212	0.0374856
493.6	133.6	0.0943785	0.0907213	0.0835054	0.0811209	0.0670488	0.0689585	0.0683219	0.0615733	0.0494372	0.0530508	0.0431222	0.0431068	0.0440058	0.0374856
493.8	133.8	0.0939198	0.0907213	0.0828042	0.0811209	0.0670096	0.0689585	0.0677142	0.0615733	0.0490557	0.0530508	0.0428233	0.0431068	0.0438667	0.0374856
494	134	0.0931705	0.0907213	0.0820344	0.0811209	0.0670767	0.0689585	0.0676159	0.0615733	0.0489926	0.0530508	0.0422345	0.0431068	0.0435981	0.0374856
494.2	134.2	0.0929941	0.0907213	0.0816788	0.0811209	0.0674311	0.0689585	0.0674574	0.0615733	0.0486683	0.0530508	0.042465	0.0431068	0.0436054	0.0374856
494.4	134.4	0.092343	0.0907213	0.0807711	0.0811209	0.0678821	0.0689585	0.066477	0.0615733	0.0478934	0.0530508	0.0421962	0.0431068	0.0431587	0.0374856
494.6	134.6	0.0917954	0.0907213	0.0805699	0.0811209	0.0676956	0.0689585	0.0661191	0.0615733	0.047672	0.0530508	0.041992	0.0431068	0.0432974	0.0374856
494.8	134.8	0.0915235	0.0907213	0.0805491	0.0811209	0.0680497	0.0689585	0.0664807	0.0615733	0.0479847	0.0530508	0.0421152	0.0431068	0.0432347	0.0374856
495	135	0.0917685	0.0907213	0.0808789	0.0811209	0.0682825	0.0689585	0.0664177	0.0615733	0.0478729	0.0530508	0.0424333	0.0431068	0.0434614	0.0374856
495.2	135.2	0.0919491	0.0907213	0.0809102	0.0811209	0.0682942	0.0689585	0.0666638	0.0615733	0.0479363	0.0530508	0.0423464	0.0431068	0.0434074	0.0374856
495.4	135.4	0.0918815	0.0907213	0.0810026	0.0811209	0.0679978	0.0689585	0.0665934	0.0615733	0.047788	0.0530508	0.0420283	0.0431068	0.0428457	0.0374856
495.6	135.6	0.0915294	0.0907213	0.0813705	0.0811209	0.0678564	0.0689585	0.0664165	0.0615733	0.0476362	0.0530508	0.0421316	0.0431068	0.0428802	0.0374856
495.8	135.8	0.0909251	0.0907213	0.081863	0.0811209	0.0677447	0.0689585	0.0666081	0.0615733	0.0480349	0.0530508	0.042315	0.0431068	0.0432384	0.0374856
496	136	0.0909437	0.0907213	0.0820328	0.0811209	0.0678396	0.0689585	0.0667955	0.0615733	0.0482124	0.0530508	0.0423599	0.0431068	0.0439299	0.0374856
496.2	136.2	0.0913049	0.0907213	0.0823621	0.0811209	0.0679133	0.0689585	0.0668636	0.0615733	0.0485982	0.0530508	0.0422444	0.0431068	0.0440091	0.0374856
496.4	136.4	0.0917105	0.0907213	0.0826073	0.0811209	0.0676661	0.0689585	0.066652	0.0615733	0.0486873	0.0530508	0.0421566	0.0431068	0.0439217	0.0374856
496.6	136.6	0.0921995	0.0907213	0.082498	0.0811209	0.0676504	0.0689585	0.0666017	0.0615733	0.0490166	0.0530508	0.0419391	0.0431068	0.0436637	0.0374856
496.8	136.8	0.092763	0.0907213	0.08238	0.0811209	0.0675419	0.0689585	0.0663368	0.0615733	0.0483596	0.0530508	0.0417501	0.0431068	0.0439046	0.0374856
497	137	0.0927555	0.0907213	0.0821214	0.0811209	0.0672505	0.0689585	0.0660767	0.0615733	0.0480703	0.0530508	0.0411968	0.0431068	0.044084	0.0374856
497.2	137.2	0.0930836	0.0907213	0.0821704	0.0811209	0.0672276	0.0689585	0.066423	0.0615733	0.0485918	0.0530508	0.0412503	0.0431068	0.0441533	0.0374856
497.4	137.4	0.0933186	0.0907213	0.0819049	0.0811209	0.0672645	0.0689585	0.0665304	0.0615733	0.0488193	0.0530508	0.0417201	0.0431068	0.0435074	0.0374856
497.6	137.6	0.0936874	0.0907213	0.082001	0.0811209	0.0681373	0.0689585	0.0670413	0.0615733	0.0488697	0.0530508	0.0424296	0.0431068	0.0441017	0.0374856
497.8	137.8	0.0933622	0.0907213	0.0819176	0.0811209	0.0680136	0.0689585	0.0664062	0.0615733	0.0492716	0.0530508	0.0428415	0.0431068	0.0441219	0.0374856
498	138	0.093433	0.0907213	0.0817631	0.0811209	0.0682088	0.0689585	0.0663237	0.0615733	0.049203	0.0530508	0.0430425	0.0431068	0.0443334	0.0374856
498.2	138.2	0.0936999	0.0907213	0.0817478	0.0811209	0.0685774	0.0689585	0.0661103	0.0615733	0.0490528	0.0530508	0.0433512	0.0431068	0.044851	0.0374856
498.4	138.4	0.0938636	0.0907213	0.0823119	0.0811209	0.068779	0.0689585	0.0661733	0.0615733	0.0491297	0.0530508	0.0437331	0.0431068	0.0451378	0.0374856
498.6	138.6	0.0944309	0.0907213	0.0829913	0.0811209	0.0690081	0.0689585	0.067158	0.0615733	0.0497151	0.0530508	0.044074	0.0431068	0.0460105	0.0374856
498.8	138.8	0.0950785	0.0907213	0.0838099	0.0811209	0.0694654	0.0689585	0.0677197	0.0615733	0.0503	0.0530508	0.0444072	0.0431068	0.0464797	0.0374856
499	139	0.0953619	0.0907213	0.0841338	0.0811209	0.0694144	0.0689585	0.0683886	0.0615733	0.0499021	0.0530508	0.0446005	0.0431068	0.0466517	0.0374856
499.2	139.2	0.0954341	0.0907213	0.0838828	0.0811209	0.0696142	0.0689585	0.0685401	0.0615733	0.0497184	0.0530508	0.0448031	0.0431068	0.0466841	0.0374856
499.4	139.4	0.0950425	0.0907213	0.0836507	0.0811209	0.0691482	0.0689585	0.068163	0.0615733	0.0494918	0.0530508	0.0448861	0.0431068	0.0464415	0.0374856
499.6	139.6	0.0948095	0.0907213	0.083487	0.0811209	0.0693911	0.0689585	0.0687564	0.0615733	0.0494769	0.0530508	0.0451152	0.0431068	0.0470893	0.0374856
499.8	139.8	0.0945466	0.0907213	0.0833888	0.0811209	0.0691548	0.0689585	0.0689653	0.0615733	0.049729	0.0530508	0.0446938	0.0431068	0.047165	0.0374856
500	140	0.0945695	0.0907213	0.0831184	0.0811209	0.0685864	0.0689585	0.0686455	0.0615733	0.049884	0.0530508	0.0446307	0.0431068	0.0470725	0.0374856
500.2	140.2	0.0945399	0.0907213	0.0827836	0.0811209	0.06851	0.0689585	0.0684678	0.0615733	0.049969	0.0530508	0.044264	0.0431068	0.0463348	0.0374856
500.4	140.4	0.0944781	0.0907213	0.0825328	0.0811209	0.0681074	0.0689585	0.0684572	0.0615733	0.0497886	0.0530508	0.0442782	0.0431068	0.0461721	0.0374856
500.6	140.6	0.0942285	0.0907213	0.0819541	0.0811209	0.0675597	0.0689585	0.0678197	0.0615733	0.049399	0.0530508	0.043847	0.0431068	0.0455155	0.0374856
500.8	140.8	0.0932024	0.0907213	0.080995	0.0811209	0.0672237	0.0689585	0.0668728	0.0615733	0.0482469	0.0530508	0.042882	0.0431068	0.0449974	0.0374856
501	141	0.0927097	0.0907213	0.0804367	0.0811209	0.0669166	0.0689585	0.0665968	0.0615733	0.0482285	0.0530508	0.0420961	0.0431068	0.0445909	0.0374856
501.2	141.2	0.0926164	0.0907213	0.08028	0.0811209	0.0667849	0.0689585	0.066357	0.0615733	0.0483254	0.0530508	0.0425689	0.0431068	0.0447179	0.0374856
501.4	141.4	0.0929124	0.0907213	0.0798126	0.0811209	0.066973	0.0689585	0.0663872	0.0615733	0.048184	0.0530508	0.0426713	0.0431068	0.0443608	0.0374856
501.6	141.6	0.0928797	0.0907213	0.079914	0.0811209	0.0675882	0.0689585	0.0662426	0.0615733	0.0481734	0.0530508	0.0428278	0.0431068	0.044407	0.0374856
501.8	141.8	0.0926085	0.0907213	0.0803493	0.0811209	0.0676063	0.0689585	0.0658152	0.0615733	0.0485991	0.0530508	0.0426222	0.0431068	0.0443676	0.0374856
502	142	0.0924239	0.0907213	0.0805241	0.0811209	0.0674579	0.0689585	0.0655423	0.0615733	0.0481209	0.0530508	0.0421175	0.0431068	0.0444552	0.0374856
502.2	142.2	0.0925253	0.0907213	0.0808236	0.0811209	0.0678567	0.0689585	0.0655771	0.0615733	0.0483988	0.0530508	0.0421378	0.0431068	0.0446902	0.0374856
502.4	142.4	0.0925737	0.0907213	0.0813495	0.0811209	0.0677905	0.0689585	0.0657647	0.0615733	0.0482355	0.0530508	0.0417624	0.0431068	0.0447384	0.0374856
502.6	142.6	0.0930945	0.0907213	0.081826	0.0811209	0.0680558	0.0689585	0.0657403	0.0615733	0.0485442	0.0530508	0.041855	0.0431068	0.0448856	0.0374856
502.8	142.8	0.0933673	0.0907213	0.082017	0.0811209	0.0681265	0.0689585	0.0656673	0.0615733	0.0485357	0.0530508	0.0419724	0.0431068	0.044517	0.0374856
503	143	0.0938674	0.0907213	0.082235	0.0811209	0.0681057	0.0689585	0.0659539	0.0615733	0.0482075	0.0530508	0.0418318	0.0431068	0.0447094	0.0374856
503.2	143.2	0.0939891	0.0907213	0.0821319	0.0811209	0.0681763	0.0689585	0.0657046	0.0615733	0.0478111	0.0530508	0.0419858	0.0431068	0.044513	0.0374856
503.4	143.4	0.0942283	0.0907213	0.0821643	0.0811209	0.0683988	0.0689585	0.0664051	0.0615733	0.0478968	0.0530508	0.0421713	0.0431068	0.0442997	0.0374856
503.6	143.6	0.0941016	0.0907213	0.0823056	0.0811209	0.0683855	0.0689585	0.0666794	0.0615733	0.0474934	0.0530508	0.0421575	0.0431068	0.044049	0.0374856
503.8	143.8	0.0941226	0.0907213	0.0822477	0.0811209	0.0683295	0.0689585	0.0667837	0.0615733	0.0477845	0.0530508	0.0417056	0.0431068	0.0437442	0.0374856
504	144	0.0941142	0.0907213	0.0820898	0.0811209	0.0677811	0.0689585	0.0669585	0.0615733	0.0478662	0.0530508	0.0421393	0.0431068	0.0433612	0.0374856
504.2	144.2	0.0942894	0.0907213	0.0822626	0.0811209	0.0680541	0.0689585	0.067657	0.0615733	0.0478857	0.0530508	0.0421501	0.0431068	0.043086	0.0374856
504.4	144.4	0.0938644	0.0907213	0.0817517	0.0811209	0.0673228	0.0689585	0.0677419	0.0615733	0.0475356	0.0530508	0.0422921	0.0431068	0.0427823	0.0374856
504.6	144.6	0.0936053	0.0907213	0.0815765	0.0811209	0.0670875	0.0689585	0.0673481	0.0615733	0.0473642	0.0530508	0.0422482	0.0431068	0.0418914	0.0374856
504.8	144.8	0.0929668	0.0907213	0.0814055	0.0811209	0.0672966	0.0689585	0.0676976	0.0615733	0.0469966	0.0530508	0.0419773	0.0431068	0.0421847	0.0374856
505	145	0.093215	0.0907213	0.0815711	0.0811209	0.0674811	0.0689585	0.067756	0.0615733	0.0474752	0.0530508	0.0424411	0.0431068	0.0421863	0.0374856
505.2	145.2	0.093383	0.0907213	0.0818107	0.0811209	0.0678425	0.0689585	0.0675487	0.0615733	0.0473671	0.0530508	0.043202	0.0431068	0.0429236	0.0374856
505.4	145.4	0.093552	0.0907213	0.0822353	0.0811209	0.0681854	0.0689585	0.0679354	0.0615733	0.0478664	0.0530508	0.0431324	0.0431068	0.0427495	0.0374856
505.6	145.6	0.0933973	0.0907213	0.0826827	0.0811209	0.0683442	0.0689585	0.0681264	0.0615733	0.0479945	0.0530508	0.0433858	0.0431068	0.0429243	0.0374856
505.8	145.8	0.0931008	0.0907213	0.083015	0.0811209	0.0683326	0.0689585	0.0675896	0.0615733	0.0482896	0.0530508	0.0437336	0.0431068	0.0434301	0.0374856
506	146	0.092358	0.0907213	0.0824151	0.0811209	0.0679149	0.0689585	0.0670833	0.0615733	0.0472921	0.0530508	0.04362	0.0431068	0.0431576	0.0374856
506.2	146.2	0.0925119	0.0907213	0.082376	0.0811209	0.0677977	0.0689585	0.066675	0.0615733	0.0467021	0.0530508	0.0435209	0.0431068	0.0431393	0.0374856
506.4	146.4	0.0925897	0.0907213	0.0826871	0.0811209	0.0679326	0.0689585	0.0666034	0.0615733	0.0471859	0.0530508	0.0434125	0.0431068	0.0434002	0.0374856
506.6	146.6	0.0933381	0.0907213	0.0829615	0.0811209	0.0680332	0.0689585	0.0665957	0.0615733	0.0475198	0.0530508	0.043697	0.0431068	0.0438787	0.0374856
506.8	146.8	0.0934633	0.0907213	0.0826784	0.0811209	0.0677439	0.0689585	0.0667806	0.0615733	0.0473814	0.0530508	0.0435541	0.0431068	0.0439571	0.0374856
507	147	0.0940703	0.0907213	0.0830864	0.0811209	0.0679937	0.0689585	0.0671177	0.0615733	0.0478155	0.0530508	0.0437874	0.0431068	0.0444577	0.0374856
507.2	147.2	0.0939206	0.0907213	0.0830036	0.0811209	0.0684187	0.0689585	0.0674089	0.0615733	0.0477753	0.0530508	0.0441694	0.0431068	0.0442737	0.0374856
507.4	147.4	0.0941575	0.0907213	0.083001	0.0811209	0.0685187	0.0689585	0.0679043	0.0615733	0.0481724	0.0530508	0.0441093	0.0431068	0.0444323	0.0374856
507.6	147.6	0.0938199	0.0907213	0.0829288	0.0811209	0.0678535	0.0689585	0.0674036	0.0615733	0.0480129	0.0530508	0.0437302	0.0431068	0.0441955	0.0374856
507.8	147.8	0.0939157	0.0907213	0.0829968	0.0811209	0.0679676	0.0689585	0.068192	0.0615733	0.0485007	0.0530508	0.0435614	0.0431068	0.0444902	0.0374856
508	148	0.0935462	0.0907213	0.0829266	0.0811209	0.0672908	0.0689585	0.0684163	0.0615733	0.0480955	0.0530508	0.0437223	0.0431068	0.0444327	0.0374856
508.2	148.2	0.0934354	0.0907213	0.0828466	0.0811209	0.0670993	0.0689585	0.0688162	0.0615733	0.0485547	0.0530508	0.0436383	0.0431068	0.0445061	0.0374856
508.4	148.4	0.093291	0.0907213	0.0827094	0.0811209	0.0669304	0.0689585	0.0688839	0.0615733	0.048726	0.0530508	0.0436175	0.0431068	0.0444975	0.0374856
508.6	148.6	0.0939316	0.0907213	0.08342	0.0811209	0.0670893	0.0689585	0.069336	0.0615733	0.0494402	0.0530508	0.0440122	0.0431068	0.0448477	0.0374856
508.8	148.8	0.0936088	0.0907213	0.0831959	0.0811209	0.0671066	0.0689585	0.069169	0.0615733	0.0496739	0.0530508	0.0437449	0.0431068	0.0448129	0.0374856
509	149	0.0941806	0.0907213	0.0832462	0.0811209	0.0674183	0.0689585	0.0690093	0.0615733	0.0498215	0.0530508	0.0443562	0.0431068	0.0445924	0.0374856
509.2	149.2	0.0943202	0.0907213	0.0838232	0.0811209	0.0676684	0.0689585	0.0693038	0.0615733	0.0498718	0.0530508	0.0443969	0.0431068	0.0446971	0.0374856
509.4	149.4	0.0944194	0.0907213	0.0838993	0.0811209	0.0673834	0.0689585	0.0689974	0.0615733	0.0499884	0.0530508	0.0443458	0.0431068	0.0440674	0.0374856
509.6	149.6	0.0941636	0.0907213	0.083554	0.0811209	0.0672286	0.0689585	0.0687772	0.0615733	0.0490845	0.0530508	0.0445436	0.0431068	0.0438282	0.0374856
509.8	149.8	0.0939538	0.0907213	0.0832015	0.0811209	0.0674582	0.0689585	0.068098	0.0615733	0.0484751	0.0530508	0.0446054	0.0431068	0.0436195	0.0374856
510	150	0.0934683	0.0907213	0.0830926	0.0811209	0.0674645	0.0689585	0.0677165	0.0615733	0.0476324	0.0530508	0.0439008	0.0431068	0.0431207	0.0374856
510.2	150.2	0.0938038	0.0907213	0.0837964	0.0811209	0.0681811	0.0689585	0.0679003	0.0615733	0.0479114	0.0530508	0.044271	0.0431068	0.0437222	0.0374856
510.4	150.4	0.0940019	0.0907213	0.0837823	0.0811209	0.0688297	0.0689585	0.0680948	0.0615733	0.0484382	0.0530508	0.0443223	0.0431068	0.0440428	0.0374856
510.6	150.6	0.0942952	0.0907213	0.083749	0.0811209	0.0692629	0.0689585	0.0683017	0.0615733	0.0480357	0.0530508	0.0443917	0.0431068	0.0440707	0.0374856
510.8	150.8	0.0940727	0.0907213	0.0834585	0.0811209	0.0694578	0.0689585	0.0681465	0.0615733	0.0479657	0.0530508	0.0445048	0.0431068	0.0439881	0.0374856
511	151	0.094115	0.0907213	0.0838353	0.0811209	0.070323	0.0689585	0.0683344	0.0615733	0.0481728	0.0530508	0.0448407	0.0431068	0.0442808	0.0374856
511.2	151.2	0.0939191	0.0907213	0.0840691	0.0811209	0.0704159	0.0689585	0.0685385	0.0615733	0.048213	0.0530508	0.0449284	0.0431068	0.0445926	0.0374856
511.4	151.4	0.0941102	0.0907213	0.0841868	0.0811209	0.0706066	0.0689585	0.0684508	0.0615733	0.048196	0.0530508	0.0447229	0.0431068	0.0450227	0.0374856
511.6	151.6	0.0938448	0.0907213	0.0841768	0.0811209	0.07027	0.0689585	0.0679608	0.0615733	0.0476074	0.0530508	0.0444185	0.0431068	0.0447557	0.0374856
511.8	151.8	0.0938508	0.0907213	0.0840359	0.0811209	0.0702454	0.0689585	0.0683448	0.0615733	0.0476831	0.0530508	0.044905	0.0431068	0.0449176	0.0374856
512	152	0.0938952	0.0907213	0.0838684	0.0811209	0.069972	0.0689585	0.0680214	0.0615733	0.0479207	0.0530508	0.0450848	0.0431068	0.0452344	0.0374856
512.2	152.2	0.0938226	0.0907213	0.0834629	0.0811209	0.0699797	0.0689585	0.0678682	0.0615733	0.0484525	0.0530508	0.0449693	0.0431068	0.045686	0.0374856
512.4	152.4	0.0940692	0.0907213	0.0837736	0.0811209	0.0698533	0.0689585	0.0682269	0.0615733	0.0485755	0.0530508	0.0448232	0.0431068	0.0461579	0.0374856
512.6	152.6	0.0943882	0.0907213	0.0837988	0.0811209	0.069417	0.0689585	0.067988	0.0615733	0.0489238	0.0530508	0.045037	0.0431068	0.0463156	0.0374856
512.8	152.8	0.094198	0.0907213	0.0837113	0.0811209	0.0691719	0.0689585	0.0680242	0.0615733	0.0489113	0.0530508	0.04502	0.0431068	0.0459154	0.0374856
513	153	0.0944079	0.0907213	0.083783	0.0811209	0.0690212	0.0689585	0.0682457	0.0615733	0.0493185	0.0530508	0.04564	0.0431068	0.0459894	0.0374856
513.2	153.2	0.0941077	0.0907213	0.0835107	0.0811209	0.0685014	0.0689585	0.0677431	0.0615733	0.0495104	0.0530508	0.0453502	0.0431068	0.0455903	0.0374856
513.4	153.4	0.0940379	0.0907213	0.0831898	0.0811209	0.0682028	0.0689585	0.0669327	0.0615733	0.0492667	0.0530508	0.0449744	0.0431068	0.0451428	0.0374856
513.6	153.6	0.0944614	0.0907213	0.0834709	0.0811209	0.0684835	0.0689585	0.0676541	0.0615733	0.0492106	0.0530508	0.0450211	0.0431068	0.0451351	0.0374856
513.8	153.8	0.0940104	0.0907213	0.0834231	0.0811209	0.0683774	0.0689585	0.0671208	0.0615733	0.0495279	0.0530508	0.0447775	0.0431068	0.0452779	0.0374856
514	154	0.0936275	0.0907213	0.0838678	0.0811209	0.0683937	0.0689585	0.0671295	0.0615733	0.0498238	0.0530508	0.044274	0.0431068	0.0452073	0.0374856
514.2	154.2	0.0935655	0.0907213	0.0839627	0.0811209	0.068409	0.0689585	0.0675846	0.0615733	0.0501548	0.0530508	0.0445576	0.0431068	0.0454507	0.0374856
514.4	154.4	0.0935717	0.0907213	0.0836335	0.0811209	0.0683926	0.0689585	0.0676985	0.0615733	0.0501837	0.0530508	0.0441152	0.0431068	0.0450963	0.0374856
514.6	154.6	0.093004	0.0907213	0.0832288	0.0811209	0.0681328	0.0689585	0.0672198	0.0615733	0.0499524	0.0530508	0.0433395	0.0431068	0.0444337	0.0374856
514.8	154.8	0.0926524	0.0907213	0.0829797	0.0811209	0.0679695	0.0689585	0.0670408	0.0615733	0.0498461	0.0530508	0.0427947	0.0431068	0.0442816	0.0374856
515	155	0.0928055	0.0907213	0.0834448	0.0811209	0.068308	0.0689585	0.0675214	0.0615733	0.0502035	0.0530508	0.0426201	0.0431068	0.0445712	0.0374856
515.2	155.2	0.0929098	0.0907213	0.0833446	0.0811209	0.068104	0.0689585	0.067247	0.0615733	0.0500518	0.0530508	0.0424288	0.0431068	0.0447025	0.0374856
515.4	155.4	0.0930394	0.0907213	0.0829001	0.0811209	0.0682102	0.0689585	0.0673392	0.0615733	0.0495236	0.0530508	0.0423017	0.0431068	0.0447251	0.0374856
515.6	155.6	0.0929172	0.0907213	0.0823864	0.0811209	0.0673967	0.0689585	0.0673276	0.0615733	0.0490578	0.0530508	0.042303	0.0431068	0.0442198	0.0374856
515.8	155.8	0.0926767	0.0907213	0.0818757	0.0811209	0.0671774	0.0689585	0.0672647	0.0615733	0.0491185	0.0530508	0.0425092	0.0431068	0.0438969	0.0374856
516	156	0.0925078	0.0907213	0.0819165	0.0811209	0.0670464	0.0689585	0.0671118	0.0615733	0.0492408	0.0530508	0.0424305	0.0431068	0.0440961	0.0374856
516.2	156.2	0.0920411	0.0907213	0.0816474	0.0811209	0.0669136	0.0689585	0.0669091	0.0615733	0.048741	0.0530508	0.0421507	0.0431068	0.043859	0.0374856
516.4	156.4	0.0918839	0.0907213	0.0822041	0.0811209	0.0661082	0.0689585	0.0666401	0.0615733	0.0482884	0.0530508	0.0420903	0.0431068	0.0432423	0.0374856
516.6	156.6	0.0916959	0.0907213	0.0820816	0.0811209	0.0658015	0.0689585	0.0665695	0.0615733	0.0477471	0.0530508	0.0423979	0.0431068	0.0428012	0.0374856
516.8	156.8	0.0918839	0.0907213	0.0821578	0.0811209	0.0659688	0.0689585	0.0664301	0.0615733	0.0478202	0.0530508	0.0424865	0.0431068	0.0427395	0.0374856
517	157	0.0922288	0.0907213	0.0818372	0.0811209	0.0661646	0.0689585	0.0664777	0.0615733	0.0481379	0.0530508	0.0429802	0.0431068	0.0426536	0.0374856
517.2	157.2	0.0924156	0.0907213	0.0818713	0.0811209	0.0663705	0.0689585	0.0663472	0.0615733	0.0478842	0.0530508	0.0430076	0.0431068	0.0426176	0.0374856
517.4	157.4	0.0926098	0.0907213	0.0818776	0.0811209	0.0666689	0.0689585	0.0667647	0.0615733	0.0478742	0.0530508	0.0430863	0.0431068	0.0426269	0.0374856
517.6	157.6	0.0928025	0.0907213	0.0819592	0.0811209	0.0664925	0.0689585	0.0672531	0.0615733	0.0477867	0.0530508	0.0433265	0.0431068	0.0426252	0.0374856
517.8	157.8	0.092758	0.0907213	0.0822549	0.0811209	0.0665824	0.0689585	0.0668794	0.0615733	0.0482595	0.0530508	0.0435918	0.0431068	0.0430745	0.0374856
518	158	0.0929705	0.0907213	0.082453	0.0811209	0.0665464	0.0689585	0.0672276	0.0615733	0.0483098	0.0530508	0.0433015	0.0431068	0.0429529	0.0374856
518.2	158.2	0.0934998	0.0907213	0.0825356	0.0811209	0.0671893	0.0689585	0.0679099	0.0615733	0.0487478	0.0530508	0.0433996	0.0431068	0.0432345	0.0374856
518.4	158.4	0.093963	0.0907213	0.0828861	0.0811209	0.0676091	0.0689585	0.0680944	0.0615733	0.0488341	0.0530508	0.0433156	0.0431068	0.0432439	0.0374856
518.6	158.6	0.0939929	0.0907213	0.0827282	0.0811209	0.0674824	0.0689585	0.067935	0.0615733	0.0484617	0.0530508	0.0427191	0.0431068	0.0432908	0.0374856
518.8	158.8	0.0947025	0.0907213	0.0832054	0.0811209	0.0681919	0.0689585	0.0680471	0.0615733	0.0488545	0.0530508	0.0432596	0.0431068	0.0437729	0.0374856
519	159	0.0953857	0.0907213	0.0836762	0.0811209	0.0686589	0.0689585	0.0681272	0.0615733	0.0491846	0.0530508	0.0433535	0.0431068	0.0442099	0.0374856
519.2	159.2	0.0951755	0.0907213	0.0835735	0.0811209	0.0687758	0.0689585	0.0678008	0.0615733	0.0489683	0.0530508	0.043392	0.0431068	0.0441999	0.0374856
519.4	159.4	0.0944303	0.0907213	0.083002	0.0811209	0.0685299	0.0689585	0.0677483	0.0615733	0.0484103	0.0530508	0.0430186	0.0431068	0.0443383	0.0374856
519.6	159.6	0.0942322	0.0907213	0.0831475	0.0811209	0.0683473	0.0689585	0.0673268	0.0615733	0.0485875	0.0530508	0.0430133	0.0431068	0.0445121	0.0374856
519.8	159.8	0.0943236	0.0907213	0.083145	0.0811209	0.0688317	0.0689585	0.0670567	0.0615733	0.0485872	0.0530508	0.0430689	0.0431068	0.0444562	0.0374856
520	160	0.0940514	0.0907213	0.083307	0.0811209	0.0687725	0.0689585	0.0666648	0.0615733	0.0484049	0.0530508	0.0431631	0.0431068	0.044363	0.0374856
520.2	160.2	0.0935837	0.0907213	0.083227	0.0811209	0.0685717	0.0689585	0.0661755	0.0615733	0.0478527	0.0530508	0.043177	0.0431068	0.0438658	0.0374856
520.4	160.4	0.0936665	0.0907213	0.0838359	0.0811209	0.0682181	0.0689585	0.0665981	0.0615733	0.0482404	0.0530508	0.0434629	0.0431068	0.0441532	0.0374856
520.6	160.6	0.0933048	0.0907213	0.0836483	0.0811209	0.0685308	0.0689585	0.0668715	0.0615733	0.0482603	0.0530508	0.0437933	0.0431068	0.0443921	0.0374856
520.8	160.8	0.0936136	0.0907213	0.083359	0.0811209	0.0686216	0.0689585	0.06676	0.0615733	0.0489587	0.0530508	0.0440925	0.0431068	0.0448282	0.0374856
521	161	0.0931817	0.0907213	0.0833347	0.0811209	0.0684039	0.0689585	0.0667216	0.0615733	0.0486447	0.0530508	0.0442259	0.0431068	0.0444688	0.0374856
521.2	161.2	0.0930256	0.0907213	0.083022	0.0811209	0.0681765	0.0689585	0.0665914	0.0615733	0.0485099	0.0530508	0.0439648	0.0431068	0.0444314	0.0374856
521.4	161.4	0.0933019	0.0907213	0.0825723	0.0811209	0.0681779	0.0689585	0.0668883	0.0615733	0.0487333	0.0530508	0.0438575	0.0431068	0.0442484	0.0374856
521.6	161.6	0.0935103	0.0907213	0.08271	0.0811209	0.0679772	0.0689585	0.066883	0.0615733	0.0487795	0.0530508	0.0439722	0.0431068	0.0444643	0.0374856
521.8	161.8	0.0940985	0.0907213	0.0829833	0.0811209	0.0684795	0.0689585	0.0672741	0.0615733	0.0492876	0.0530508	0.0443458	0.0431068	0.0449006	0.0374856
522	162	0.0938228	0.0907213	0.0823978	0.0811209	0.0683547	0.0689585	0.0675273	0.0615733	0.0485659	0.0530508	0.0439485	0.0431068	0.0442691	0.0374856
522.2	162.2	0.0942184	0.0907213	0.0822803	0.0811209	0.0687662	0.0689585	0.0679802	0.0615733	0.048476	0.0530508	0.0438925	0.0431068	0.0440049	0.0374856
522.4	162.4	0.094137	0.0907213	0.0824301	0.0811209	0.0687817	0.0689585	0.0681394	0.0615733	0.0483903	0.0530508	0.0442087	0.0431068	0.0438694	0.0374856
522.6	162.6	0.0942545	0.0907213	0.0822744	0.0811209	0.068786	0.0689585	0.0681374	0.0615733	0.0480748	0.0530508	0.0441546	0.0431068	0.0440536	0.0374856
522.8	162.8	0.0949885	0.0907213	0.0825113	0.0811209	0.0690416	0.0689585	0.0678817	0.0615733	0.0482199	0.0530508	0.0443728	0.0431068	0.0440833	0.0374856
523	163	0.0949269	0.0907213	0.0826875	0.0811209	0.0691479	0.0689585	0.06796	0.0615733	0.0480744	0.0530508	0.0439625	0.0431068	0.0440849	0.0374856
523.2	163.2	0.0941013	0.0907213	0.0824625	0.0811209	0.0691346	0.0689585	0.0676012	0.0615733	0.04774	0.0530508	0.0436747	0.0431068	0.0437975	0.0374856
523.4	163.4	0.0940715	0.0907213	0.0825487	0.0811209	0.0690834	0.0689585	0.0674837	0.0615733	0.0476039	0.0530508	0.0434787	0.0431068	0.0442661	0.0374856
523.6	163.6	0.0942511	0.0907213	0.0830371	0.0811209	0.0693878	0.0689585	0.0676179	0.0615733	0.0482685	0.0530508	0.0436623	0.0431068	0.0446692	0.0374856
523.8	163.8	0.0945042	0.0907213	0.0835833	0.0811209	0.0694758	0.0689585	0.067554	0.0615733	0.0482428	0.0530508	0.043847	0.0431068	0.0445256	0.0374856
524	164	0.0937442	0.0907213	0.0833239	0.0811209	0.0686037	0.0689585	0.0672094	0.0615733	0.0477535	0.0530508	0.0436497	0.0431068	0.0440094	0.0374856
524.2	164.2	0.0935783	0.0907213	0.0836752	0.0811209	0.0680532	0.0689585	0.0671077	0.0615733	0.0479417	0.0530508	0.0437328	0.0431068	0.0439098	0.0374856
524.4	164.4	0.0932314	0.0907213	0.0836026	0.0811209	0.067653	0.0689585	0.0667941	0.0615733	0.0480143	0.0530508	0.0434019	0.0431068	0.0435429	0.0374856
524.6	164.6	0.092505	0.0907213	0.0828107	0.0811209	0.0670074	0.0689585	0.0658634	0.0615733	0.0471062	0.0530508	0.0428587	0.0431068	0.0425461	0.0374856
524.8	164.8	0.0926195	0.0907213	0.0826	0.0811209	0.0660151	0.0689585	0.0654476	0.0615733	0.0471929	0.0530508	0.042673	0.0431068	0.04233	0.0374856
525	165	0.092772	0.0907213	0.0829999	0.0811209	0.0655644	0.0689585	0.0650434	0.0615733	0.0470112	0.0530508	0.0425716	0.0431068	0.0422143	0.0374856
525.2	165.2	0.0924557	0.0907213	0.0823403	0.0811209	0.0653534	0.0689585	0.0653644	0.0615733	0.0472246	0.0530508	0.0418694	0.0431068	0.0421077	0.0374856
525.4	165.4	0.0920529	0.0907213	0.0817096	0.0811209	0.0647084	0.0689585	0.0648694	0.0615733	0.0472197	0.0530508	0.041601	0.0431068	0.0416939	0.0374856
525.6	165.6	0.0914605	0.0907213	0.0810975	0.0811209	0.0641381	0.0689585	0.0647157	0.0615733	0.0467337	0.0530508	0.041189	0.0431068	0.0412011	0.0374856
525.8	165.8	0.0905941	0.0907213	0.08024	0.0811209	0.0639616	0.0689585	0.0644992	0.0615733	0.0463041	0.0530508	0.0407033	0.0431068	0.0408	0.0374856
526	166	0.0898415	0.0907213	0.0795132	0.0811209	0.0634362	0.0689585	0.0640903	0.0615733	0.0458312	0.0530508	0.0402679	0.0431068	0.0403535	0.0374856
526.2	166.2	0.0902952	0.0907213	0.0792993	0.0811209	0.0636912	0.0689585	0.0645327	0.0615733	0.0455652	0.0530508	0.0405095	0.0431068	0.0406993	0.0374856
526.4	166.4	0.0901638	0.0907213	0.0792998	0.0811209	0.0640995	0.0689585	0.0647648	0.0615733	0.0457677	0.0530508	0.0410786	0.0431068	0.0410749	0.0374856
526.6	166.6	0.090588	0.0907213	0.0792908	0.0811209	0.0642545	0.0689585	0.0650644	0.0615733	0.0458871	0.0530508	0.0413252	0.0431068	0.04163	0.0374856
526.8	166.8	0.0913922	0.0907213	0.0792911	0.0811209	0.0648495	0.0689585	0.0658459	0.0615733	0.0462169	0.0530508	0.0418883	0.0431068	0.041942	0.0374856
527	167	0.0916643	0.0907213	0.0799119	0.0811209	0.0654764	0.0689585	0.0663883	0.0615733	0.0467635	0.0530508	0.0426786	0.0431068	0.042244	0.0374856
527.2	167.2	0.0918653	0.0907213	0.0803077	0.0811209	0.0655759	0.0689585	0.0666634	0.0615733	0.0476165	0.0530508	0.043312	0.0431068	0.0424661	0.0374856
527.4	167.4	0.0925584	0.0907213	0.08136	0.0811209	0.0661944	0.0689585	0.0674886	0.0615733	0.0482931	0.0530508	0.0442457	0.0431068	0.0433864	0.0374856
527.6	167.6	0.0923422	0.0907213	0.0818002	0.0811209	0.0667433	0.0689585	0.0677005	0.0615733	0.0486418	0.0530508	0.0449774	0.0431068	0.0438027	0.0374856
527.8	167.8	0.0923972	0.0907213	0.0818855	0.0811209	0.067089	0.0689585	0.0676069	0.0615733	0.0485574	0.0530508	0.0452339	0.0431068	0.04388	0.0374856
528	168	0.0926524	0.0907213	0.0819172	0.0811209	0.0671293	0.0689585	0.0677313	0.0615733	0.0487737	0.0530508	0.0456163	0.0431068	0.0437002	0.0374856
528.2	168.2	0.0930839	0.0907213	0.0822555	0.0811209	0.0673211	0.0689585	0.0673942	0.0615733	0.0490024	0.0530508	0.045867	0.0431068	0.0436334	0.0374856
528.4	168.4	0.0931023	0.0907213	0.0820756	0.0811209	0.0674398	0.0689585	0.0671365	0.0615733	0.0485132	0.0530508	0.045786	0.0431068	0.0433395	0.0374856
528.6	168.6	0.0930856	0.0907213	0.0822116	0.0811209	0.0672209	0.0689585	0.0667028	0.0615733	0.0482304	0.0530508	0.045313	0.0431068	0.0431405	0.0374856
528.8	168.8	0.0937063	0.0907213	0.0830244	0.0811209	0.0674696	0.0689585	0.0672578	0.0615733	0.0486797	0.0530508	0.0457043	0.0431068	0.0439461	0.0374856
529	169	0.0933769	0.0907213	0.0830642	0.0811209	0.0676836	0.0689585	0.0675615	0.0615733	0.0488152	0.0530508	0.0454244	0.0431068	0.0442928	0.0374856
529.2	169.2	0.0930085	0.0907213	0.0828327	0.0811209	0.0679614	0.0689585	0.0673489	0.0615733	0.048642	0.0530508	0.0446685	0.0431068	0.0440085	0.0374856
529.4	169.4	0.092967	0.0907213	0.0823041	0.0811209	0.0670612	0.0689585	0.0661949	0.0615733	0.0481504	0.0530508	0.0440751	0.0431068	0.0436164	0.0374856
529.6	169.6	0.0930203	0.0907213	0.0826549	0.0811209	0.0669954	0.0689585	0.0659871	0.0615733	0.0481858	0.0530508	0.0437499	0.0431068	0.0436807	0.0374856
529.8	169.8	0.0931175	0.0907213	0.0829598	0.0811209	0.0670052	0.0689585	0.0659127	0.0615733	0.0485727	0.0530508	0.0433619	0.0431068	0.0442121	0.0374856
530	170	0.0931051	0.0907213	0.0833619	0.0811209	0.0669825	0.0689585	0.0657417	0.0615733	0.0487866	0.0530508	0.0431345	0.0431068	0.0442894	0.0374856
530.2	170.2	0.0938315	0.0907213	0.0835882	0.0811209	0.0672913	0.0689585	0.0663118	0.0615733	0.0486221	0.0530508	0.0432671	0.0431068	0.0445818	0.0374856
530.4	170.4	0.0937213	0.0907213	0.0835819	0.0811209	0.0671169	0.0689585	0.066109	0.0615733	0.0488779	0.0530508	0.0432141	0.0431068	0.044353	0.0374856
530.6	170.6	0.0943967	0.0907213	0.0837376	0.0811209	0.0674286	0.0689585	0.066655	0.0615733	0.0493001	0.0530508	0.0435061	0.0431068	0.0445958	0.0374856
530.8	170.8	0.0949176	0.0907213	0.0838286	0.0811209	0.0675874	0.0689585	0.066771	0.0615733	0.0494281	0.0530508	0.0438822	0.0431068	0.0449691	0.0374856
531	171	0.0948525	0.0907213	0.0841151	0.0811209	0.067625	0.0689585	0.0671206	0.0615733	0.0496744	0.0530508	0.0442239	0.0431068	0.0448727	0.0374856
531.2	171.2	0.0943396	0.0907213	0.0839961	0.0811209	0.0673845	0.0689585	0.0675218	0.0615733	0.0493309	0.0530508	0.0441139	0.0431068	0.0448172	0.0374856
531.4	171.4	0.0940628	0.0907213	0.0835218	0.0811209	0.067531	0.0689585	0.0673844	0.0615733	0.0485997	0.0530508	0.0442766	0.0431068	0.0447426	0.0374856
531.6	171.6	0.093454	0.0907213	0.0829802	0.0811209	0.0674823	0.0689585	0.0672691	0.0615733	0.0484646	0.0530508	0.0444054	0.0431068	0.0447984	0.0374856
531.8	171.8	0.0930979	0.0907213	0.082427	0.0811209	0.067669	0.0689585	0.0668806	0.0615733	0.0480148	0.0530508	0.043797	0.0431068	0.0447893	0.0374856
532	172	0.0935414	0.0907213	0.0822222	0.0811209	0.0676149	0.0689585	0.067104	0.0615733	0.0477094	0.0530508	0.0440724	0.0431068	0.0443175	0.0374856
532.2	172.2	0.0928925	0.0907213	0.0815468	0.0811209	0.0675471	0.0689585	0.0666299	0.0615733	0.0472277	0.0530508	0.0437586	0.0431068	0.0437263	0.0374856
532.4	172.4	0.0925412	0.0907213	0.0814567	0.0811209	0.0674709	0.0689585	0.0660744	0.0615733	0.0465575	0.0530508	0.0434748	0.0431068	0.0435554	0.0374856
532.6	172.6	0.0922434	0.0907213	0.0813842	0.0811209	0.0675882	0.0689585	0.0657044	0.0615733	0.0463959	0.0530508	0.0431954	0.0431068	0.0433726	0.0374856
532.8	172.8	0.0928644	0.0907213	0.0816061	0.0811209	0.0678536	0.0689585	0.0663328	0.0615733	0.046597	0.0530508	0.0433302	0.0431068	0.043856	0.0374856
533	173	0.0929803	0.0907213	0.0812683	0.0811209	0.0677359	0.0689585	0.0658959	0.0615733	0.0466859	0.0530508	0.0432927	0.0431068	0.043518	0.0374856
533.2	173.2	0.0931715	0.0907213	0.0814373	0.0811209	0.0677767	0.0689585	0.06519	0.0615733	0.0465477	0.0530508	0.043679	0.0431068	0.0433526	0.0374856
533.4	173.4	0.0932571	0.0907213	0.0811856	0.0811209	0.066695	0.0689585	0.0643137	0.0615733	0.046367	0.0530508	0.0434508	0.0431068	0.0431561	0.0374856
533.6	173.6	0.0934265	0.0907213	0.0817176	0.0811209	0.0670087	0.0689585	0.0642314	0.0615733	0.0474159	0.0530508	0.0439228	0.0431068	0.043687	0.0374856
533.8	173.8	0.0934189	0.0907213	0.0819769	0.0811209	0.0669681	0.0689585	0.0642699	0.0615733	0.0477242	0.0530508	0.0437572	0.0431068	0.0435912	0.0374856
534	174	0.093268	0.0907213	0.0820512	0.0811209	0.0667946	0.0689585	0.0642613	0.0615733	0.0478915	0.0530508	0.0437695	0.0431068	0.04365	0.0374856
534.2	174.2	0.0941258	0.0907213	0.082393	0.0811209	0.0666656	0.0689585	0.0647411	0.0615733	0.0484827	0.0530508	0.0440466	0.0431068	0.0440787	0.0374856
534.4	174.4	0.0945706	0.0907213	0.0824459	0.0811209	0.0665812	0.0689585	0.0646222	0.0615733	0.0487742	0.0530508	0.0442333	0.0431068	0.0441326	0.0374856
534.6	174.6	0.0945601	0.0907213	0.0826972	0.0811209	0.0666034	0.0689585	0.0649973	0.0615733	0.0487585	0.0530508	0.0441288	0.0431068	0.0446312	0.0374856
534.8	174.8	0.0946423	0.0907213	0.0828615	0.0811209	0.0666659	0.0689585	0.0653738	0.0615733	0.0490072	0.0530508	0.0444008	0.0431068	0.0449898	0.0374856
535	175	0.0947327	0.0907213	0.0832303	0.0811209	0.0669103	0.0689585	0.0663029	0.0615733	0.0491251	0.0530508	0.0445333	0.0431068	0.0447403	0.0374856
535.2	175.2	0.0947684	0.0907213	0.0830082	0.0811209	0.0663611	0.0689585	0.0665268	0.0615733	0.0490311	0.0530508	0.0443507	0.0431068	0.0448067	0.0374856
535.4	175.4	0.0947184	0.0907213	0.0826703	0.0811209	0.0663541	0.0689585	0.0663296	0.0615733	0.0487136	0.0530508	0.044367	0.0431068	0.0450359	0.0374856
535.6	175.6	0.0945511	0.0907213	0.0825325	0.0811209	0.0663346	0.0689585	0.0666715	0.0615733	0.0486509	0.0530508	0.0442338	0.0431068	0.0451073	0.0374856
535.8	175.8	0.0942794	0.0907213	0.0821469	0.0811209	0.0665157	0.0689585	0.0667071	0.0615733	0.0483719	0.0530508	0.0440102	0.0431068	0.0447641	0.0374856
536	176	0.0937938	0.0907213	0.0818513	0.0811209	0.0663501	0.0689585	0.0668233	0.0615733	0.0481599	0.0530508	0.0441165	0.0431068	0.0439906	0.0374856
536.2	176.2	0.0933171	0.0907213	0.0821877	0.0811209	0.0667889	0.0689585	0.0671494	0.0615733	0.0486813	0.0530508	0.0441042	0.0431068	0.044102	0.0374856
536.4	176.4	0.0931549	0.0907213	0.082413	0.0811209	0.0672825	0.0689585	0.0672788	0.0615733	0.048381	0.0530508	0.0441969	0.0431068	0.0444576	0.0374856
536.6	176.6	0.0931326	0.0907213	0.0827774	0.0811209	0.0676596	0.0689585	0.0675015	0.0615733	0.0486668	0.0530508	0.0440858	0.0431068	0.0446373	0.0374856
536.8	176.8	0.0927451	0.0907213	0.0827248	0.0811209	0.0676795	0.0689585	0.068019	0.0615733	0.0485719	0.0530508	0.0441212	0.0431068	0.044602	0.0374856
537	177	0.0923845	0.0907213	0.0827755	0.0811209	0.0675181	0.0689585	0.0675366	0.0615733	0.0486453	0.0530508	0.0442114	0.0431068	0.0440749	0.0374856
537.2	177.2	0.0920529	0.0907213	0.0828947	0.0811209	0.0678069	0.0689585	0.0676796	0.0615733	0.0488502	0.0530508	0.0445767	0.0431068	0.0442468	0.0374856
537.4	177.4	0.0921756	0.0907213	0.0830515	0.0811209	0.0677218	0.0689585	0.0676835	0.0615733	0.0490703	0.0530508	0.0446936	0.0431068	0.0441554	0.0374856
537.6	177.6	0.0923304	0.0907213	0.083609	0.0811209	0.0679328	0.0689585	0.0677825	0.0615733	0.0493999	0.0530508	0.0450742	0.0431068	0.0442976	0.0374856
537.8	177.8	0.0924206	0.0907213	0.0838412	0.0811209	0.0680008	0.0689585	0.0679695	0.0615733	0.0493972	0.0530508	0.0451258	0.0431068	0.0443045	0.0374856
538	178	0.0927417	0.0907213	0.0840211	0.0811209	0.0681044	0.0689585	0.0679542	0.0615733	0.0494223	0.0530508	0.0450198	0.0431068	0.0441682	0.0374856
538.2	178.2	0.0932812	0.0907213	0.0844916	0.0811209	0.0680487	0.0689585	0.0676528	0.0615733	0.0495605	0.0530508	0.045067	0.0431068	0.0444241	0.0374856
538.4	178.4	0.0936147	0.0907213	0.0842662	0.0811209	0.0681247	0.0689585	0.0677992	0.0615733	0.0494897	0.0530508	0.0450386	0.0431068	0.0442304	0.0374856
538.6	178.6	0.0939159	0.0907213	0.0844961	0.0811209	0.06807	0.0689585	0.0678727	0.0615733	0.0496898	0.0530508	0.0448426	0.0431068	0.0445104	0.0374856
538.8	178.8	0.0941972	0.0907213	0.0843576	0.0811209	0.0679611	0.0689585	0.0677754	0.0615733	0.0497192	0.0530508	0.0448772	0.0431068	0.0443487	0.0374856
539	179	0.0945501	0.0907213	0.0842014	0.0811209	0.0680658	0.0689585	0.0677154	0.0615733	0.0495136	0.0530508	0.0447701	0.0431068	0.0443867	0.0374856
539.2	179.2	0.0946521	0.0907213	0.0834464	0.0811209	0.0679726	0.0689585	0.0672622	0.0615733	0.0490917	0.0530508	0.0443253	0.0431068	0.0442932	0.0374856
539.4	179.4	0.0946029	0.0907213	0.0833235	0.0811209	0.0683853	0.0689585	0.0668478	0.0615733	0.0484931	0.0530508	0.0442141	0.0431068	0.0443923	0.0374856
539.6	179.6	0.094631	0.0907213	0.0830551	0.0811209	0.0683187	0.0689585	0.0666996	0.0615733	0.0483799	0.0530508	0.0439556	0.0431068	0.0442458	0.0374856
539.8	179.8	0.0943756	0.0907213	0.0826671	0.0811209	0.0683212	0.0689585	0.066259	0.0615733	0.0483474	0.0530508	0.0440454	0.0431068	0.0441775	0.0374856
540	180	0.0937071	0.0907213	0.0823935	0.0811209	0.0682831	0.0689585	0.0662141	0.0615733	0.0483068	0.0530508	0.04386	0.0431068	0.0442607	0.0374856
540.2	180.2	0.0937333	0.0907213	0.0825765	0.0811209	0.0684114	0.0689585	0.0664263	0.0615733	0.0484877	0.0530508	0.0440176	0.0431068	0.0445954	0.0374856
540.4	180.4	0.0935027	0.0907213	0.0825314	0.0811209	0.0684033	0.0689585	0.0659717	0.0615733	0.048378	0.0530508	0.044018	0.0431068	0.0447176	0.0374856
540.6	180.6	0.0931755	0.0907213	0.0826068	0.0811209	0.0678512	0.0689585	0.0658292	0.0615733	0.0485375	0.0530508	0.0436052	0.0431068	0.0444082	0.0374856
540.8	180.8	0.092874	0.0907213	0.0820173	0.0811209	0.0670945	0.0689585	0.0654211	0.0615733	0.0481707	0.0530508	0.0432503	0.0431068	0.0439672	0.0374856
541	181	0.0926758	0.0907213	0.0819995	0.0811209	0.066507	0.0689585	0.06481	0.0615733	0.0482986	0.0530508	0.0432103	0.0431068	0.0436965	0.0374856
541.2	181.2	0.092006	0.0907213	0.0820645	0.0811209	0.0661464	0.0689585	0.0650131	0.0615733	0.0479643	0.0530508	0.0430862	0.0431068	0.0439537	0.0374856
541.4	181.4	0.0919107	0.0907213	0.0823902	0.0811209	0.0655168	0.0689585	0.064732	0.0615733	0.0475466	0.0530508	0.0428702	0.0431068	0.0436931	0.0374856
541.6	181.6	0.0920949	0.0907213	0.0825841	0.0811209	0.0654284	0.0689585	0.0646084	0.0615733	0.0474055	0.0530508	0.0425086	0.0431068	0.0437913	0.0374856
541.8	181.8	0.0924218	0.0907213	0.082713	0.0811209	0.0657929	0.0689585	0.0647294	0.0615733	0.047646	0.0530508	0.0421351	0.0431068	0.0436143	0.0374856
542	182	0.0923569	0.0907213	0.0824169	0.0811209	0.0653026	0.0689585	0.0648188	0.0615733	0.0474331	0.0530508	0.0417657	0.0431068	0.0431961	0.0374856
542.2	182.2	0.0923909	0.0907213	0.082153	0.0811209	0.0650492	0.0689585	0.0649883	0.0615733	0.0476518	0.0530508	0.0415403	0.0431068	0.0434744	0.0374856
542.4	182.4	0.0921869	0.0907213	0.0816135	0.0811209	0.0649636	0.0689585	0.0649605	0.0615733	0.047741	0.0530508	0.0411015	0.0431068	0.0432136	0.0374856
542.6	182.6	0.0920443	0.0907213	0.081277	0.0811209	0.0647601	0.0689585	0.064695	0.0615733	0.0476058	0.0530508	0.0401197	0.0431068	0.0430228	0.0374856
542.8	182.8	0.0920258	0.0907213	0.0812327	0.0811209	0.0648978	0.0689585	0.0649581	0.0615733	0.0474052	0.0530508	0.039863	0.0431068	0.0427932	0.0374856
543	183	0.0922255	0.0907213	0.081416	0.0811209	0.0657206	0.0689585	0.0649666	0.0615733	0.0473601	0.0530508	0.0398498	0.0431068	0.0426307	0.0374856
543.2	183.2	0.0925291	0.0907213	0.0816743	0.0811209	0.0663282	0.0689585	0.0652104	0.0615733	0.0471087	0.0530508	0.0399393	0.0431068	0.0429045	0.0374856
543.4	183.4	0.0925879	0.0907213	0.0820696	0.0811209	0.066552	0.0689585	0.0651979	0.0615733	0.0471418	0.0530508	0.0400846	0.0431068	0.0429174	0.0374856
543.6	183.6	0.0924505	0.0907213	0.0819498	0.0811209	0.0665691	0.0689585	0.0651047	0.0615733	0.0473887	0.0530508	0.0403933	0.0431068	0.0426374	0.0374856
543.8	183.8	0.0926554	0.0907213	0.0820559	0.0811209	0.0669272	0.0689585	0.0651773	0.0615733	0.0478554	0.0530508	0.0410546	0.0431068	0.0426482	0.0374856
544	184	0.09255	0.0907213	0.0819369	0.0811209	0.0670082	0.0689585	0.0653396	0.0615733	0.0480516	0.0530508	0.0415379	0.0431068	0.0423447	0.0374856
544.2	184.2	0.0933477	0.0907213	0.0823379	0.0811209	0.0677094	0.0689585	0.0657827	0.0615733	0.0486414	0.0530508	0.0428569	0.0431068	0.0424227	0.0374856
544.4	184.4	0.0940189	0.0907213	0.0830892	0.0811209	0.068455	0.0689585	0.0663707	0.0615733	0.0494077	0.0530508	0.0438648	0.0431068	0.0430138	0.0374856
544.6	184.6	0.0936927	0.0907213	0.0829322	0.0811209	0.0686189	0.0689585	0.0663994	0.0615733	0.0495034	0.0530508	0.044126	0.0431068	0.0428741	0.0374856
544.8	184.8	0.0939348	0.0907213	0.0827856	0.0811209	0.0683768	0.0689585	0.0659832	0.0615733	0.0490598	0.0530508	0.0445566	0.0431068	0.0429596	0.0374856
545	185	0.0933412	0.0907213	0.0830613	0.0811209	0.0688966	0.0689585	0.0665106	0.0615733	0.0490001	0.0530508	0.044884	0.0431068	0.0433837	0.0374856
545.2	185.2	0.0934307	0.0907213	0.0832724	0.0811209	0.0690439	0.0689585	0.0666197	0.0615733	0.0485056	0.0530508	0.0448634	0.0431068	0.0438564	0.0374856
545.4	185.4	0.0942659	0.0907213	0.0832746	0.0811209	0.0696271	0.0689585	0.0668263	0.0615733	0.0485287	0.0530508	0.0453875	0.0431068	0.0439994	0.0374856
545.6	185.6	0.0946652	0.0907213	0.0835184	0.0811209	0.0704775	0.0689585	0.0668993	0.0615733	0.0488401	0.0530508	0.0458864	0.0431068	0.0444458	0.0374856
545.8	185.8	0.0949854	0.0907213	0.0834073	0.0811209	0.0705726	0.0689585	0.0672998	0.0615733	0.0489397	0.0530508	0.045805	0.0431068	0.0442133	0.0374856
546	186	0.0946874	0.0907213	0.0827752	0.0811209	0.0703521	0.0689585	0.0673717	0.0615733	0.0486318	0.0530508	0.0457164	0.0431068	0.0444307	0.0374856
546.2	186.2	0.0944033	0.0907213	0.0826306	0.0811209	0.0700539	0.0689585	0.0668356	0.0615733	0.0485928	0.0530508	0.0453149	0.0431068	0.0443732	0.0374856
546.4	186.4	0.0941618	0.0907213	0.0823276	0.0811209	0.0696734	0.0689585	0.0664535	0.0615733	0.0481158	0.0530508	0.0444239	0.0431068	0.0435749	0.0374856
546.6	186.6	0.094135	0.0907213	0.0825555	0.0811209	0.0695612	0.0689585	0.0667241	0.0615733	0.047936	0.0530508	0.0442371	0.0431068	0.0434194	0.0374856
546.8	186.8	0.0942962	0.0907213	0.0827338	0.0811209	0.0693199	0.0689585	0.066751	0.0615733	0.0479773	0.0530508	0.0442788	0.0431068	0.0434274	0.0374856
547	187	0.0936456	0.0907213	0.0820958	0.0811209	0.0685095	0.0689585	0.0662718	0.0615733	0.0469839	0.0530508	0.0437608	0.0431068	0.043201	0.0374856
547.2	187.2	0.0939999	0.0907213	0.082649	0.0811209	0.0685281	0.0689585	0.066858	0.0615733	0.0470581	0.0530508	0.0438584	0.0431068	0.0441085	0.0374856
547.4	187.4	0.0941147	0.0907213	0.082822	0.0811209	0.0680823	0.0689585	0.0670499	0.0615733	0.0474802	0.0530508	0.0437903	0.0431068	0.044016	0.0374856
547.6	187.6	0.0941563	0.0907213	0.0826576	0.0811209	0.0674616	0.0689585	0.0670656	0.0615733	0.0478123	0.0530508	0.0437145	0.0431068	0.044026	0.0374856
547.8	187.8	0.0944213	0.0907213	0.0828724	0.0811209	0.0675276	0.0689585	0.0674932	0.0615733	0.0483462	0.0530508	0.0437554	0.0431068	0.0445553	0.0374856
548	188	0.0942269	0.0907213	0.0821846	0.0811209	0.0672989	0.0689585	0.0675057	0.0615733	0.0484048	0.0530508	0.0440348	0.0431068	0.0442478	0.0374856
548.2	188.2	0.0943945	0.0907213	0.0821957	0.0811209	0.0678191	0.0689585	0.0679311	0.0615733	0.0487912	0.0530508	0.0444541	0.0431068	0.0443864	0.0374856
548.4	188.4	0.0939738	0.0907213	0.0822709	0.0811209	0.0675485	0.0689585	0.0679408	0.0615733	0.049217	0.0530508	0.0443484	0.0431068	0.044297	0.0374856
548.6	188.6	0.0929095	0.0907213	0.0817956	0.0811209	0.0670034	0.0689585	0.0674609	0.0615733	0.0488935	0.0530508	0.0437304	0.0431068	0.0442819	0.0374856
548.8	188.8	0.0932587	0.0907213	0.0817424	0.0811209	0.0669215	0.0689585	0.0674318	0.0615733	0.0491407	0.0530508	0.0438653	0.0431068	0.0447386	0.0374856
549	189	0.0928045	0.0907213	0.0814398	0.0811209	0.0670653	0.0689585	0.0675699	0.0615733	0.0489926	0.0530508	0.0436799	0.0431068	0.0449141	0.0374856
549.2	189.2	0.0930123	0.0907213	0.0812483	0.0811209	0.0670323	0.0689585	0.0673174	0.0615733	0.0489907	0.0530508	0.0441393	0.0431068	0.0450768	0.0374856
549.4	189.4	0.0929224	0.0907213	0.0812352	0.0811209	0.0672155	0.0689585	0.0670488	0.0615733	0.0490665	0.0530508	0.0442764	0.0431068	0.0449435	0.0374856
549.6	189.6	0.0927786	0.0907213	0.0818134	0.0811209	0.0677194	0.0689585	0.0669969	0.0615733	0.0491653	0.0530508	0.0445467	0.0431068	0.0453553	0.0374856
549.8	189.8	0.0928809	0.0907213	0.0819133	0.0811209	0.0678206	0.0689585	0.0668579	0.0615733	0.0492056	0.0530508	0.0444003	0.0431068	0.0452036	0.0374856
550	190	0.0926722	0.0907213	0.081519	0.0811209	0.0677795	0.0689585	0.0664783	0.0615733	0.0488108	0.0530508	0.0446013	0.0431068	0.0454969	0.0374856
550.2	190.2	0.0919163	0.0907213	0.0812553	0.0811209	0.0675249	0.0689585	0.0658233	0.0615733	0.0485563	0.0530508	0.0441393	0.0431068	0.0443106	0.0374856
550.4	190.4	0.0921597	0.0907213	0.081546	0.0811209	0.0677018	0.0689585	0.0658548	0.0615733	0.0487201	0.0530508	0.04385	0.0431068	0.0441765	0.0374856
550.6	190.6	0.0921385	0.0907213	0.0821319	0.0811209	0.0676413	0.0689585	0.0659852	0.0615733	0.0490112	0.0530508	0.0443204	0.0431068	0.0445433	0.0374856
550.8	190.8	0.0917878	0.0907213	0.0819167	0.0811209	0.0676046	0.0689585	0.0662785	0.0615733	0.0490045	0.0530508	0.0441324	0.0431068	0.0445189	0.0374856
551	191	0.0918968	0.0907213	0.0819842	0.0811209	0.0673119	0.0689585	0.0663051	0.0615733	0.0488071	0.0530508	0.0442555	0.0431068	0.04498	0.0374856
551.2	191.2	0.0929686	0.0907213	0.0830331	0.0811209	0.0681891	0.0689585	0.0667934	0.0615733	0.0495134	0.0530508	0.0447235	0.0431068	0.0453473	0.0374856
551.4	191.4	0.0931295	0.0907213	0.0830592	0.0811209	0.0681523	0.0689585	0.0668849	0.0615733	0.0495131	0.0530508	0.0444713	0.0431068	0.0450249	0.0374856
551.6	191.6	0.0928919	0.0907213	0.0827217	0.0811209	0.0674922	0.0689585	0.0663846	0.0615733	0.0495306	0.0530508	0.0440252	0.0431068	0.0450838	0.0374856
551.8	191.8	0.0928177	0.0907213	0.0826596	0.0811209	0.0679606	0.0689585	0.0663849	0.0615733	0.0497997	0.0530508	0.0439102	0.0431068	0.0448011	0.0374856
552	192	0.0927528	0.0907213	0.08209	0.0811209	0.0680377	0.0689585	0.0661668	0.0615733	0.049722	0.0530508	0.0438543	0.0431068	0.0444988	0.0374856
552.2	192.2	0.0930912	0.0907213	0.0823455	0.0811209	0.0680581	0.0689585	0.0662468	0.0615733	0.0501444	0.0530508	0.0440485	0.0431068	0.0445587	0.0374856
552.4	192.4	0.0929576	0.0907213	0.0826518	0.0811209	0.0677169	0.0689585	0.066413	0.0615733	0.0506541	0.0530508	0.0440911	0.0431068	0.0444442	0.0374856
552.6	192.6	0.0927285	0.0907213	0.08252	0.0811209	0.0675518	0.0689585	0.0662426	0.0615733	0.0504813	0.0530508	0.0438271	0.0431068	0.0445667	0.0374856
552.8	192.8	0.0928769	0.0907213	0.0821581	0.0811209	0.0674959	0.0689585	0.0662269	0.0615733	0.0501501	0.0530508	0.0435776	0.0431068	0.0440629	0.0374856
553	193	0.0926301	0.0907213	0.0819425	0.0811209	0.0674033	0.0689585	0.0659889	0.0615733	0.0497326	0.0530508	0.0432649	0.0431068	0.0441196	0.0374856
553.2	193.2	0.0931489	0.0907213	0.0820249	0.0811209	0.0678456	0.0689585	0.0660519	0.0615733	0.0497675	0.0530508	0.0436727	0.0431068	0.0445577	0.0374856
553.4	193.4	0.0934597	0.0907213	0.0824617	0.0811209	0.0682226	0.0689585	0.0661178	0.0615733	0.0493997	0.0530508	0.0438447	0.0431068	0.0448936	0.0374856
553.6	193.6	0.0933991	0.0907213	0.0826526	0.0811209	0.0684932	0.0689585	0.0661849	0.0615733	0.0490515	0.0530508	0.0441786	0.0431068	0.0454423	0.0374856
553.8	193.8	0.0936659	0.0907213	0.0826365	0.0811209	0.0685386	0.0689585	0.065807	0.0615733	0.0488788	0.0530508	0.0441391	0.0431068	0.0452229	0.0374856
554	194	0.0937892	0.0907213	0.0828083	0.0811209	0.0690786	0.0689585	0.0664594	0.0615733	0.0488423	0.0530508	0.0441163	0.0431068	0.0454143	0.0374856
554.2	194.2	0.0942869	0.0907213	0.0835374	0.0811209	0.0693217	0.0689585	0.0668664	0.0615733	0.0493638	0.0530508	0.0440968	0.0431068	0.0453045	0.0374856
554.4	194.4	0.0946727	0.0907213	0.0843804	0.0811209	0.0691713	0.0689585	0.0673998	0.0615733	0.0497365	0.0530508	0.0442465	0.0431068	0.0459413	0.0374856
554.6	194.6	0.0947874	0.0907213	0.0846995	0.0811209	0.0693149	0.0689585	0.0678037	0.0615733	0.0497521	0.0530508	0.0444562	0.0431068	0.0459861	0.0374856
554.8	194.8	0.0946265	0.0907213	0.0846243	0.0811209	0.0693322	0.0689585	0.0680413	0.0615733	0.0494528	0.0530508	0.0447762	0.0431068	0.045816	0.0374856
555	195	0.0950367	0.0907213	0.0847523	0.0811209	0.0690084	0.0689585	0.0678941	0.0615733	0.0493003	0.0530508	0.0447393	0.0431068	0.0458359	0.0374856
555.2	195.2	0.0951798	0.0907213	0.0849212	0.0811209	0.0687528	0.0689585	0.0678153	0.0615733	0.0492943	0.0530508	0.0447269	0.0431068	0.045483	0.0374856
555.4	195.4	0.0949244	0.0907213	0.0850567	0.0811209	0.0684742	0.0689585	0.0681315	0.0615733	0.0493831	0.0530508	0.0446507	0.0431068	0.0455646	0.0374856
555.6	195.6	0.0945237	0.0907213	0.084964	0.0811209	0.0677277	0.0689585	0.0680975	0.0615733	0.0491772	0.0530508	0.0447197	0.0431068	0.045479	0.0374856
555.8	195.8	0.0945433	0.0907213	0.0849362	0.0811209	0.0678327	0.0689585	0.0680658	0.0615733	0.0492252	0.0530508	0.044984	0.0431068	0.045063	0.0374856
556	196	0.0943443	0.0907213	0.0848476	0.0811209	0.0671721	0.0689585	0.067878	0.0615733	0.0492199	0.0530508	0.0449701	0.0431068	0.0450511	0.0374856
556.2	196.2	0.0945694	0.0907213	0.0848272	0.0811209	0.0667514	0.0689585	0.067692	0.0615733	0.0489949	0.0530508	0.04527	0.0431068	0.0442255	0.0374856
556.4	196.4	0.0941282	0.0907213	0.0845622	0.0811209	0.0662991	0.0689585	0.0668897	0.0615733	0.048647	0.0530508	0.0444201	0.0431068	0.0434108	0.0374856
556.6	196.6	0.0938129	0.0907213	0.0839459	0.0811209	0.0661861	0.0689585	0.066283	0.0615733	0.0483046	0.0530508	0.0441708	0.0431068	0.0430724	0.0374856
556.8	196.8	0.0928806	0.0907213	0.0833119	0.0811209	0.0661468	0.0689585	0.0656086	0.0615733	0.0476886	0.0530508	0.0440155	0.0431068	0.0425577	0.0374856
557	197	0.0927427	0.0907213	0.0828834	0.0811209	0.0662645	0.0689585	0.064971	0.0615733	0.047872	0.0530508	0.0443039	0.0431068	0.043002	0.0374856
557.2	197.2	0.0925186	0.0907213	0.082633	0.0811209	0.0661469	0.0689585	0.0651032	0.0615733	0.0476208	0.0530508	0.0440779	0.0431068	0.0425676	0.0374856
557.4	197.4	0.0919377	0.0907213	0.0823202	0.0811209	0.0661838	0.0689585	0.0647856	0.0615733	0.0474484	0.0530508	0.0438325	0.0431068	0.0422264	0.0374856
557.6	197.6	0.091756	0.0907213	0.0820353	0.0811209	0.066805	0.0689585	0.0649643	0.0615733	0.047546	0.0530508	0.0434426	0.0431068	0.0423898	0.0374856
557.8	197.8	0.0919286	0.0907213	0.0822122	0.0811209	0.0670843	0.0689585	0.0647613	0.0615733	0.0476687	0.0530508	0.0431377	0.0431068	0.042409	0.0374856
558	198	0.0918202	0.0907213	0.0824994	0.0811209	0.0675468	0.0689585	0.0650969	0.0615733	0.0482627	0.0530508	0.0431516	0.0431068	0.0431491	0.0374856
558.2	198.2	0.0919374	0.0907213	0.0820498	0.0811209	0.0674673	0.0689585	0.0648899	0.0615733	0.0481528	0.0530508	0.0431814	0.0431068	0.0432193	0.0374856
558.4	198.4	0.0916872	0.0907213	0.0814803	0.0811209	0.0672643	0.0689585	0.0647206	0.0615733	0.0479404	0.0530508	0.042938	0.0431068	0.043116	0.0374856
558.6	198.6	0.0913138	0.0907213	0.0809726	0.0811209	0.0670146	0.0689585	0.0646325	0.0615733	0.0477154	0.0530508	0.0431962	0.0431068	0.0433457	0.0374856
558.8	198.8	0.0914902	0.0907213	0.0812232	0.0811209	0.0669016	0.0689585	0.0653457	0.0615733	0.0477585	0.0530508	0.0437237	0.0431068	0.0435375	0.0374856
559	199	0.0919833	0.0907213	0.0815238	0.0811209	0.0670229	0.0689585	0.0662319	0.0615733	0.0481606	0.0530508	0.0440733	0.0431068	0.0441844	0.0374856
559.2	199.2	0.0921518	0.0907213	0.0817996	0.0811209	0.0666566	0.0689585	0.0664409	0.0615733	0.0479623	0.0530508	0.0443181	0.0431068	0.0442003	0.0374856
559.4	199.4	0.0919684	0.0907213	0.0817053	0.0811209	0.0665762	0.0689585	0.0666087	0.0615733	0.0477045	0.0530508	0.044262	0.0431068	0.044234	0.0374856
559.6	199.6	0.092162	0.0907213	0.0814743	0.0811209	0.0662096	0.0689585	0.066486	0.0615733	0.0469424	0.0530508	0.0439441	0.0431068	0.0439395	0.0374856
559.8	199.8	0.0928634	0.0907213	0.0813768	0.0811209	0.0661358	0.0689585	0.0666846	0.0615733	0.0470162	0.0530508	0.0441161	0.0431068	0.0440372	0.0374856
560	200	0.0930267	0.0907213	0.0813974	0.0811209	0.0662368	0.0689585	0.0666858	0.0615733	0.0471924	0.0530508	0.0439858	0.0431068	0.0437659	0.0374856
560.2	200.2	0.0937524	0.0907213	0.0812409	0.0811209	0.0665716	0.0689585	0.0662973	0.0615733	0.0474865	0.0530508	0.0440091	0.0431068	0.0432394	0.0374856
560.4	200.4	0.0944305	0.0907213	0.0818598	0.0811209	0.0673557	0.0689585	0.0660238	0.0615733	0.0480841	0.0530508	0.0441475	0.0431068	0.0435767	0.0374856
560.6	200.6	0.0940675	0.0907213	0.0817015	0.0811209	0.0675531	0.0689585	0.0660808	0.0615733	0.0480722	0.0530508	0.0442572	0.0431068	0.0432649	0.0374856
560.8	200.8	0.0936642	0.0907213	0.0817225	0.0811209	0.0678581	0.0689585	0.0662025	0.0615733	0.0483237	0.0530508	0.0439869	0.0431068	0.042986	0.0374856
561	201	0.0942652	0.0907213	0.0820778	0.0811209	0.0682344	0.0689585	0.0660123	0.0615733	0.0485664	0.0530508	0.0437162	0.0431068	0.0431875	0.0374856
561.2	201.2	0.0946179	0.0907213	0.0822776	0.0811209	0.0683339	0.0689585	0.0664441	0.0615733	0.0490187	0.0530508	0.0434209	0.0431068	0.0434047	0.0374856
561.4	201.4	0.0946758	0.0907213	0.0819984	0.0811209	0.0687251	0.0689585	0.0664133	0.0615733	0.0492627	0.0530508	0.0434163	0.0431068	0.0433952	0.0374856
561.6	201.6	0.094995	0.0907213	0.082615	0.0811209	0.0698304	0.0689585	0.0668074	0.0615733	0.0495523	0.0530508	0.0435169	0.0431068	0.0442767	0.0374856
561.8	201.8	0.0944387	0.0907213	0.0821702	0.0811209	0.0689577	0.0689585	0.0656144	0.0615733	0.0491968	0.0530508	0.0431751	0.0431068	0.0440528	0.0374856
562	202	0.0939288	0.0907213	0.0821042	0.0811209	0.0685381	0.0689585	0.0656787	0.0615733	0.048779	0.0530508	0.043264	0.0431068	0.0442511	0.0374856
562.2	202.2	0.0940618	0.0907213	0.0819405	0.0811209	0.0686058	0.0689585	0.0660801	0.0615733	0.0485693	0.0530508	0.0436796	0.0431068	0.0445164	0.0374856
562.4	202.4	0.0936009	0.0907213	0.0820644	0.0811209	0.0683435	0.0689585	0.0658922	0.0615733	0.0484282	0.0530508	0.0437097	0.0431068	0.0445321	0.0374856
562.6	202.6	0.0930143	0.0907213	0.0822205	0.0811209	0.0680505	0.0689585	0.0663838	0.0615733	0.0482469	0.0530508	0.0439508	0.0431068	0.0446126	0.0374856
562.8	202.8	0.0937912	0.0907213	0.0828238	0.0811209	0.0682519	0.0689585	0.0670018	0.0615733	0.0484665	0.0530508	0.044296	0.0431068	0.0448765	0.0374856
563	203	0.0940396	0.0907213	0.083137	0.0811209	0.0677988	0.0689585	0.0674301	0.0615733	0.0487138	0.0530508	0.0445804	0.0431068	0.0454313	0.0374856
563.2	203.2	0.0936065	0.0907213	0.0828918	0.0811209	0.0672332	0.0689585	0.0673302	0.0615733	0.0483818	0.0530508	0.0440918	0.0431068	0.0452229	0.0374856
563.4	203.4	0.0931757	0.0907213	0.0826801	0.0811209	0.0665522	0.0689585	0.0669432	0.0615733	0.0481529	0.0530508	0.0436953	0.0431068	0.0450051	0.0374856
563.6	203.6	0.0931839	0.0907213	0.0825452	0.0811209	0.0661995	0.0689585	0.0671888	0.0615733	0.0475792	0.0530508	0.0432712	0.0431068	0.044631	0.0374856
563.8	203.8	0.0931972	0.0907213	0.0827002	0.0811209	0.0660072	0.0689585	0.0675259	0.0615733	0.0480391	0.0530508	0.0434789	0.0431068	0.0442929	0.0374856
564	204	0.0930809	0.0907213	0.0826662	0.0811209	0.0661271	0.0689585	0.067376	0.0615733	0.0483718	0.0530508	0.0435113	0.0431068	0.0439589	0.0374856
564.2	204.2	0.0931942	0.0907213	0.0827318	0.0811209	0.0661996	0.0689585	0.0670262	0.0615733	0.0485475	0.0530508	0.0431498	0.0431068	0.0438119	0.0374856
564.4	204.4	0.0933207	0.0907213	0.0832104	0.0811209	0.0667659	0.0689585	0.0674366	0.0615733	0.0485175	0.0530508	0.0436252	0.0431068	0.0440079	0.0374856
564.6	204.6	0.0926837	0.0907213	0.0830138	0.0811209	0.0666627	0.0689585	0.0676909	0.0615733	0.0487264	0.0530508	0.0431406	0.0431068	0.0438149	0.0374856
564.8	204.8	0.0930296	0.0907213	0.0828929	0.0811209	0.0669101	0.0689585	0.0676453	0.0615733	0.0489935	0.0530508	0.0432619	0.0431068	0.0436083	0.0374856
565	205	0.0933805	0.0907213	0.0827049	0.0811209	0.067126	0.0689585	0.0670867	0.0615733	0.0492713	0.0530508	0.0434439	0.0431068	0.0439379	0.0374856
565.2	205.2	0.0936317	0.0907213	0.082438	0.0811209	0.0667442	0.0689585	0.0674038	0.0615733	0.0495084	0.0530508	0.0436282	0.0431068	0.0441559	0.0374856
565.4	205.4	0.0930598	0.0907213	0.0821855	0.0811209	0.0671936	0.0689585	0.0675367	0.0615733	0.0494284	0.0530508	0.0434012	0.0431068	0.043772	0.0374856
565.6	205.6	0.0934432	0.0907213	0.0827829	0.0811209	0.0677388	0.0689585	0.0675407	0.0615733	0.0497094	0.0530508	0.0438118	0.0431068	0.0441717	0.0374856
565.8	205.8	0.0935078	0.0907213	0.0824344	0.0811209	0.0673287	0.0689585	0.0671621	0.0615733	0.049764	0.0530508	0.0434954	0.0431068	0.0441234	0.0374856
566	206	0.09362	0.0907213	0.0833238	0.0811209	0.0677776	0.0689585	0.0677529	0.0615733	0.0498292	0.0530508	0.0439791	0.0431068	0.0448205	0.0374856
566.2	206.2	0.0941899	0.0907213	0.0839144	0.0811209	0.0687872	0.0689585	0.0678315	0.0615733	0.050268	0.0530508	0.0444792	0.0431068	0.0453991	0.0374856
566.4	206.4	0.0944371	0.0907213	0.0842008	0.0811209	0.0688928	0.0689585	0.0675766	0.0615733	0.0505044	0.0530508	0.0443135	0.0431068	0.0455666	0.0374856
566.6	206.6	0.0949906	0.0907213	0.0841378	0.0811209	0.0691599	0.0689585	0.0678524	0.0615733	0.0508643	0.0530508	0.0444576	0.0431068	0.0459412	0.0374856
566.8	206.8	0.0951072	0.0907213	0.0844456	0.0811209	0.0692768	0.0689585	0.0676204	0.0615733	0.0504739	0.0530508	0.0441904	0.0431068	0.0461058	0.0374856
567	207	0.0951371	0.0907213	0.0847271	0.0811209	0.0688338	0.0689585	0.0677175	0.0615733	0.0504256	0.0530508	0.0441049	0.0431068	0.0464818	0.0374856
567.2	207.2	0.0951664	0.0907213	0.0844668	0.0811209	0.0691488	0.0689585	0.067746	0.0615733	0.0504894	0.0530508	0.043812	0.0431068	0.0464634	0.0374856
567.4	207.4	0.0951631	0.0907213	0.0845172	0.0811209	0.0689608	0.0689585	0.0672153	0.0615733	0.0501099	0.0530508	0.0436796	0.0431068	0.0462166	0.0374856
567.6	207.6	0.0954692	0.0907213	0.0845961	0.0811209	0.0694364	0.0689585	0.0676357	0.0615733	0.0504032	0.0530508	0.0440415	0.0431068	0.0461478	0.0374856
567.8	207.8	0.0954783	0.0907213	0.0846384	0.0811209	0.0694686	0.0689585	0.067618	0.0615733	0.0503906	0.0530508	0.0441468	0.0431068	0.0459778	0.0374856
568	208	0.0954835	0.0907213	0.0844886	0.0811209	0.069448	0.0689585	0.0672241	0.0615733	0.0501203	0.0530508	0.0441977	0.0431068	0.0460227	0.0374856
568.2	208.2	0.0954152	0.0907213	0.0843951	0.0811209	0.0696765	0.0689585	0.067076	0.0615733	0.0500705	0.0530508	0.0447734	0.0431068	0.0461229	0.0374856
568.4	208.4	0.0947726	0.0907213	0.0835137	0.0811209	0.0692328	0.0689585	0.0669731	0.0615733	0.0495511	0.0530508	0.0448572	0.0431068	0.0454546	0.0374856
568.6	208.6	0.0941219	0.0907213	0.082731	0.0811209	0.0690598	0.0689585	0.0666203	0.0615733	0.0491756	0.0530508	0.0447523	0.0431068	0.0448286	0.0374856
568.8	208.8	0.0938597	0.0907213	0.0822386	0.0811209	0.0685347	0.0689585	0.0664729	0.0615733	0.0489141	0.0530508	0.0447057	0.0431068	0.0442834	0.0374856
569	209	0.0939258	0.0907213	0.0821385	0.0811209	0.0685638	0.0689585	0.0663938	0.0615733	0.0488311	0.0530508	0.0449683	0.0431068	0.0443856	0.0374856
569.2	209.2	0.0940977	0.0907213	0.0821484	0.0811209	0.0682888	0.0689585	0.0665061	0.0615733	0.0484861	0.0530508	0.0452859	0.0431068	0.0445508	0.0374856
569.4	209.4	0.09353	0.0907213	0.0821099	0.0811209	0.0685312	0.0689585	0.0663772	0.0615733	0.0484788	0.0530508	0.0452854	0.0431068	0.0444542	0.0374856
569.6	209.6	0.093809	0.0907213	0.0822934	0.0811209	0.0682267	0.0689585	0.0659273	0.0615733	0.0485661	0.0530508	0.0451228	0.0431068	0.0442219	0.0374856
569.8	209.8	0.0936591	0.0907213	0.0825088	0.0811209	0.0681515	0.0689585	0.065986	0.0615733	0.0488715	0.0530508	0.0451737	0.0431068	0.0447787	0.0374856
570	210	0.0936512	0.0907213	0.0829509	0.0811209	0.0685957	0.0689585	0.0665318	0.0615733	0.0490631	0.0530508	0.0454499	0.0431068	0.0448413	0.0374856
570.2	210.2	0.0940366	0.0907213	0.0830239	0.0811209	0.0683932	0.0689585	0.066313	0.0615733	0.048849	0.0530508	0.0452424	0.0431068	0.0448964	0.0374856
570.4	210.4	0.0939041	0.0907213	0.0832706	0.0811209	0.0683801	0.0689585	0.0666429	0.0615733	0.0493038	0.0530508	0.0450243	0.0431068	0.0446105	0.0374856
570.6	210.6	0.0936463	0.0907213	0.0834199	0.0811209	0.0684696	0.0689585	0.0663794	0.0615733	0.0490255	0.0530508	0.0448137	0.0431068	0.0443209	0.0374856
570.8	210.8	0.0932313	0.0907213	0.0839484	0.0811209	0.0684722	0.0689585	0.0667365	0.0615733	0.0489357	0.0530508	0.0447853	0.0431068	0.0442411	0.0374856
571	211	0.0933781	0.0907213	0.0839909	0.0811209	0.0682098	0.0689585	0.066809	0.0615733	0.049043	0.0530508	0.0449903	0.0431068	0.0445262	0.0374856
571.2	211.2	0.093791	0.0907213	0.0838314	0.0811209	0.0689188	0.0689585	0.0672452	0.0615733	0.0496108	0.0530508	0.045132	0.0431068	0.0443245	0.0374856
571.4	211.4	0.0940102	0.0907213	0.0841583	0.0811209	0.0688131	0.0689585	0.0673842	0.0615733	0.0497199	0.0530508	0.0454114	0.0431068	0.0447118	0.0374856
571.6	211.6	0.0942708	0.0907213	0.084291	0.0811209	0.068861	0.0689585	0.067817	0.0615733	0.0501768	0.0530508	0.0459156	0.0431068	0.0450982	0.0374856
571.8	211.8	0.0946941	0.0907213	0.0842189	0.0811209	0.0684537	0.0689585	0.067919	0.0615733	0.0499028	0.0530508	0.0459237	0.0431068	0.0454327	0.0374856
572	212	0.0953115	0.0907213	0.0846041	0.0811209	0.0686491	0.0689585	0.0682483	0.0615733	0.0505461	0.0530508	0.0465687	0.0431068	0.0456736	0.0374856
572.2	212.2	0.0950713	0.0907213	0.0842306	0.0811209	0.0684514	0.0689585	0.0685973	0.0615733	0.0502176	0.0530508	0.0466584	0.0431068	0.0452569	0.0374856
572.4	212.4	0.0950286	0.0907213	0.0837735	0.0811209	0.067695	0.0689585	0.0688967	0.0615733	0.0498205	0.0530508	0.0463241	0.0431068	0.0449283	0.0374856
572.6	212.6	0.0950233	0.0907213	0.0836131	0.0811209	0.0674531	0.0689585	0.0687023	0.0615733	0.0494141	0.0530508	0.0460784	0.0431068	0.0445688	0.0374856
572.8	212.8	0.0952594	0.0907213	0.0839847	0.0811209	0.0676909	0.0689585	0.0691415	0.0615733	0.0500113	0.0530508	0.0460301	0.0431068	0.0448257	0.0374856
573	213	0.0952926	0.0907213	0.084185	0.0811209	0.0678703	0.0689585	0.0688167	0.0615733	0.049926	0.0530508	0.0462311	0.0431068	0.045402	0.0374856
573.2	213.2	0.0953392	0.0907213	0.0841899	0.0811209	0.0679795	0.0689585	0.0687927	0.0615733	0.0496072	0.0530508	0.0462026	0.0431068	0.0458774	0.0374856
573.4	213.4	0.0945254	0.0907213	0.0839245	0.0811209	0.0679682	0.0689585	0.0681161	0.0615733	0.0493129	0.0530508	0.0453062	0.0431068	0.0452097	0.0374856
573.6	213.6	0.0948554	0.0907213	0.0839722	0.0811209	0.0679147	0.0689585	0.0680632	0.0615733	0.0493104	0.0530508	0.0450164	0.0431068	0.0450522	0.0374856
573.8	213.8	0.0951845	0.0907213	0.0840699	0.0811209	0.0680699	0.0689585	0.0683714	0.0615733	0.0490403	0.0530508	0.0446693	0.0431068	0.045104	0.0374856
574	214	0.0957483	0.0907213	0.083744	0.0811209	0.0686495	0.0689585	0.0681568	0.0615733	0.048635	0.0530508	0.0443339	0.0431068	0.0445606	0.0374856
574.2	214.2	0.0957959	0.0907213	0.0833994	0.0811209	0.0685482	0.0689585	0.0677878	0.0615733	0.0482549	0.0530508	0.0437944	0.0431068	0.0445154	0.0374856
574.4	214.4	0.095244	0.0907213	0.0835501	0.0811209	0.0687954	0.0689585	0.0674755	0.0615733	0.0483143	0.0530508	0.0434994	0.0431068	0.0438113	0.0374856
574.6	214.6	0.0946683	0.0907213	0.0831058	0.0811209	0.0685793	0.0689585	0.0667354	0.0615733	0.0475118	0.0530508	0.0433922	0.0431068	0.0438327	0.0374856
574.8	214.8	0.0939719	0.0907213	0.0830551	0.0811209	0.0682627	0.0689585	0.0667023	0.0615733	0.0475021	0.0530508	0.0429482	0.0431068	0.0438227	0.0374856
575	215	0.0938047	0.0907213	0.0827465	0.0811209	0.0681425	0.0689585	0.0662661	0.0615733	0.047175	0.0530508	0.0423997	0.0431068	0.0439477	0.0374856
575.2	215.2	0.0938448	0.0907213	0.0827523	0.0811209	0.0683428	0.0689585	0.0661941	0.0615733	0.0474781	0.0530508	0.0423513	0.0431068	0.0439598	0.0374856
575.4	215.4	0.0939999	0.0907213	0.0825483	0.0811209	0.0677021	0.0689585	0.0662477	0.0615733	0.0475264	0.0530508	0.0424201	0.0431068	0.0446222	0.0374856
575.6	215.6	0.0940014	0.0907213	0.0826116	0.0811209	0.0676596	0.0689585	0.0662377	0.0615733	0.0478356	0.0530508	0.042695	0.0431068	0.0446916	0.0374856
575.8	215.8	0.0943533	0.0907213	0.0828745	0.0811209	0.0675754	0.0689585	0.0667874	0.0615733	0.0479692	0.0530508	0.042985	0.0431068	0.0445418	0.0374856
576	216	0.0945868	0.0907213	0.0830014	0.0811209	0.0673951	0.0689585	0.0673514	0.0615733	0.04834	0.0530508	0.0432702	0.0431068	0.0443846	0.0374856
576.2	216.2	0.0937055	0.0907213	0.0827152	0.0811209	0.0662761	0.0689585	0.0670217	0.0615733	0.0479184	0.0530508	0.0431127	0.0431068	0.0433758	0.0374856
576.4	216.4	0.0938767	0.0907213	0.0830463	0.0811209	0.0658116	0.0689585	0.0670174	0.0615733	0.0482371	0.0530508	0.0436434	0.0431068	0.0433526	0.0374856
576.6	216.6	0.0935797	0.0907213	0.0831019	0.0811209	0.0656153	0.0689585	0.0664441	0.0615733	0.0487112	0.0530508	0.0438639	0.0431068	0.0427983	0.0374856
576.8	216.8	0.0935271	0.0907213	0.0836848	0.0811209	0.0659269	0.0689585	0.0666813	0.0615733	0.0493194	0.0530508	0.0443867	0.0431068	0.0430236	0.0374856
577	217	0.0933427	0.0907213	0.0838702	0.0811209	0.0657436	0.0689585	0.0666156	0.0615733	0.0491619	0.0530508	0.0447354	0.0431068	0.0429274	0.0374856
577.2	217.2	0.0931717	0.0907213	0.0836988	0.0811209	0.0657402	0.0689585	0.0663074	0.0615733	0.0487838	0.0530508	0.0447666	0.0431068	0.0422769	0.0374856
577.4	217.4	0.0931588	0.0907213	0.08402	0.0811209	0.0657939	0.0689585	0.0661952	0.0615733	0.0492915	0.0530508	0.0449274	0.0431068	0.0421493	0.0374856
577.6	217.6	0.0933556	0.0907213	0.0842134	0.0811209	0.0655353	0.0689585	0.0663414	0.0615733	0.0493991	0.0530508	0.0448812	0.0431068	0.042223	0.0374856
577.8	217.8	0.0933714	0.0907213	0.0839791	0.0811209	0.0653425	0.0689585	0.0656884	0.0615733	0.0487959	0.0530508	0.0444726	0.0431068	0.042158	0.0374856
578	218	0.0935184	0.0907213	0.0837504	0.0811209	0.0656502	0.0689585	0.0649951	0.0615733	0.0488664	0.0530508	0.0447714	0.0431068	0.042186	0.0374856
578.2	218.2	0.0930799	0.0907213	0.0838009	0.0811209	0.0652958	0.0689585	0.0648386	0.0615733	0.0484821	0.0530508	0.0444771	0.0431068	0.0421619	0.0374856
578.4	218.4	0.0926187	0.0907213	0.0839505	0.0811209	0.0652886	0.0689585	0.0642322	0.0615733	0.0482268	0.0530508	0.0441098	0.0431068	0.042395	0.0374856
578.6	218.6	0.0926508	0.0907213	0.0837409	0.0811209	0.0653683	0.0689585	0.0640885	0.0615733	0.0479625	0.0530508	0.0436085	0.0431068	0.0431748	0.0374856
578.8	218.8	0.0923999	0.0907213	0.0841436	0.0811209	0.0656841	0.0689585	0.064038	0.0615733	0.0482689	0.0530508	0.0430395	0.0431068	0.0433361	0.0374856
579	219	0.0929958	0.0907213	0.0840875	0.0811209	0.0670061	0.0689585	0.0647609	0.0615733	0.0484842	0.0530508	0.0431236	0.0431068	0.0441166	0.0374856
579.2	219.2	0.0929038	0.0907213	0.0836182	0.0811209	0.067278	0.0689585	0.0646304	0.0615733	0.0485964	0.0530508	0.0427469	0.0431068	0.0442473	0.0374856
579.4	219.4	0.0929234	0.0907213	0.0835388	0.0811209	0.0672787	0.0689585	0.0648146	0.0615733	0.0486493	0.0530508	0.0425746	0.0431068	0.0444962	0.0374856
579.6	219.6	0.0929899	0.0907213	0.0834849	0.0811209	0.0677723	0.0689585	0.0654427	0.0615733	0.0484192	0.0530508	0.0425095	0.0431068	0.0445104	0.0374856
579.8	219.8	0.093272	0.0907213	0.0828908	0.0811209	0.0679141	0.0689585	0.0662289	0.0615733	0.0485502	0.0530508	0.0424195	0.0431068	0.0444927	0.0374856
580	220	0.0935866	0.0907213	0.082428	0.0811209	0.0677577	0.0689585	0.066389	0.0615733	0.0486434	0.0530508	0.0427375	0.0431068	0.0447118	0.0374856
580.2	220.2	0.0932563	0.0907213	0.0824477	0.0811209	0.068053	0.0689585	0.0662676	0.0615733	0.0483459	0.0530508	0.0426573	0.0431068	0.0440432	0.0374856
580.4	220.4	0.0939916	0.0907213	0.0827702	0.0811209	0.0684951	0.0689585	0.0670536	0.0615733	0.0487715	0.0530508	0.0428547	0.0431068	0.0441775	0.0374856
580.6	220.6	0.0942851	0.0907213	0.0829231	0.0811209	0.0689709	0.0689585	0.0675176	0.0615733	0.0496856	0.0530508	0.0434177	0.0431068	0.0443115	0.0374856
580.8	220.8	0.0943693	0.0907213	0.0832428	0.0811209	0.0693889	0.0689585	0.0680339	0.0615733	0.0499251	0.0530508	0.0435579	0.0431068	0.0442605	0.0374856
581	221	0.0941199	0.0907213	0.083085	0.0811209	0.0693163	0.0689585	0.0684236	0.0615733	0.0498272	0.0530508	0.0436515	0.0431068	0.0439228	0.0374856
581.2	221.2	0.093616	0.0907213	0.083213	0.0811209	0.0690963	0.0689585	0.0683419	0.0615733	0.0502335	0.0530508	0.0437894	0.0431068	0.0439343	0.0374856
581.4	221.4	0.0938914	0.0907213	0.0844078	0.0811209	0.0690558	0.0689585	0.0687984	0.0615733	0.0510105	0.0530508	0.0444	0.0431068	0.0443595	0.0374856
581.6	221.6	0.0933727	0.0907213	0.0843348	0.0811209	0.0680787	0.0689585	0.0683104	0.0615733	0.050451	0.0530508	0.0440738	0.0431068	0.0440871	0.0374856
581.8	221.8	0.0935411	0.0907213	0.0844793	0.0811209	0.0678674	0.0689585	0.068056	0.0615733	0.0502013	0.0530508	0.0444058	0.0431068	0.0447133	0.0374856
582	222	0.0931234	0.0907213	0.0845312	0.0811209	0.0675077	0.0689585	0.0676569	0.0615733	0.0499957	0.0530508	0.04411	0.0431068	0.0442325	0.0374856
582.2	222.2	0.0930388	0.0907213	0.0847656	0.0811209	0.0673602	0.0689585	0.0675498	0.0615733	0.050013	0.0530508	0.0439437	0.0431068	0.0441976	0.0374856
582.4	222.4	0.0928653	0.0907213	0.0841927	0.0811209	0.0672688	0.0689585	0.0671631	0.0615733	0.0499762	0.0530508	0.0433074	0.0431068	0.0439206	0.0374856
582.6	222.6	0.0930189	0.0907213	0.0842877	0.0811209	0.0670957	0.0689585	0.0668861	0.0615733	0.0497278	0.0530508	0.042964	0.0431068	0.0437743	0.0374856
582.8	222.8	0.0924344	0.0907213	0.0840614	0.0811209	0.0670797	0.0689585	0.0669024	0.0615733	0.0495591	0.0530508	0.043211	0.0431068	0.0433767	0.0374856
583	223	0.0927866	0.0907213	0.0837685	0.0811209	0.0674599	0.0689585	0.0670878	0.0615733	0.0496439	0.0530508	0.0432625	0.0431068	0.0438905	0.0374856
583.2	223.2	0.0924798	0.0907213	0.0835219	0.0811209	0.0668274	0.0689585	0.0662337	0.0615733	0.0493286	0.0530508	0.0433183	0.0431068	0.0436987	0.0374856
583.4	223.4	0.0922422	0.0907213	0.0834079	0.0811209	0.0667304	0.0689585	0.0660293	0.0615733	0.0491942	0.0530508	0.0435345	0.0431068	0.0436967	0.0374856
583.6	223.6	0.0923415	0.0907213	0.0830078	0.0811209	0.0670267	0.0689585	0.0663196	0.0615733	0.0491091	0.0530508	0.044022	0.0431068	0.0437113	0.0374856
583.8	223.8	0.0923407	0.0907213	0.082742	0.0811209	0.0671346	0.0689585	0.0661392	0.0615733	0.049137	0.0530508	0.0441915	0.0431068	0.043832	0.0374856
584	224	0.0926631	0.0907213	0.0828863	0.0811209	0.0672761	0.0689585	0.0664606	0.0615733	0.0488948	0.0530508	0.0446129	0.0431068	0.0435364	0.0374856
584.2	224.2	0.0932701	0.0907213	0.0828861	0.0811209	0.0679487	0.0689585	0.0667222	0.0615733	0.0491382	0.0530508	0.0447681	0.0431068	0.0435608	0.0374856
584.4	224.4	0.0930318	0.0907213	0.0823195	0.0811209	0.0677521	0.0689585	0.0666641	0.0615733	0.0491777	0.0530508	0.0445727	0.0431068	0.0436683	0.0374856
584.6	224.6	0.0933755	0.0907213	0.082723	0.0811209	0.0683096	0.0689585	0.0668153	0.0615733	0.0495427	0.0530508	0.045272	0.0431068	0.0441229	0.0374856
584.8	224.8	0.093784	0.0907213	0.0829363	0.0811209	0.0684231	0.0689585	0.0668435	0.0615733	0.049512	0.0530508	0.0457563	0.0431068	0.0445328	0.0374856
585	225	0.0936846	0.0907213	0.0829799	0.0811209	0.0683699	0.0689585	0.0669384	0.0615733	0.0489028	0.0530508	0.0456474	0.0431068	0.0446059	0.0374856
585.2	225.2	0.0937598	0.0907213	0.0829885	0.0811209	0.0679389	0.0689585	0.066586	0.0615733	0.0489409	0.0530508	0.0456035	0.0431068	0.0448682	0.0374856
585.4	225.4	0.0942487	0.0907213	0.0834755	0.0811209	0.0679528	0.0689585	0.0665504	0.0615733	0.0490855	0.0530508	0.045866	0.0431068	0.0451775	0.0374856
585.6	225.6	0.094328	0.0907213	0.082411	0.0811209	0.0674191	0.0689585	0.0663741	0.0615733	0.0487489	0.0530508	0.0454751	0.0431068	0.0454	0.0374856
585.8	225.8	0.0942144	0.0907213	0.0820386	0.0811209	0.0673781	0.0689585	0.0663685	0.0615733	0.0487537	0.0530508	0.045085	0.0431068	0.0455014	0.0374856
586	226	0.0937376	0.0907213	0.0815435	0.0811209	0.0670136	0.0689585	0.0658712	0.0615733	0.0482743	0.0530508	0.0441716	0.0431068	0.0446869	0.0374856
586.2	226.2	0.093468	0.0907213	0.0812411	0.0811209	0.066976	0.0689585	0.0659429	0.0615733	0.0479493	0.0530508	0.0438009	0.0431068	0.0441898	0.0374856
586.4	226.4	0.0934374	0.0907213	0.0809923	0.0811209	0.0668373	0.0689585	0.0659462	0.0615733	0.0476064	0.0530508	0.0432546	0.0431068	0.0434576	0.0374856
586.6	226.6	0.0930981	0.0907213	0.0812399	0.0811209	0.0662906	0.0689585	0.0659111	0.0615733	0.0468944	0.0530508	0.0425237	0.0431068	0.0432181	0.0374856
586.8	226.8	0.092721	0.0907213	0.0809446	0.0811209	0.0661764	0.0689585	0.0657954	0.0615733	0.0465068	0.0530508	0.0423121	0.0431068	0.0430621	0.0374856
587	227	0.0936127	0.0907213	0.0815837	0.0811209	0.0665052	0.0689585	0.0660766	0.0615733	0.0469431	0.0530508	0.0425367	0.0431068	0.0439954	0.0374856
587.2	227.2	0.0933379	0.0907213	0.0818551	0.0811209	0.066333	0.0689585	0.0662317	0.0615733	0.0470864	0.0530508	0.0426476	0.0431068	0.0440735	0.0374856
587.4	227.4	0.0932357	0.0907213	0.0818685	0.0811209	0.0670123	0.0689585	0.0664618	0.0615733	0.0474568	0.0530508	0.0423812	0.0431068	0.0441723	0.0374856
587.6	227.6	0.0936944	0.0907213	0.0823453	0.0811209	0.0675557	0.0689585	0.0672365	0.0615733	0.0481782	0.0530508	0.0427351	0.0431068	0.0443616	0.0374856
587.8	227.8	0.0936524	0.0907213	0.0826899	0.0811209	0.0677233	0.0689585	0.0674603	0.0615733	0.0481422	0.0530508	0.0428205	0.0431068	0.0444753	0.0374856
588	228	0.0938656	0.0907213	0.0829749	0.0811209	0.0676934	0.0689585	0.0674361	0.0615733	0.0482782	0.0530508	0.0429697	0.0431068	0.0439317	0.0374856
588.2	228.2	0.09416	0.0907213	0.0833682	0.0811209	0.0681092	0.0689585	0.0675399	0.0615733	0.0488153	0.0530508	0.0432575	0.0431068	0.0447509	0.0374856
588.4	228.4	0.0941964	0.0907213	0.0837389	0.0811209	0.0681082	0.0689585	0.0673897	0.0615733	0.0490058	0.0530508	0.0435515	0.0431068	0.0448505	0.0374856
588.6	228.6	0.094948	0.0907213	0.0849059	0.0811209	0.0691805	0.0689585	0.067614	0.0615733	0.0497528	0.0530508	0.045025	0.0431068	0.0456136	0.0374856
588.8	228.8	0.0955428	0.0907213	0.0853554	0.0811209	0.0695113	0.0689585	0.0678537	0.0615733	0.0501948	0.0530508	0.0458514	0.0431068	0.0459281	0.0374856
589	229	0.095517	0.0907213	0.0853947	0.0811209	0.0693724	0.0689585	0.0676923	0.0615733	0.0501677	0.0530508	0.0459915	0.0431068	0.045651	0.0374856
589.2	229.2	0.0956631	0.0907213	0.0849679	0.0811209	0.0690267	0.0689585	0.0673448	0.0615733	0.0504904	0.0530508	0.0463608	0.0431068	0.0455621	0.0374856
589.4	229.4	0.0958308	0.0907213	0.0850303	0.0811209	0.0692571	0.0689585	0.0676441	0.0615733	0.0510787	0.0530508	0.0472874	0.0431068	0.0459145	0.0374856
589.6	229.6	0.0958827	0.0907213	0.0843236	0.0811209	0.0689736	0.0689585	0.0674869	0.0615733	0.0511164	0.0530508	0.0473019	0.0431068	0.0454998	0.0374856
589.8	229.8	0.0955408	0.0907213	0.0841433	0.0811209	0.0687334	0.0689585	0.0676858	0.0615733	0.05065	0.0530508	0.047436	0.0431068	0.0450736	0.0374856
590	230	0.0948984	0.0907213	0.0837699	0.0811209	0.0683896	0.0689585	0.0670766	0.0615733	0.0500403	0.0530508	0.0468536	0.0431068	0.0443003	0.0374856
590.2	230.2	0.0946514	0.0907213	0.08356	0.0811209	0.068012	0.0689585	0.0668321	0.0615733	0.0495256	0.0530508	0.0464808	0.0431068	0.0434865	0.0374856
590.4	230.4	0.0946246	0.0907213	0.083651	0.0811209	0.0681064	0.0689585	0.0669165	0.0615733	0.0497937	0.0530508	0.0459886	0.0431068	0.04279	0.0374856
590.6	230.6	0.0946037	0.0907213	0.084216	0.0811209	0.0680307	0.0689585	0.0672138	0.0615733	0.0494055	0.0530508	0.0452889	0.0431068	0.0430968	0.0374856
590.8	230.8	0.0949975	0.0907213	0.0841525	0.0811209	0.0685937	0.0689585	0.0674533	0.0615733	0.0497771	0.0530508	0.0453953	0.0431068	0.0436386	0.0374856
591	231	0.0952552	0.0907213	0.0842713	0.0811209	0.068343	0.0689585	0.0676661	0.0615733	0.0501493	0.0530508	0.0449534	0.0431068	0.0442077	0.0374856
591.2	231.2	0.0941669	0.0907213	0.0835819	0.0811209	0.0680174	0.0689585	0.0667152	0.0615733	0.0496559	0.0530508	0.0437353	0.0431068	0.0438218	0.0374856
591.4	231.4	0.0940293	0.0907213	0.0835852	0.0811209	0.0683857	0.0689585	0.0668822	0.0615733	0.0497014	0.0530508	0.0432694	0.0431068	0.0437438	0.0374856
591.6	231.6	0.0940119	0.0907213	0.0838347	0.0811209	0.0681205	0.0689585	0.067121	0.0615733	0.0495535	0.0530508	0.0431302	0.0431068	0.043893	0.0374856
591.8	231.8	0.0937727	0.0907213	0.0840962	0.0811209	0.0677606	0.0689585	0.0665563	0.0615733	0.048864	0.0530508	0.0429843	0.0431068	0.043815	0.0374856
592	232	0.0936906	0.0907213	0.0838349	0.0811209	0.0671715	0.0689585	0.0657049	0.0615733	0.0483706	0.0530508	0.042617	0.0431068	0.0434137	0.0374856
592.2	232.2	0.0936188	0.0907213	0.0838555	0.0811209	0.0672275	0.0689585	0.0658683	0.0615733	0.0486369	0.0530508	0.0425688	0.0431068	0.0439264	0.0374856
592.4	232.4	0.0933475	0.0907213	0.0836287	0.0811209	0.0670469	0.0689585	0.0654951	0.0615733	0.0482852	0.0530508	0.0428402	0.0431068	0.0440666	0.0374856
592.6	232.6	0.0933167	0.0907213	0.0834857	0.0811209	0.0671746	0.0689585	0.0653066	0.0615733	0.0481451	0.0530508	0.0432531	0.0431068	0.044598	0.0374856
592.8	232.8	0.0931808	0.0907213	0.083271	0.0811209	0.0667755	0.0689585	0.0653178	0.0615733	0.0478167	0.0530508	0.0435038	0.0431068	0.0445585	0.0374856
593	233	0.0930667	0.0907213	0.0829547	0.0811209	0.0664383	0.0689585	0.0653361	0.0615733	0.0474727	0.0530508	0.0436672	0.0431068	0.0444171	0.0374856
593.2	233.2	0.0930955	0.0907213	0.0828808	0.0811209	0.066232	0.0689585	0.0652248	0.0615733	0.0473145	0.0530508	0.0438942	0.0431068	0.0446206	0.0374856
593.4	233.4	0.0929235	0.0907213	0.0826319	0.0811209	0.0659916	0.0689585	0.0657388	0.0615733	0.0469437	0.0530508	0.0440942	0.0431068	0.0448817	0.0374856
593.6	233.6	0.0928928	0.0907213	0.082181	0.0811209	0.0662434	0.0689585	0.0659055	0.0615733	0.0468278	0.0530508	0.0443468	0.0431068	0.0448628	0.0374856
593.8	233.8	0.0929631	0.0907213	0.0821341	0.0811209	0.0662882	0.0689585	0.0665959	0.0615733	0.0468485	0.0530508	0.0443622	0.0431068	0.0448089	0.0374856
594	234	0.0929499	0.0907213	0.0819763	0.0811209	0.066494	0.0689585	0.0663523	0.0615733	0.0469121	0.0530508	0.0439999	0.0431068	0.04447	0.0374856
594.2	234.2	0.0933042	0.0907213	0.0824328	0.0811209	0.0670241	0.0689585	0.0671944	0.0615733	0.0476182	0.0530508	0.043889	0.0431068	0.0446712	0.0374856
594.4	234.4	0.0928156	0.0907213	0.0826221	0.0811209	0.0673601	0.0689585	0.0676552	0.0615733	0.0479865	0.0530508	0.0434945	0.0431068	0.0446612	0.0374856
594.6	234.6	0.0925692	0.0907213	0.0829237	0.0811209	0.0677777	0.0689585	0.0682791	0.0615733	0.0479875	0.0530508	0.0431862	0.0431068	0.0451	0.0374856
594.8	234.8	0.0925108	0.0907213	0.0829075	0.0811209	0.0678353	0.0689585	0.0684142	0.0615733	0.0483387	0.0530508	0.0433759	0.0431068	0.0449663	0.0374856
595	235	0.0924142	0.0907213	0.0829723	0.0811209	0.0676134	0.0689585	0.0681974	0.0615733	0.0486259	0.0530508	0.0428785	0.0431068	0.0446912	0.0374856
595.2	235.2	0.0920173	0.0907213	0.0825875	0.0811209	0.0677961	0.0689585	0.0683639	0.0615733	0.0490071	0.0530508	0.0430069	0.0431068	0.0445926	0.0374856
595.4	235.4	0.0922142	0.0907213	0.0832812	0.0811209	0.06798	0.0689585	0.069206	0.0615733	0.0496702	0.0530508	0.0434678	0.0431068	0.0442937	0.0374856
595.6	235.6	0.0926842	0.0907213	0.0835899	0.0811209	0.0679342	0.0689585	0.0693351	0.0615733	0.0498984	0.0530508	0.0437001	0.0431068	0.0442905	0.0374856
595.8	235.8	0.0927458	0.0907213	0.083451	0.0811209	0.0675456	0.0689585	0.0686801	0.0615733	0.0503079	0.0530508	0.0439969	0.0431068	0.0436984	0.0374856
596	236	0.0923611	0.0907213	0.0832228	0.0811209	0.0672022	0.0689585	0.0676796	0.0615733	0.0502046	0.0530508	0.0435071	0.0431068	0.043317	0.0374856
596.2	236.2	0.0922198	0.0907213	0.0830341	0.0811209	0.0676088	0.0689585	0.0678688	0.0615733	0.0505756	0.0530508	0.0437395	0.0431068	0.0433708	0.0374856
596.4	236.4	0.0921054	0.0907213	0.0828341	0.0811209	0.0676147	0.0689585	0.0673145	0.0615733	0.0501653	0.0530508	0.0438737	0.0431068	0.0434425	0.0374856
596.6	236.6	0.0924968	0.0907213	0.0831651	0.0811209	0.067509	0.0689585	0.0672971	0.0615733	0.0503768	0.0530508	0.044185	0.0431068	0.0437269	0.0374856
596.8	236.8	0.0921509	0.0907213	0.0828823	0.0811209	0.067506	0.0689585	0.0668617	0.0615733	0.0499833	0.0530508	0.0442428	0.0431068	0.0432924	0.0374856
597	237	0.092166	0.0907213	0.0826274	0.0811209	0.0674083	0.0689585	0.0669807	0.0615733	0.0494861	0.0530508	0.0441391	0.0431068	0.0429579	0.0374856
597.2	237.2	0.0921253	0.0907213	0.0824795	0.0811209	0.0669719	0.0689585	0.0665459	0.0615733	0.049237	0.0530508	0.0438694	0.0431068	0.0430795	0.0374856
597.4	237.4	0.0919811	0.0907213	0.0817349	0.0811209	0.0671621	0.0689585	0.066756	0.0615733	0.04835	0.0530508	0.0439542	0.0431068	0.0432119	0.0374856
597.6	237.6	0.0921368	0.0907213	0.0813599	0.0811209	0.0671618	0.0689585	0.0664054	0.0615733	0.0480215	0.0530508	0.0443267	0.0431068	0.0433379	0.0374856
597.8	237.8	0.0922372	0.0907213	0.0813782	0.0811209	0.0669605	0.0689585	0.0660049	0.0615733	0.0477447	0.0530508	0.0438106	0.0431068	0.0430219	0.0374856
598	238	0.092064	0.0907213	0.0811726	0.0811209	0.0671042	0.0689585	0.0656104	0.0615733	0.0472545	0.0530508	0.0436901	0.0431068	0.0433053	0.0374856
598.2	238.2	0.0921341	0.0907213	0.0810259	0.0811209	0.0671833	0.0689585	0.0657422	0.0615733	0.0473048	0.0530508	0.0436887	0.0431068	0.0434888	0.0374856
598.4	238.4	0.0919907	0.0907213	0.0812777	0.0811209	0.067278	0.0689585	0.0655579	0.0615733	0.0467606	0.0530508	0.0436647	0.0431068	0.0433325	0.0374856
598.6	238.6	0.0922362	0.0907213	0.0811143	0.0811209	0.0673791	0.0689585	0.0658097	0.0615733	0.046825	0.0530508	0.0433659	0.0431068	0.0429223	0.0374856
598.8	238.8	0.0929827	0.0907213	0.0816091	0.0811209	0.0676414	0.0689585	0.0662465	0.0615733	0.0470598	0.0530508	0.0440705	0.0431068	0.0431342	0.0374856
599	239	0.0932127	0.0907213	0.0814128	0.0811209	0.0674419	0.0689585	0.0660193	0.0615733	0.0467952	0.0530508	0.0437558	0.0431068	0.042696	0.0374856
599.2	239.2	0.0930287	0.0907213	0.0811455	0.0811209	0.0676341	0.0689585	0.066012	0.0615733	0.0472178	0.0530508	0.0439141	0.0431068	0.0427853	0.0374856
599.4	239.4	0.0932544	0.0907213	0.0814833	0.0811209	0.0673903	0.0689585	0.0658184	0.0615733	0.0468726	0.0530508	0.0436925	0.0431068	0.0426948	0.0374856
599.6	239.6	0.0937925	0.0907213	0.0818334	0.0811209	0.0676828	0.0689585	0.0656427	0.0615733	0.0472	0.0530508	0.043674	0.0431068	0.042578	0.0374856
599.8	239.8	0.0939493	0.0907213	0.0816006	0.0811209	0.0677117	0.0689585	0.0654213	0.0615733	0.0477721	0.0530508	0.0436894	0.0431068	0.0422887	0.0374856
600	240	0.0941037	0.0907213	0.0820382	0.0811209	0.0678654	0.0689585	0.0652949	0.0615733	0.0476292	0.0530508	0.0435604	0.0431068	0.0426042	0.0374856
600.2	240.2	0.0945463	0.0907213	0.0822932	0.0811209	0.0680094	0.0689585	0.0660202	0.0615733	0.047881	0.0530508	0.0439138	0.0431068	0.0428966	0.0374856
600.4	240.4	0.0948375	0.0907213	0.0826206	0.0811209	0.067765	0.0689585	0.0659701	0.0615733	0.0477832	0.0530508	0.0436273	0.0431068	0.0433969	0.0374856
600.6	240.6	0.094982	0.0907213	0.0830004	0.0811209	0.0672562	0.0689585	0.0664253	0.0615733	0.0478418	0.0530508	0.0434167	0.0431068	0.043364	0.0374856
600.8	240.8	0.0944098	0.0907213	0.0824851	0.0811209	0.0669013	0.0689585	0.0658853	0.0615733	0.0474702	0.0530508	0.042815	0.0431068	0.0428724	0.0374856
601	241	0.0940835	0.0907213	0.082588	0.0811209	0.0660779	0.0689585	0.0663253	0.0615733	0.0474511	0.0530508	0.0427452	0.0431068	0.0432436	0.0374856
601.2	241.2	0.094004	0.0907213	0.0826473	0.0811209	0.0652718	0.0689585	0.065845	0.0615733	0.0472195	0.0530508	0.0425054	0.0431068	0.0433467	0.0374856
601.4	241.4	0.0937446	0.0907213	0.0822653	0.0811209	0.065122	0.0689585	0.0655595	0.0615733	0.046598	0.0530508	0.0427005	0.0431068	0.0434111	0.0374856
601.6	241.6	0.0938251	0.0907213	0.0826841	0.0811209	0.0646616	0.0689585	0.0656299	0.0615733	0.0465203	0.0530508	0.0427098	0.0431068	0.043588	0.0374856
601.8	241.8	0.0935273	0.0907213	0.0827768	0.0811209	0.0645878	0.0689585	0.065297	0.0615733	0.0465989	0.0530508	0.0421957	0.0431068	0.0435006	0.0374856
602	242	0.0936836	0.0907213	0.082891	0.0811209	0.0647832	0.0689585	0.065661	0.0615733	0.0470294	0.0530508	0.0425152	0.0431068	0.0440309	0.0374856
602.2	242.2	0.0939823	0.0907213	0.0833035	0.0811209	0.0651037	0.0689585	0.0662089	0.0615733	0.0476016	0.0530508	0.0426479	0.0431068	0.0439944	0.0374856
602.4	242.4	0.0940049	0.0907213	0.0841707	0.0811209	0.0657301	0.0689585	0.0662353	0.0615733	0.0478918	0.0530508	0.0428803	0.0431068	0.0438762	0.0374856
602.6	242.6	0.0938036	0.0907213	0.0838679	0.0811209	0.0657528	0.0689585	0.0659525	0.0615733	0.0479545	0.0530508	0.0421682	0.0431068	0.0433651	0.0374856
602.8	242.8	0.0936645	0.0907213	0.0842409	0.0811209	0.0660149	0.0689585	0.0660658	0.0615733	0.0479775	0.0530508	0.0421668	0.0431068	0.0435675	0.0374856
603	243	0.0935703	0.0907213	0.0842301	0.0811209	0.0660992	0.0689585	0.0658528	0.0615733	0.0478467	0.0530508	0.0420249	0.0431068	0.0431405	0.0374856
603.2	243.2	0.0932866	0.0907213	0.08381	0.0811209	0.0665725	0.0689585	0.0660014	0.0615733	0.0481216	0.0530508	0.0417391	0.0431068	0.043466	0.0374856
603.4	243.4	0.0928959	0.0907213	0.0839846	0.0811209	0.0668756	0.0689585	0.0656239	0.0615733	0.0477172	0.0530508	0.0415237	0.0431068	0.0429899	0.0374856
603.6	243.6	0.0929849	0.0907213	0.0841255	0.0811209	0.0678611	0.0689585	0.0657546	0.0615733	0.0484418	0.0530508	0.0418415	0.0431068	0.0425516	0.0374856
603.8	243.8	0.0932878	0.0907213	0.0846043	0.0811209	0.068414	0.0689585	0.0662909	0.0615733	0.0490403	0.0530508	0.0426936	0.0431068	0.0429885	0.0374856
604	244	0.0931816	0.0907213	0.0847759	0.0811209	0.0684678	0.0689585	0.0659327	0.0615733	0.0485331	0.0530508	0.0429015	0.0431068	0.0431002	0.0374856
604.2	244.2	0.0938257	0.0907213	0.0849362	0.0811209	0.0690186	0.0689585	0.0666277	0.0615733	0.0485623	0.0530508	0.0430128	0.0431068	0.043351	0.0374856
604.4	244.4	0.0937409	0.0907213	0.0845504	0.0811209	0.0687678	0.0689585	0.0662642	0.0615733	0.0482545	0.0530508	0.0426977	0.0431068	0.0435186	0.0374856
604.6	244.6	0.0934968	0.0907213	0.0842278	0.0811209	0.0684239	0.0689585	0.0663844	0.0615733	0.0481515	0.0530508	0.0429956	0.0431068	0.0433024	0.0374856
604.8	244.8	0.0933666	0.0907213	0.0838946	0.0811209	0.0683062	0.0689585	0.0661755	0.0615733	0.0478345	0.0530508	0.0433855	0.0431068	0.0435694	0.0374856
605	245	0.0933911	0.0907213	0.084011	0.0811209	0.0678068	0.0689585	0.0662984	0.0615733	0.0475974	0.0530508	0.043845	0.0431068	0.0437088	0.0374856
605.2	245.2	0.0937981	0.0907213	0.083685	0.0811209	0.0681031	0.0689585	0.0657958	0.0615733	0.0474446	0.0530508	0.0441209	0.0431068	0.0437377	0.0374856
605.4	245.4	0.0943303	0.0907213	0.0835414	0.0811209	0.0683265	0.0689585	0.0663529	0.0615733	0.0474532	0.0530508	0.0446636	0.0431068	0.0440639	0.0374856
605.6	245.6	0.0945758	0.0907213	0.0836003	0.0811209	0.0681324	0.0689585	0.0667924	0.0615733	0.0473101	0.0530508	0.0446038	0.0431068	0.0439491	0.0374856
605.8	245.8	0.0943764	0.0907213	0.0835186	0.0811209	0.0679509	0.0689585	0.066599	0.0615733	0.0471895	0.0530508	0.0442473	0.0431068	0.0439737	0.0374856
606	246	0.0943382	0.0907213	0.0838093	0.0811209	0.0676015	0.0689585	0.0670187	0.0615733	0.0473613	0.0530508	0.0444495	0.0431068	0.0442659	0.0374856
606.2	246.2	0.0943206	0.0907213	0.0840563	0.0811209	0.0678601	0.0689585	0.0675503	0.0615733	0.0473927	0.0530508	0.0447195	0.0431068	0.0443214	0.0374856
606.4	246.4	0.0943944	0.0907213	0.0845828	0.0811209	0.0678532	0.0689585	0.0674335	0.0615733	0.0472309	0.0530508	0.0448984	0.0431068	0.0442432	0.0374856
606.6	246.6	0.0944991	0.0907213	0.0848241	0.0811209	0.0676416	0.0689585	0.067416	0.0615733	0.0474103	0.0530508	0.0445055	0.0431068	0.0442539	0.0374856
606.8	246.8	0.0943208	0.0907213	0.0848252	0.0811209	0.0670618	0.0689585	0.0674166	0.0615733	0.0473429	0.0530508	0.0442237	0.0431068	0.0441981	0.0374856
607	247	0.0940276	0.0907213	0.084946	0.0811209	0.067438	0.0689585	0.0673791	0.0615733	0.0476183	0.0530508	0.0446323	0.0431068	0.0441169	0.0374856
607.2	247.2	0.093537	0.0907213	0.0847334	0.0811209	0.067692	0.0689585	0.0668842	0.0615733	0.0475896	0.0530508	0.0441335	0.0431068	0.0441108	0.0374856
607.4	247.4	0.0930008	0.0907213	0.0845825	0.0811209	0.0674924	0.0689585	0.0666737	0.0615733	0.0477399	0.0530508	0.0440458	0.0431068	0.0432373	0.0374856
607.6	247.6	0.0932033	0.0907213	0.0848542	0.0811209	0.0679723	0.0689585	0.067213	0.0615733	0.0480088	0.0530508	0.0443592	0.0431068	0.0434728	0.0374856
607.8	247.8	0.0932872	0.0907213	0.0850997	0.0811209	0.0681598	0.0689585	0.0674062	0.0615733	0.0483514	0.0530508	0.044491	0.0431068	0.0438094	0.0374856
608	248	0.0932494	0.0907213	0.084571	0.0811209	0.0680093	0.0689585	0.0676928	0.0615733	0.0482672	0.0530508	0.0442876	0.0431068	0.0437145	0.0374856
608.2	248.2	0.0934749	0.0907213	0.0846309	0.0811209	0.0679409	0.0689585	0.06811	0.0615733	0.0484781	0.0530508	0.0444246	0.0431068	0.0441173	0.0374856
608.4	248.4	0.0928999	0.0907213	0.0842298	0.0811209	0.0673031	0.0689585	0.0675529	0.0615733	0.0485633	0.0530508	0.0440859	0.0431068	0.0440119	0.0374856
608.6	248.6	0.0927466	0.0907213	0.0839102	0.0811209	0.0671023	0.0689585	0.0673864	0.0615733	0.0488124	0.0530508	0.0442193	0.0431068	0.0436068	0.0374856
608.8	248.8	0.0929706	0.0907213	0.0838123	0.0811209	0.0672077	0.0689585	0.0672625	0.0615733	0.0486052	0.0530508	0.0445954	0.0431068	0.0435521	0.0374856
609	249	0.0930687	0.0907213	0.0841335	0.0811209	0.0672557	0.0689585	0.0674343	0.0615733	0.0485535	0.0530508	0.0445519	0.0431068	0.0436106	0.0374856
609.2	249.2	0.0929653	0.0907213	0.0844488	0.0811209	0.0676805	0.0689585	0.0676416	0.0615733	0.0488613	0.0530508	0.0449549	0.0431068	0.043809	0.0374856
609.4	249.4	0.0930528	0.0907213	0.0845039	0.0811209	0.067757	0.0689585	0.0681704	0.0615733	0.0490756	0.0530508	0.0452106	0.0431068	0.0438161	0.0374856
609.6	249.6	0.0928185	0.0907213	0.0845871	0.0811209	0.0675991	0.0689585	0.0678398	0.0615733	0.0490059	0.0530508	0.0450687	0.0431068	0.0438639	0.0374856
609.8	249.8	0.0929333	0.0907213	0.0846854	0.0811209	0.067663	0.0689585	0.0678283	0.0615733	0.0488299	0.0530508	0.045106	0.0431068	0.0445392	0.0374856
610	250	0.0926398	0.0907213	0.0849802	0.0811209	0.0675646	0.0689585	0.068008	0.0615733	0.0487997	0.0530508	0.045692	0.0431068	0.0446373	0.0374856
610.2	250.2	0.092778	0.0907213	0.0849142	0.0811209	0.0680089	0.0689585	0.0681492	0.0615733	0.0486938	0.0530508	0.0456863	0.0431068	0.0446144	0.0374856
610.4	250.4	0.0930168	0.0907213	0.0849671	0.0811209	0.0678358	0.0689585	0.0676873	0.0615733	0.0487188	0.0530508	0.045627	0.0431068	0.0444418	0.0374856
610.6	250.6	0.0930601	0.0907213	0.0845664	0.0811209	0.0677668	0.0689585	0.0675092	0.0615733	0.048924	0.0530508	0.04548	0.0431068	0.0447322	0.0374856
610.8	250.8	0.093288	0.0907213	0.0842375	0.0811209	0.0676613	0.0689585	0.0672782	0.0615733	0.0489248	0.0530508	0.0454	0.0431068	0.0448242	0.0374856
611	251	0.0933212	0.0907213	0.0839932	0.0811209	0.0681925	0.0689585	0.0670782	0.0615733	0.0491511	0.0530508	0.0454227	0.0431068	0.0444402	0.0374856
611.2	251.2	0.0935434	0.0907213	0.0836217	0.0811209	0.0683946	0.0689585	0.067271	0.0615733	0.0490042	0.0530508	0.0451326	0.0431068	0.0441944	0.0374856
611.4	251.4	0.0940735	0.0907213	0.0837057	0.0811209	0.0681759	0.0689585	0.0676341	0.0615733	0.0491906	0.0530508	0.0447209	0.0431068	0.0438911	0.0374856
611.6	251.6	0.0945291	0.0907213	0.0844473	0.0811209	0.0689077	0.0689585	0.0677845	0.0615733	0.0495909	0.0530508	0.0447796	0.0431068	0.0443784	0.0374856
611.8	251.8	0.0946902	0.0907213	0.0840652	0.0811209	0.0689451	0.0689585	0.0679266	0.0615733	0.0498243	0.0530508	0.044649	0.0431068	0.044266	0.0374856
612	252	0.0943852	0.0907213	0.0837337	0.0811209	0.0687184	0.0689585	0.0674653	0.0615733	0.0492835	0.0530508	0.0443984	0.0431068	0.0435776	0.0374856
612.2	252.2	0.0943159	0.0907213	0.0835733	0.0811209	0.0686023	0.0689585	0.066969	0.0615733	0.0491671	0.0530508	0.0441456	0.0431068	0.0435105	0.0374856
612.4	252.4	0.0938322	0.0907213	0.0831685	0.0811209	0.0685261	0.0689585	0.0666878	0.0615733	0.049456	0.0530508	0.0433885	0.0431068	0.04316	0.0374856
612.6	252.6	0.0933857	0.0907213	0.0826194	0.0811209	0.0685681	0.0689585	0.0661393	0.0615733	0.0487746	0.0530508	0.0432109	0.0431068	0.0429292	0.0374856
612.8	252.8	0.0932741	0.0907213	0.0827216	0.0811209	0.0689497	0.0689585	0.0664084	0.0615733	0.0483197	0.0530508	0.0434329	0.0431068	0.0431605	0.0374856
613	253	0.0927844	0.0907213	0.0828365	0.0811209	0.0686432	0.0689585	0.0661405	0.0615733	0.0478264	0.0530508	0.0430839	0.0431068	0.0429143	0.0374856
613.2	253.2	0.0924852	0.0907213	0.0828768	0.0811209	0.0687539	0.0689585	0.0662769	0.0615733	0.0481511	0.0530508	0.0430721	0.0431068	0.0430472	0.0374856
613.4	253.4	0.0925244	0.0907213	0.0823959	0.0811209	0.0686792	0.0689585	0.0660801	0.0615733	0.048142	0.0530508	0.0433296	0.0431068	0.0432969	0.0374856
613.6	253.6	0.0925504	0.0907213	0.0826889	0.0811209	0.0686861	0.0689585	0.0654383	0.0615733	0.047819	0.0530508	0.0434182	0.0431068	0.0438515	0.0374856
613.8	253.8	0.0928578	0.0907213	0.0826855	0.0811209	0.069172	0.0689585	0.0656521	0.0615733	0.0476276	0.0530508	0.0439042	0.0431068	0.0442969	0.0374856
614	254	0.0923231	0.0907213	0.0824114	0.0811209	0.0688723	0.0689585	0.0655044	0.0615733	0.0472373	0.0530508	0.0439516	0.0431068	0.0438591	0.0374856
614.2	254.2	0.0923696	0.0907213	0.0817927	0.0811209	0.0685634	0.0689585	0.0652332	0.0615733	0.0470199	0.0530508	0.0435973	0.0431068	0.0438685	0.0374856
614.4	254.4	0.0923116	0.0907213	0.0813127	0.0811209	0.0680378	0.0689585	0.0648496	0.0615733	0.0468855	0.0530508	0.0435085	0.0431068	0.0437538	0.0374856
614.6	254.6	0.0924237	0.0907213	0.0813563	0.0811209	0.0678771	0.0689585	0.0650994	0.0615733	0.0466438	0.0530508	0.0438144	0.0431068	0.0439335	0.0374856
614.8	254.8	0.09297	0.0907213	0.0817227	0.0811209	0.0681611	0.0689585	0.0651396	0.0615733	0.0465424	0.0530508	0.0442181	0.0431068	0.0437871	0.0374856
615	255	0.0930253	0.0907213	0.0824424	0.0811209	0.0682944	0.0689585	0.0654961	0.0615733	0.0468166	0.0530508	0.0443303	0.0431068	0.0437364	0.0374856
615.2	255.2	0.09343	0.0907213	0.0831083	0.0811209	0.0686553	0.0689585	0.0659222	0.0615733	0.0470782	0.0530508	0.0444874	0.0431068	0.0438622	0.0374856
615.4	255.4	0.0938774	0.0907213	0.0838967	0.0811209	0.0685696	0.0689585	0.0659442	0.0615733	0.0476224	0.0530508	0.0446383	0.0431068	0.0440498	0.0374856
615.6	255.6	0.0943685	0.0907213	0.084858	0.0811209	0.0690365	0.0689585	0.0665349	0.0615733	0.0484885	0.0530508	0.0454367	0.0431068	0.0449836	0.0374856
615.8	255.8	0.0942379	0.0907213	0.0850199	0.0811209	0.0690606	0.0689585	0.0669215	0.0615733	0.0481954	0.0530508	0.0456012	0.0431068	0.0453032	0.0374856
616	256	0.0937271	0.0907213	0.0849824	0.0811209	0.0688935	0.0689585	0.0665872	0.0615733	0.0479449	0.0530508	0.0450345	0.0431068	0.0449908	0.0374856
616.2	256.2	0.0936306	0.0907213	0.085001	0.0811209	0.0689255	0.0689585	0.0672241	0.0615733	0.0484752	0.0530508	0.0449131	0.0431068	0.0454022	0.0374856
616.4	256.4	0.0928985	0.0907213	0.084678	0.0811209	0.0686173	0.0689585	0.0673057	0.0615733	0.0485539	0.0530508	0.0442598	0.0431068	0.0451679	0.0374856
616.6	256.6	0.09316	0.0907213	0.0847278	0.0811209	0.0686242	0.0689585	0.0674761	0.0615733	0.0483634	0.0530508	0.0441675	0.0431068	0.0455227	0.0374856
616.8	256.8	0.0929029	0.0907213	0.0846512	0.0811209	0.0679795	0.0689585	0.0677297	0.0615733	0.0486391	0.0530508	0.0437106	0.0431068	0.0449114	0.0374856
617	257	0.092957	0.0907213	0.0844642	0.0811209	0.0678299	0.0689585	0.0680107	0.0615733	0.0490379	0.0530508	0.0436471	0.0431068	0.0452977	0.0374856
617.2	257.2	0.0932297	0.0907213	0.0846758	0.0811209	0.068454	0.0689585	0.0687748	0.0615733	0.0498438	0.0530508	0.0436177	0.0431068	0.045417	0.0374856
617.4	257.4	0.0930347	0.0907213	0.0844928	0.0811209	0.0683409	0.0689585	0.0685005	0.0615733	0.0495655	0.0530508	0.0436841	0.0431068	0.0451422	0.0374856
617.6	257.6	0.0935547	0.0907213	0.0845148	0.0811209	0.06835	0.0689585	0.0687118	0.0615733	0.0497824	0.0530508	0.0435475	0.0431068	0.0450466	0.0374856
617.8	257.8	0.0937432	0.0907213	0.0840114	0.0811209	0.0686559	0.0689585	0.0688062	0.0615733	0.0500903	0.0530508	0.0438684	0.0431068	0.0449804	0.0374856
618	258	0.0937678	0.0907213	0.0836658	0.0811209	0.0680929	0.0689585	0.0686546	0.0615733	0.0501063	0.0530508	0.0437	0.0431068	0.0444066	0.0374856
618.2	258.2	0.0938545	0.0907213	0.0833333	0.0811209	0.0678302	0.0689585	0.0683089	0.0615733	0.0502078	0.0530508	0.0436895	0.0431068	0.0440114	0.0374856
618.4	258.4	0.0935729	0.0907213	0.0828031	0.0811209	0.0675115	0.0689585	0.067442	0.0615733	0.0496657	0.0530508	0.0434574	0.0431068	0.0436561	0.0374856
618.6	258.6	0.0936203	0.0907213	0.0827245	0.0811209	0.0673583	0.0689585	0.0675036	0.0615733	0.0494047	0.0530508	0.0438468	0.0431068	0.043205	0.0374856
618.8	258.8	0.0935062	0.0907213	0.082617	0.0811209	0.0673894	0.0689585	0.0673254	0.0615733	0.0491891	0.0530508	0.043714	0.0431068	0.0430301	0.0374856
619	259	0.0932719	0.0907213	0.0831762	0.0811209	0.0673366	0.0689585	0.0669811	0.0615733	0.0492134	0.0530508	0.0438686	0.0431068	0.0429699	0.0374856
619.2	259.2	0.0934542	0.0907213	0.0827654	0.0811209	0.0676643	0.0689585	0.0667566	0.0615733	0.0489124	0.0530508	0.0437301	0.0431068	0.0426583	0.0374856
619.4	259.4	0.0935723	0.0907213	0.0831656	0.0811209	0.0677351	0.0689585	0.0665728	0.0615733	0.049377	0.0530508	0.0442645	0.0431068	0.0434052	0.0374856
619.6	259.6	0.093703	0.0907213	0.083547	0.0811209	0.0680679	0.0689585	0.0664865	0.0615733	0.0489456	0.0530508	0.0445906	0.0431068	0.0441735	0.0374856
619.8	259.8	0.0931516	0.0907213	0.083479	0.0811209	0.0676675	0.0689585	0.066383	0.0615733	0.0483072	0.0530508	0.0444035	0.0431068	0.0437178	0.0374856
620	260	0.0929974	0.0907213	0.0835788	0.0811209	0.0677789	0.0689585	0.0660178	0.0615733	0.0479993	0.0530508	0.0443323	0.0431068	0.0434313	0.0374856
620.2	260.2	0.0928743	0.0907213	0.0836115	0.0811209	0.0677569	0.0689585	0.0658494	0.0615733	0.0478107	0.0530508	0.0444491	0.0431068	0.0432513	0.0374856
620.4	260.4	0.0930007	0.0907213	0.0832979	0.0811209	0.0675794	0.0689585	0.0657742	0.0615733	0.0476513	0.0530508	0.0442591	0.0431068	0.0432371	0.0374856
620.6	260.6	0.0939372	0.0907213	0.083699	0.0811209	0.0679477	0.0689585	0.0662097	0.0615733	0.0478386	0.0530508	0.044494	0.0431068	0.0440389	0.0374856
620.8	260.8	0.093606	0.0907213	0.0839788	0.0811209	0.0681276	0.0689585	0.066414	0.0615733	0.047784	0.0530508	0.044801	0.0431068	0.044104	0.0374856
621	261	0.0935752	0.0907213	0.0841631	0.0811209	0.068402	0.0689585	0.0665503	0.0615733	0.0478891	0.0530508	0.0448015	0.0431068	0.0441171	0.0374856
621.2	261.2	0.0936912	0.0907213	0.0842674	0.0811209	0.0690196	0.0689585	0.0668245	0.0615733	0.0481562	0.0530508	0.044841	0.0431068	0.0441241	0.0374856
621.4	261.4	0.0935376	0.0907213	0.0836367	0.0811209	0.0684166	0.0689585	0.0664094	0.0615733	0.0478295	0.0530508	0.044831	0.0431068	0.0440046	0.0374856
621.6	261.6	0.0941291	0.0907213	0.0836618	0.0811209	0.0683641	0.0689585	0.0666295	0.0615733	0.048193	0.0530508	0.0447714	0.0431068	0.0441073	0.0374856
621.8	261.8	0.0938375	0.0907213	0.0833114	0.0811209	0.0678762	0.0689585	0.0661145	0.0615733	0.0481031	0.0530508	0.0446642	0.0431068	0.0437825	0.0374856
622	262	0.0935916	0.0907213	0.0830448	0.0811209	0.0674338	0.0689585	0.0663993	0.0615733	0.0482612	0.0530508	0.0443843	0.0431068	0.0435913	0.0374856
622.2	262.2	0.0930512	0.0907213	0.0825433	0.0811209	0.0669268	0.0689585	0.0659487	0.0615733	0.0482333	0.0530508	0.0438204	0.0431068	0.0433677	0.0374856
622.4	262.4	0.0926708	0.0907213	0.0822815	0.0811209	0.0670439	0.0689585	0.0656005	0.0615733	0.048473	0.0530508	0.0434113	0.0431068	0.0433637	0.0374856
622.6	262.6	0.0921484	0.0907213	0.0817976	0.0811209	0.0664907	0.0689585	0.0656725	0.0615733	0.0481684	0.0530508	0.0428622	0.0431068	0.0425582	0.0374856
622.8	262.8	0.0917331	0.0907213	0.0814011	0.0811209	0.0664051	0.0689585	0.065367	0.0615733	0.0480476	0.0530508	0.0424354	0.0431068	0.0422473	0.0374856
623	263	0.0917038	0.0907213	0.0810102	0.0811209	0.0660849	0.0689585	0.0652996	0.0615733	0.047708	0.0530508	0.0420309	0.0431068	0.0420621	0.0374856
623.2	263.2	0.0920719	0.0907213	0.0809945	0.0811209	0.0662915	0.0689585	0.065383	0.0615733	0.047508	0.0530508	0.0417489	0.0431068	0.0421129	0.0374856
623.4	263.4	0.0919933	0.0907213	0.081564	0.0811209	0.0662502	0.0689585	0.065606	0.0615733	0.0476939	0.0530508	0.0422374	0.0431068	0.0425016	0.0374856
623.6	263.6	0.0922772	0.0907213	0.0813156	0.0811209	0.0659631	0.0689585	0.0655962	0.0615733	0.047414	0.0530508	0.0422278	0.0431068	0.0424455	0.0374856
623.8	263.8	0.092446	0.0907213	0.0816229	0.0811209	0.0659589	0.0689585	0.0658137	0.0615733	0.0476458	0.0530508	0.0426008	0.0431068	0.0422768	0.0374856
624	264	0.0924535	0.0907213	0.0819139	0.0811209	0.0664766	0.0689585	0.0656697	0.0615733	0.0475028	0.0530508	0.042946	0.0431068	0.0424326	0.0374856
624.2	264.2	0.0927101	0.0907213	0.0818813	0.0811209	0.0661136	0.0689585	0.0654462	0.0615733	0.0474065	0.0530508	0.0427979	0.0431068	0.0424885	0.0374856
624.4	264.4	0.0927794	0.0907213	0.0816257	0.0811209	0.066086	0.0689585	0.0653986	0.0615733	0.0465773	0.0530508	0.0423527	0.0431068	0.0424077	0.0374856
624.6	264.6	0.0931824	0.0907213	0.0821345	0.0811209	0.0665522	0.0689585	0.0654439	0.0615733	0.0467936	0.0530508	0.0426827	0.0431068	0.0428181	0.0374856
624.8	264.8	0.0927953	0.0907213	0.0823286	0.0811209	0.0662929	0.0689585	0.064974	0.0615733	0.0466377	0.0530508	0.0428411	0.0431068	0.0427144	0.0374856
625	265	0.0931435	0.0907213	0.0823701	0.0811209	0.0660814	0.0689585	0.0649132	0.0615733	0.046896	0.0530508	0.0430439	0.0431068	0.0424069	0.0374856
625.2	265.2	0.0933661	0.0907213	0.0822098	0.0811209	0.0661238	0.0689585	0.0650509	0.0615733	0.0470812	0.0530508	0.0433666	0.0431068	0.0429974	0.0374856
625.4	265.4	0.0938564	0.0907213	0.082504	0.0811209	0.0660259	0.0689585	0.0649929	0.0615733	0.0473432	0.0530508	0.0438035	0.0431068	0.0431624	0.0374856
625.6	265.6	0.0937743	0.0907213	0.0824604	0.0811209	0.0661393	0.0689585	0.0651026	0.0615733	0.0472005	0.0530508	0.0439334	0.0431068	0.0434664	0.0374856
625.8	265.8	0.093156	0.0907213	0.0824102	0.0811209	0.0660197	0.0689585	0.065266	0.0615733	0.0470826	0.0530508	0.0442175	0.0431068	0.0428725	0.0374856
626	266	0.0929878	0.0907213	0.0826705	0.0811209	0.0665682	0.0689585	0.0657387	0.0615733	0.0474106	0.0530508	0.0446537	0.0431068	0.0436413	0.0374856
626.2	266.2	0.0929294	0.0907213	0.0828279	0.0811209	0.0669326	0.0689585	0.0659243	0.0615733	0.0477102	0.0530508	0.0447137	0.0431068	0.0441009	0.0374856
626.4	266.4	0.0930719	0.0907213	0.083069	0.0811209	0.0674928	0.0689585	0.0661253	0.0615733	0.0482496	0.0530508	0.0452372	0.0431068	0.0447758	0.0374856
626.6	266.6	0.092949	0.0907213	0.0829773	0.0811209	0.0668463	0.0689585	0.0663606	0.0615733	0.0479749	0.0530508	0.0455417	0.0431068	0.0447632	0.0374856
626.8	266.8	0.0929394	0.0907213	0.0832834	0.0811209	0.067283	0.0689585	0.0670101	0.0615733	0.0480703	0.0530508	0.0459118	0.0431068	0.044903	0.0374856
627	267	0.0935007	0.0907213	0.0832551	0.0811209	0.0672972	0.0689585	0.0672481	0.0615733	0.0480561	0.0530508	0.0456946	0.0431068	0.0450487	0.0374856
627.2	267.2	0.0934991	0.0907213	0.0837519	0.0811209	0.0677672	0.0689585	0.0672766	0.0615733	0.0477281	0.0530508	0.0457936	0.0431068	0.0451882	0.0374856
627.4	267.4	0.0935129	0.0907213	0.0836824	0.0811209	0.0675658	0.0689585	0.0678026	0.0615733	0.047876	0.0530508	0.0459178	0.0431068	0.045344	0.0374856
627.6	267.6	0.0941619	0.0907213	0.0839556	0.0811209	0.0682014	0.0689585	0.0678205	0.0615733	0.0483593	0.0530508	0.0457864	0.0431068	0.0454845	0.0374856
627.8	267.8	0.0938532	0.0907213	0.0844063	0.0811209	0.0683935	0.0689585	0.0678087	0.0615733	0.0484435	0.0530508	0.0458942	0.0431068	0.0452375	0.0374856
628	268	0.0934048	0.0907213	0.0846489	0.0811209	0.0682118	0.0689585	0.0672794	0.0615733	0.0484459	0.0530508	0.0452221	0.0431068	0.0447205	0.0374856
628.2	268.2	0.0935506	0.0907213	0.0845045	0.0811209	0.0679095	0.0689585	0.0667227	0.0615733	0.0483466	0.0530508	0.0444106	0.0431068	0.0439193	0.0374856
628.4	268.4	0.0928797	0.0907213	0.0841528	0.0811209	0.0678535	0.0689585	0.0662326	0.0615733	0.0479018	0.0530508	0.0436264	0.0431068	0.0432512	0.0374856
628.6	268.6	0.0928082	0.0907213	0.0839075	0.0811209	0.0680065	0.0689585	0.065969	0.0615733	0.0487068	0.0530508	0.0438189	0.0431068	0.043056	0.0374856
628.8	268.8	0.0927481	0.0907213	0.0837819	0.0811209	0.0678202	0.0689585	0.0658968	0.0615733	0.0485878	0.0530508	0.0434651	0.0431068	0.0428744	0.0374856
629	269	0.092813	0.0907213	0.0836628	0.0811209	0.0677588	0.0689585	0.0661708	0.0615733	0.0487585	0.0530508	0.0432591	0.0431068	0.0424134	0.0374856
629.2	269.2	0.0925784	0.0907213	0.0831151	0.0811209	0.0674714	0.0689585	0.0658277	0.0615733	0.0485929	0.0530508	0.0430817	0.0431068	0.0423316	0.0374856
629.4	269.4	0.0930288	0.0907213	0.0827508	0.0811209	0.0676154	0.0689585	0.0658118	0.0615733	0.0488457	0.0530508	0.0432516	0.0431068	0.0426653	0.0374856
629.6	269.6	0.0924353	0.0907213	0.081773	0.0811209	0.0671884	0.0689585	0.0656687	0.0615733	0.0483908	0.0530508	0.0428849	0.0431068	0.0419527	0.0374856
629.8	269.8	0.0926485	0.0907213	0.0817323	0.0811209	0.0673131	0.0689585	0.0660251	0.0615733	0.0486726	0.0530508	0.0427072	0.0431068	0.0420036	0.0374856
630	270	0.0931338	0.0907213	0.0816861	0.0811209	0.0673705	0.0689585	0.0668042	0.0615733	0.0493112	0.0530508	0.043341	0.0431068	0.0430814	0.0374856
630.2	270.2	0.093275	0.0907213	0.0819139	0.0811209	0.067597	0.0689585	0.067036	0.0615733	0.0494637	0.0530508	0.0432671	0.0431068	0.0435589	0.0374856
630.4	270.4	0.0931228	0.0907213	0.081437	0.0811209	0.0673873	0.0689585	0.0667412	0.0615733	0.0492957	0.0530508	0.04348	0.0431068	0.0439768	0.0374856
630.6	270.6	0.0938205	0.0907213	0.0816688	0.0811209	0.0673397	0.0689585	0.0670999	0.0615733	0.0493957	0.0530508	0.0442524	0.0431068	0.0443112	0.0374856
630.8	270.8	0.0938035	0.0907213	0.0814092	0.0811209	0.06732	0.0689585	0.067047	0.0615733	0.0492484	0.0530508	0.0440281	0.0431068	0.0444278	0.0374856
631	271	0.0943585	0.0907213	0.0810693	0.0811209	0.0669947	0.0689585	0.0671646	0.0615733	0.0490054	0.0530508	0.0440212	0.0431068	0.0449782	0.0374856
631.2	271.2	0.0941886	0.0907213	0.0810417	0.0811209	0.0671187	0.0689585	0.0677133	0.0615733	0.0485258	0.0530508	0.0443964	0.0431068	0.0454021	0.0374856
631.4	271.4	0.0948793	0.0907213	0.0819445	0.0811209	0.0674565	0.0689585	0.0681822	0.0615733	0.0491825	0.0530508	0.0448802	0.0431068	0.0455238	0.0374856
631.6	271.6	0.0952255	0.0907213	0.082473	0.0811209	0.0677775	0.0689585	0.0679287	0.0615733	0.0495013	0.0530508	0.044656	0.0431068	0.0457375	0.0374856
631.8	271.8	0.0948933	0.0907213	0.0828506	0.0811209	0.0672571	0.0689585	0.067673	0.0615733	0.0493803	0.0530508	0.0447606	0.0431068	0.0459245	0.0374856
632	272	0.0944057	0.0907213	0.0828764	0.0811209	0.0670406	0.0689585	0.0671467	0.0615733	0.0493497	0.0530508	0.04411	0.0431068	0.0457193	0.0374856
632.2	272.2	0.0941479	0.0907213	0.0828557	0.0811209	0.0669867	0.0689585	0.0669053	0.0615733	0.0490344	0.0530508	0.0439123	0.0431068	0.0454394	0.0374856
632.4	272.4	0.0937367	0.0907213	0.0835281	0.0811209	0.0668972	0.0689585	0.0669488	0.0615733	0.0489923	0.0530508	0.0439661	0.0431068	0.0460942	0.0374856
632.6	272.6	0.0936801	0.0907213	0.0836048	0.0811209	0.0672356	0.0689585	0.0668464	0.0615733	0.0490767	0.0530508	0.0440915	0.0431068	0.0456612	0.0374856
632.8	272.8	0.0936162	0.0907213	0.0839664	0.0811209	0.067266	0.0689585	0.0667669	0.0615733	0.0488758	0.0530508	0.0438417	0.0431068	0.0453722	0.0374856
633	273	0.0936302	0.0907213	0.0840834	0.0811209	0.0674484	0.0689585	0.0667224	0.0615733	0.0490674	0.0530508	0.043924	0.0431068	0.0451963	0.0374856
633.2	273.2	0.0936741	0.0907213	0.0837765	0.0811209	0.0673322	0.0689585	0.0661471	0.0615733	0.0495786	0.0530508	0.0440311	0.0431068	0.0452878	0.0374856
633.4	273.4	0.0942492	0.0907213	0.0839661	0.0811209	0.0676222	0.0689585	0.0664797	0.0615733	0.0499388	0.0530508	0.0442481	0.0431068	0.045654	0.0374856
633.6	273.6	0.094459	0.0907213	0.0839297	0.0811209	0.0680156	0.0689585	0.066408	0.0615733	0.0503211	0.0530508	0.0442294	0.0431068	0.0451855	0.0374856
633.8	273.8	0.0948439	0.0907213	0.0840092	0.0811209	0.0684203	0.0689585	0.0663276	0.0615733	0.0504604	0.0530508	0.044092	0.0431068	0.0456623	0.0374856
634	274	0.0950686	0.0907213	0.0837684	0.0811209	0.0685173	0.0689585	0.0659991	0.0615733	0.0501275	0.0530508	0.0444547	0.0431068	0.0456303	0.0374856
634.2	274.2	0.0944423	0.0907213	0.0836643	0.0811209	0.0684402	0.0689585	0.065541	0.0615733	0.0495365	0.0530508	0.0440467	0.0431068	0.0455367	0.0374856
634.4	274.4	0.0943573	0.0907213	0.0831466	0.0811209	0.0687454	0.0689585	0.0652449	0.0615733	0.0496602	0.0530508	0.044488	0.0431068	0.0457562	0.0374856
634.6	274.6	0.095199	0.0907213	0.0839758	0.0811209	0.0687878	0.0689585	0.0654482	0.0615733	0.0498522	0.0530508	0.0453463	0.0431068	0.0462537	0.0374856
634.8	274.8	0.0951608	0.0907213	0.083955	0.0811209	0.0686603	0.0689585	0.0658583	0.0615733	0.0497981	0.0530508	0.0453909	0.0431068	0.0461522	0.0374856
635	275	0.0953423	0.0907213	0.0840628	0.0811209	0.0689649	0.0689585	0.0663883	0.0615733	0.049527	0.0530508	0.0456982	0.0431068	0.0464575	0.0374856
635.2	275.2	0.0950945	0.0907213	0.0838482	0.0811209	0.0687697	0.0689585	0.0662713	0.0615733	0.0493785	0.0530508	0.0458026	0.0431068	0.0456281	0.0374856
635.4	275.4	0.0950004	0.0907213	0.0840331	0.0811209	0.0686491	0.0689585	0.0658145	0.0615733	0.0492544	0.0530508	0.0453472	0.0431068	0.045429	0.0374856
635.6	275.6	0.0945927	0.0907213	0.0838302	0.0811209	0.0684296	0.0689585	0.0658008	0.0615733	0.0489674	0.0530508	0.0450038	0.0431068	0.0456334	0.0374856
635.8	275.8	0.0942669	0.0907213	0.0836651	0.0811209	0.0678361	0.0689585	0.0659909	0.0615733	0.0486449	0.0530508	0.0447622	0.0431068	0.0452944	0.0374856
636	276	0.0935727	0.0907213	0.0830554	0.0811209	0.0675078	0.0689585	0.0655676	0.0615733	0.0482547	0.0530508	0.0440074	0.0431068	0.044602	0.0374856
636.2	276.2	0.0935268	0.0907213	0.0829343	0.0811209	0.0674149	0.0689585	0.0657502	0.0615733	0.0479246	0.0530508	0.0441754	0.0431068	0.0444188	0.0374856
636.4	276.4	0.0936497	0.0907213	0.0832682	0.0811209	0.0674053	0.0689585	0.066181	0.0615733	0.0481688	0.0530508	0.0440136	0.0431068	0.0443173	0.0374856
636.6	276.6	0.0933235	0.0907213	0.0828299	0.0811209	0.0674678	0.0689585	0.065826	0.0615733	0.0479719	0.0530508	0.0436412	0.0431068	0.0435934	0.0374856
636.8	276.8	0.0929534	0.0907213	0.0825052	0.0811209	0.0673678	0.0689585	0.0656662	0.0615733	0.0481205	0.0530508	0.0430382	0.0431068	0.0434376	0.0374856
637	277	0.0930586	0.0907213	0.0823498	0.0811209	0.0675855	0.0689585	0.0658578	0.0615733	0.0484202	0.0530508	0.0426962	0.0431068	0.0436022	0.0374856
637.2	277.2	0.0928352	0.0907213	0.0817178	0.0811209	0.0671578	0.0689585	0.0658408	0.0615733	0.0486202	0.0530508	0.0422878	0.0431068	0.043108	0.0374856
637.4	277.4	0.0934155	0.0907213	0.0817234	0.0811209	0.0674428	0.0689585	0.0660956	0.0615733	0.048696	0.0530508	0.0421999	0.0431068	0.0430413	0.0374856
637.6	277.6	0.0934037	0.0907213	0.0814568	0.0811209	0.0672403	0.0689585	0.0658483	0.0615733	0.0488021	0.0530508	0.0421066	0.0431068	0.0426248	0.0374856
637.8	277.8	0.0931606	0.0907213	0.0807659	0.0811209	0.0668327	0.0689585	0.064944	0.0615733	0.0478847	0.0530508	0.0414043	0.0431068	0.0421651	0.0374856
638	278	0.0930339	0.0907213	0.080464	0.0811209	0.0664004	0.0689585	0.0650207	0.0615733	0.0477583	0.0530508	0.0413715	0.0431068	0.0418099	0.0374856
638.2	278.2	0.0924121	0.0907213	0.0804684	0.0811209	0.066103	0.0689585	0.0648638	0.0615733	0.0478182	0.0530508	0.0416373	0.0431068	0.0417579	0.0374856
638.4	278.4	0.092454	0.0907213	0.0807817	0.0811209	0.0661924	0.0689585	0.0647786	0.0615733	0.047819	0.0530508	0.042178	0.0431068	0.0416896	0.0374856
638.6	278.6	0.0925661	0.0907213	0.0810928	0.0811209	0.0655103	0.0689585	0.0647598	0.0615733	0.0474281	0.0530508	0.0423699	0.0431068	0.0414593	0.0374856
638.8	278.8	0.0922454	0.0907213	0.0809152	0.0811209	0.0653392	0.0689585	0.0648994	0.0615733	0.047301	0.0530508	0.0422935	0.0431068	0.0410658	0.0374856
639	279	0.0915817	0.0907213	0.0809029	0.0811209	0.0650148	0.0689585	0.0644419	0.0615733	0.0469405	0.0530508	0.0423257	0.0431068	0.0406431	0.0374856
639.2	279.2	0.0912562	0.0907213	0.08065	0.0811209	0.0645414	0.0689585	0.0641083	0.0615733	0.0466051	0.0530508	0.0420276	0.0431068	0.0399627	0.0374856
639.4	279.4	0.0912408	0.0907213	0.081055	0.0811209	0.0648504	0.0689585	0.0641697	0.0615733	0.0466048	0.0530508	0.0419973	0.0431068	0.0402989	0.0374856
639.6	279.6	0.0914825	0.0907213	0.0816854	0.0811209	0.0650874	0.0689585	0.0645027	0.0615733	0.0469261	0.0530508	0.0424904	0.0431068	0.0404651	0.0374856
639.8	279.8	0.091641	0.0907213	0.0818841	0.0811209	0.0647866	0.0689585	0.0644004	0.0615733	0.0469263	0.0530508	0.0421486	0.0431068	0.04058	0.0374856
640	280	0.0916395	0.0907213	0.0819383	0.0811209	0.0650707	0.0689585	0.0640769	0.0615733	0.047083	0.0530508	0.0421559	0.0431068	0.0409941	0.0374856
640.2	280.2	0.0922011	0.0907213	0.0821845	0.0811209	0.0652141	0.0689585	0.0646746	0.0615733	0.0476375	0.0530508	0.0427105	0.0431068	0.0418928	0.0374856
640.4	280.4	0.0922182	0.0907213	0.0826714	0.0811209	0.0653272	0.0689585	0.0647023	0.0615733	0.047875	0.0530508	0.0422252	0.0431068	0.0421304	0.0374856
640.6	280.6	0.0921788	0.0907213	0.0832974	0.0811209	0.0657997	0.0689585	0.0645996	0.0615733	0.0482394	0.0530508	0.0422519	0.0431068	0.0429721	0.0374856
640.8	280.8	0.0921966	0.0907213	0.0834494	0.0811209	0.0660803	0.0689585	0.0649104	0.0615733	0.0489882	0.0530508	0.0421385	0.0431068	0.0433155	0.0374856
641	281	0.092815	0.0907213	0.0838578	0.0811209	0.0668241	0.0689585	0.0656126	0.0615733	0.0496903	0.0530508	0.0424925	0.0431068	0.0439502	0.0374856
641.2	281.2	0.0932238	0.0907213	0.084084	0.0811209	0.0673745	0.0689585	0.0663252	0.0615733	0.0504464	0.0530508	0.0430842	0.0431068	0.0445335	0.0374856
641.4	281.4	0.0935439	0.0907213	0.0839948	0.0811209	0.0678897	0.0689585	0.0660034	0.0615733	0.0504027	0.0530508	0.0431939	0.0431068	0.0449657	0.0374856
641.6	281.6	0.0933629	0.0907213	0.0837129	0.0811209	0.0679355	0.0689585	0.0658259	0.0615733	0.0501698	0.0530508	0.0435872	0.0431068	0.0451194	0.0374856
641.8	281.8	0.0935939	0.0907213	0.0833944	0.0811209	0.0678789	0.0689585	0.0657199	0.0615733	0.0500781	0.0530508	0.0437145	0.0431068	0.0450392	0.0374856
642	282	0.0941113	0.0907213	0.0837557	0.0811209	0.0681096	0.0689585	0.0664918	0.0615733	0.0510562	0.0530508	0.0443836	0.0431068	0.0454553	0.0374856
642.2	282.2	0.0943801	0.0907213	0.0836407	0.0811209	0.0682936	0.0689585	0.0663988	0.0615733	0.0509751	0.0530508	0.0448052	0.0431068	0.0456781	0.0374856
642.4	282.4	0.0941795	0.0907213	0.0834668	0.0811209	0.0682683	0.0689585	0.0669354	0.0615733	0.050993	0.0530508	0.0448634	0.0431068	0.0454652	0.0374856
642.6	282.6	0.0941555	0.0907213	0.0829195	0.0811209	0.0677974	0.0689585	0.0668611	0.0615733	0.0505651	0.0530508	0.0449964	0.0431068	0.0449345	0.0374856
642.8	282.8	0.0940274	0.0907213	0.082607	0.0811209	0.0677154	0.0689585	0.0667777	0.0615733	0.0501988	0.0530508	0.0448499	0.0431068	0.0444568	0.0374856
643	283	0.0937117	0.0907213	0.0825776	0.0811209	0.0675626	0.0689585	0.0668127	0.0615733	0.0499522	0.0530508	0.0448828	0.0431068	0.0439407	0.0374856
643.2	283.2	0.093886	0.0907213	0.0820035	0.0811209	0.0675267	0.0689585	0.0667668	0.0615733	0.049532	0.0530508	0.0444487	0.0431068	0.0437045	0.0374856
643.4	283.4	0.093802	0.0907213	0.0822422	0.0811209	0.0676173	0.0689585	0.0666794	0.0615733	0.0494428	0.0530508	0.0441384	0.0431068	0.0436374	0.0374856
643.6	283.6	0.0941788	0.0907213	0.0825894	0.0811209	0.0676054	0.0689585	0.066701	0.0615733	0.049755	0.0530508	0.0441612	0.0431068	0.0438552	0.0374856
643.8	283.8	0.0942145	0.0907213	0.0822502	0.0811209	0.06714	0.0689585	0.0665836	0.0615733	0.0491678	0.0530508	0.0436946	0.0431068	0.0437505	0.0374856
644	284	0.0944091	0.0907213	0.0821384	0.0811209	0.066857	0.0689585	0.0664285	0.0615733	0.0492594	0.0530508	0.0436917	0.0431068	0.043689	0.0374856
644.2	284.2	0.0947589	0.0907213	0.0823736	0.0811209	0.0671232	0.0689585	0.0667287	0.0615733	0.0492172	0.0530508	0.0435748	0.0431068	0.0439405	0.0374856
644.4	284.4	0.0950095	0.0907213	0.0825262	0.0811209	0.0668754	0.0689585	0.0664633	0.0615733	0.0489219	0.0530508	0.0432287	0.0431068	0.0435793	0.0374856
644.6	284.6	0.0950132	0.0907213	0.0824259	0.0811209	0.0669503	0.0689585	0.0659826	0.0615733	0.0492589	0.0530508	0.043265	0.0431068	0.0439656	0.0374856
644.8	284.8	0.0949366	0.0907213	0.0824363	0.0811209	0.0668046	0.0689585	0.0655631	0.0615733	0.0492027	0.0530508	0.0429234	0.0431068	0.0439333	0.0374856
645	285	0.0948751	0.0907213	0.0822594	0.0811209	0.0671424	0.0689585	0.0654203	0.0615733	0.0491474	0.0530508	0.0425485	0.0431068	0.0440341	0.0374856
645.2	285.2	0.0948585	0.0907213	0.0822766	0.0811209	0.0675048	0.0689585	0.0651614	0.0615733	0.0490081	0.0530508	0.0424921	0.0431068	0.0438923	0.0374856
645.4	285.4	0.0947228	0.0907213	0.0823313	0.0811209	0.0675949	0.0689585	0.064755	0.0615733	0.0486974	0.0530508	0.042402	0.0431068	0.0437202	0.0374856
645.6	285.6	0.094355	0.0907213	0.0825781	0.0811209	0.067313	0.0689585	0.0645216	0.0615733	0.0487778	0.0530508	0.0425453	0.0431068	0.0434299	0.0374856
645.8	285.8	0.095143	0.0907213	0.0837002	0.0811209	0.0678062	0.0689585	0.065286	0.0615733	0.0494847	0.0530508	0.0431792	0.0431068	0.0439455	0.0374856
646	286	0.0952815	0.0907213	0.0837706	0.0811209	0.0678972	0.0689585	0.0652091	0.0615733	0.0495625	0.0530508	0.0429964	0.0431068	0.0439869	0.0374856
646.2	286.2	0.0947528	0.0907213	0.0837413	0.0811209	0.0677959	0.0689585	0.0652874	0.0615733	0.0493267	0.0530508	0.0431477	0.0431068	0.044227	0.0374856
646.4	286.4	0.0944183	0.0907213	0.083577	0.0811209	0.0675556	0.0689585	0.0654073	0.0615733	0.0495732	0.0530508	0.0435049	0.0431068	0.0441242	0.0374856
646.6	286.6	0.0941684	0.0907213	0.0835273	0.0811209	0.0670154	0.0689585	0.0654085	0.0615733	0.0492206	0.0530508	0.0436047	0.0431068	0.0437391	0.0374856
646.8	286.8	0.0937451	0.0907213	0.0834014	0.0811209	0.0671026	0.0689585	0.0654124	0.0615733	0.0493979	0.0530508	0.0435625	0.0431068	0.0435207	0.0374856
647	287	0.0928126	0.0907213	0.0832858	0.0811209	0.067004	0.0689585	0.0655613	0.0615733	0.0491419	0.0530508	0.0435875	0.0431068	0.0433072	0.0374856
647.2	287.2	0.0930003	0.0907213	0.0833417	0.0811209	0.0673648	0.0689585	0.0657533	0.0615733	0.0491565	0.0530508	0.0437476	0.0431068	0.0438356	0.0374856
647.4	287.4	0.0930496	0.0907213	0.0836689	0.0811209	0.0678599	0.0689585	0.0660935	0.0615733	0.0496006	0.0530508	0.0440914	0.0431068	0.044067	0.0374856
647.6	287.6	0.0932835	0.0907213	0.0834527	0.0811209	0.068084	0.0689585	0.0665339	0.0615733	0.049509	0.0530508	0.0447011	0.0431068	0.0441072	0.0374856
647.8	287.8	0.0934888	0.0907213	0.083633	0.0811209	0.0682276	0.0689585	0.0669039	0.0615733	0.0492418	0.0530508	0.0450406	0.0431068	0.0442455	0.0374856
648	288	0.093629	0.0907213	0.0836393	0.0811209	0.0682048	0.0689585	0.0666588	0.0615733	0.0496157	0.0530508	0.0451623	0.0431068	0.0442596	0.0374856
648.2	288.2	0.0938526	0.0907213	0.0835992	0.0811209	0.0686756	0.0689585	0.0667424	0.0615733	0.0494131	0.0530508	0.0453508	0.0431068	0.0445852	0.0374856
648.4	288.4	0.0942531	0.0907213	0.0831381	0.0811209	0.0685053	0.0689585	0.0663597	0.0615733	0.0494631	0.0530508	0.0454577	0.0431068	0.0447743	0.0374856
648.6	288.6	0.0941896	0.0907213	0.0830414	0.0811209	0.0687819	0.0689585	0.0661905	0.0615733	0.0498718	0.0530508	0.0454599	0.0431068	0.0452398	0.0374856
648.8	288.8	0.0942975	0.0907213	0.0833029	0.0811209	0.0693845	0.0689585	0.0662741	0.0615733	0.0499631	0.0530508	0.0454401	0.0431068	0.0451636	0.0374856
649	289	0.0945898	0.0907213	0.0831782	0.0811209	0.0701278	0.0689585	0.0666716	0.0615733	0.0504062	0.0530508	0.0454988	0.0431068	0.0454183	0.0374856
649.2	289.2	0.0950825	0.0907213	0.0835198	0.0811209	0.0706739	0.0689585	0.0668238	0.0615733	0.0508935	0.0530508	0.0459258	0.0431068	0.0457987	0.0374856
649.4	289.4	0.0948894	0.0907213	0.0837208	0.0811209	0.0700566	0.0689585	0.0666979	0.0615733	0.0507654	0.0530508	0.0456648	0.0431068	0.0452327	0.0374856
649.6	289.6	0.0944596	0.0907213	0.0831366	0.0811209	0.069394	0.0689585	0.0661915	0.0615733	0.0499867	0.0530508	0.0448445	0.0431068	0.0445333	0.0374856
649.8	289.8	0.0948273	0.0907213	0.0830074	0.0811209	0.0694178	0.0689585	0.0663114	0.0615733	0.0496486	0.0530508	0.0448056	0.0431068	0.0450515	0.0374856
650	290	0.0945969	0.0907213	0.0825743	0.0811209	0.0687818	0.0689585	0.066425	0.0615733	0.0494675	0.0530508	0.0444048	0.0431068	0.0448589	0.0374856
650.2	290.2	0.0939104	0.0907213	0.0823328	0.0811209	0.0679545	0.0689585	0.0662889	0.0615733	0.0488987	0.0530508	0.0441335	0.0431068	0.0444652	0.0374856
650.4	290.4	0.0943679	0.0907213	0.082153	0.0811209	0.067531	0.0689585	0.0663641	0.0615733	0.0489561	0.0530508	0.04408	0.0431068	0.0446173	0.0374856
650.6	290.6	0.0941002	0.0907213	0.0818351	0.0811209	0.0668493	0.0689585	0.0659851	0.0615733	0.0484167	0.0530508	0.0433563	0.0431068	0.044457	0.0374856
650.8	290.8	0.0938243	0.0907213	0.0816242	0.0811209	0.0662584	0.0689585	0.0655269	0.0615733	0.0480384	0.0530508	0.042704	0.0431068	0.0442598	0.0374856
651	291	0.0937863	0.0907213	0.0817335	0.0811209	0.0655789	0.0689585	0.0653891	0.0615733	0.0477082	0.0530508	0.0424514	0.0431068	0.0440425	0.0374856
651.2	291.2	0.0944731	0.0907213	0.0820016	0.0811209	0.0656557	0.0689585	0.0654094	0.0615733	0.0476545	0.0530508	0.0423461	0.0431068	0.0443298	0.0374856
651.4	291.4	0.0942177	0.0907213	0.0819832	0.0811209	0.0651789	0.0689585	0.0651879	0.0615733	0.0473518	0.0530508	0.0423618	0.0431068	0.0440925	0.0374856
651.6	291.6	0.0941352	0.0907213	0.0819083	0.0811209	0.0645832	0.0689585	0.0651414	0.0615733	0.0470098	0.0530508	0.0424304	0.0431068	0.0440055	0.0374856
651.8	291.8	0.0940742	0.0907213	0.0824231	0.0811209	0.0643451	0.0689585	0.0647447	0.0615733	0.0470802	0.0530508	0.0425803	0.0431068	0.0442997	0.0374856
652	292	0.0936497	0.0907213	0.0819499	0.0811209	0.0640322	0.0689585	0.0646093	0.0615733	0.0468208	0.0530508	0.0426	0.0431068	0.0441868	0.0374856
652.2	292.2	0.0931354	0.0907213	0.0819393	0.0811209	0.0641436	0.0689585	0.0648988	0.0615733	0.0467339	0.0530508	0.0428097	0.0431068	0.0447412	0.0374856
652.4	292.4	0.0934203	0.0907213	0.0821339	0.0811209	0.0642766	0.0689585	0.0649311	0.0615733	0.0467211	0.0530508	0.0433294	0.0431068	0.045234	0.0374856
652.6	292.6	0.0933574	0.0907213	0.0823988	0.0811209	0.0650201	0.0689585	0.0652665	0.0615733	0.0470543	0.0530508	0.0434384	0.0431068	0.0454282	0.0374856
652.8	292.8	0.0935262	0.0907213	0.0823077	0.0811209	0.0654401	0.0689585	0.0652421	0.0615733	0.0471318	0.0530508	0.0435133	0.0431068	0.0452635	0.0374856
653	293	0.0937211	0.0907213	0.0822708	0.0811209	0.0655945	0.0689585	0.0653089	0.0615733	0.0470064	0.0530508	0.0434431	0.0431068	0.045129	0.0374856
653.2	293.2	0.093487	0.0907213	0.0818584	0.0811209	0.0656851	0.0689585	0.0651118	0.0615733	0.0468559	0.0530508	0.0430749	0.0431068	0.044389	0.0374856
653.4	293.4	0.0931699	0.0907213	0.0812727	0.0811209	0.0658376	0.0689585	0.0648598	0.0615733	0.0463071	0.0530508	0.042319	0.0431068	0.0432835	0.0374856
653.6	293.6	0.0927812	0.0907213	0.0807268	0.0811209	0.0658105	0.0689585	0.0650495	0.0615733	0.0457922	0.0530508	0.0417945	0.0431068	0.0430543	0.0374856
653.8	293.8	0.0925702	0.0907213	0.0803121	0.0811209	0.0656616	0.0689585	0.0649499	0.0615733	0.0456657	0.0530508	0.0416778	0.0431068	0.0428869	0.0374856
654	294	0.0923725	0.0907213	0.0805438	0.0811209	0.0658895	0.0689585	0.0653584	0.0615733	0.0457393	0.0530508	0.0417998	0.0431068	0.0427305	0.0374856
654.2	294.2	0.0927331	0.0907213	0.0803897	0.0811209	0.0664511	0.0689585	0.0657477	0.0615733	0.045449	0.0530508	0.0415551	0.0431068	0.0426349	0.0374856
654.4	294.4	0.0932764	0.0907213	0.0806603	0.0811209	0.0668128	0.0689585	0.0657568	0.0615733	0.0461905	0.0530508	0.0414731	0.0431068	0.0429392	0.0374856
654.6	294.6	0.0929234	0.0907213	0.0801312	0.0811209	0.0665812	0.0689585	0.0653547	0.0615733	0.0461732	0.0530508	0.0406227	0.0431068	0.0424485	0.0374856
654.8	294.8	0.0930484	0.0907213	0.0811184	0.0811209	0.0668649	0.0689585	0.0660129	0.0615733	0.0467824	0.0530508	0.0408623	0.0431068	0.0428867	0.0374856
655	295	0.0933457	0.0907213	0.0816546	0.0811209	0.0671275	0.0689585	0.0659196	0.0615733	0.0472782	0.0530508	0.040971	0.0431068	0.0426571	0.0374856
655.2	295.2	0.0937181	0.0907213	0.082111	0.0811209	0.0671802	0.0689585	0.0662651	0.0615733	0.0477518	0.0530508	0.0412925	0.0431068	0.0430837	0.0374856
655.4	295.4	0.0936025	0.0907213	0.0822679	0.0811209	0.0671482	0.0689585	0.0663829	0.0615733	0.048531	0.0530508	0.0421275	0.0431068	0.043149	0.0374856
655.6	295.6	0.094345	0.0907213	0.0827777	0.0811209	0.0677223	0.0689585	0.0671034	0.0615733	0.0495578	0.0530508	0.0428341	0.0431068	0.0437319	0.0374856
655.8	295.8	0.0944115	0.0907213	0.0833425	0.0811209	0.0677718	0.0689585	0.0673743	0.0615733	0.0500338	0.0530508	0.0430386	0.0431068	0.0437228	0.0374856
656	296	0.0944075	0.0907213	0.0835042	0.0811209	0.0680039	0.0689585	0.0674969	0.0615733	0.0504758	0.0530508	0.0435955	0.0431068	0.0443262	0.0374856
656.2	296.2	0.0944975	0.0907213	0.0841961	0.0811209	0.068138	0.0689585	0.0675064	0.0615733	0.0506844	0.0530508	0.0442097	0.0431068	0.0450703	0.0374856
656.4	296.4	0.0948893	0.0907213	0.0846553	0.0811209	0.068259	0.0689585	0.0675534	0.0615733	0.0508563	0.0530508	0.045038	0.0431068	0.0456967	0.0374856
656.6	296.6	0.0948509	0.0907213	0.084824	0.0811209	0.0683074	0.0689585	0.0668764	0.0615733	0.0511969	0.0530508	0.044826	0.0431068	0.0455413	0.0374856
656.8	296.8	0.0953041	0.0907213	0.0849462	0.0811209	0.0679023	0.0689585	0.066952	0.0615733	0.0511732	0.0530508	0.0453168	0.0431068	0.045361	0.0374856
657	297	0.0951102	0.0907213	0.084872	0.0811209	0.0679349	0.0689585	0.0667864	0.0615733	0.0510874	0.0530508	0.0452618	0.0431068	0.0451145	0.0374856
657.2	297.2	0.0948255	0.0907213	0.0844269	0.0811209	0.0679158	0.0689585	0.0664902	0.0615733	0.0510646	0.0530508	0.045352	0.0431068	0.0450069	0.0374856
657.4	297.4	0.0944924	0.0907213	0.0835476	0.0811209	0.0673037	0.0689585	0.0658008	0.0615733	0.0502708	0.0530508	0.0449378	0.0431068	0.0448103	0.0374856
657.6	297.6	0.0941073	0.0907213	0.0833239	0.0811209	0.0663161	0.0689585	0.0656168	0.0615733	0.0497767	0.0530508	0.0448979	0.0431068	0.0448099	0.0374856
657.8	297.8	0.094224	0.0907213	0.0831137	0.0811209	0.0663516	0.0689585	0.0653985	0.0615733	0.0497007	0.0530508	0.0450736	0.0431068	0.0449285	0.0374856
658	298	0.0943016	0.0907213	0.0832525	0.0811209	0.0668057	0.0689585	0.0656927	0.0615733	0.04952	0.0530508	0.0453109	0.0431068	0.0452374	0.0374856
658.2	298.2	0.0944788	0.0907213	0.0830154	0.0811209	0.0669738	0.0689585	0.0659569	0.0615733	0.0494183	0.0530508	0.0449905	0.0431068	0.0450806	0.0374856
658.4	298.4	0.0937032	0.0907213	0.0826411	0.0811209	0.0663094	0.0689585	0.0652801	0.0615733	0.0490809	0.0530508	0.0445379	0.0431068	0.0447174	0.0374856
658.6	298.6	0.0931343	0.0907213	0.0822027	0.0811209	0.0661272	0.0689585	0.0653216	0.0615733	0.0485877	0.0530508	0.0442664	0.0431068	0.044693	0.0374856
658.8	298.8	0.0929502	0.0907213	0.082725	0.0811209	0.0661703	0.0689585	0.065605	0.0615733	0.0483486	0.0530508	0.0442881	0.0431068	0.044909	0.0374856
659	299	0.0926319	0.0907213	0.0821934	0.0811209	0.0658118	0.0689585	0.0651235	0.0615733	0.0476947	0.0530508	0.0437015	0.0431068	0.0442236	0.0374856
659.2	299.2	0.0925514	0.0907213	0.0819564	0.0811209	0.0655601	0.0689585	0.0654434	0.0615733	0.0474854	0.0530508	0.0437439	0.0431068	0.0441508	0.0374856
659.4	299.4	0.092329	0.0907213	0.0817951	0.0811209	0.0657884	0.0689585	0.0653588	0.0615733	0.0472494	0.0530508	0.0436246	0.0431068	0.0437471	0.0374856
659.6	299.6	0.0924694	0.0907213	0.0820138	0.0811209	0.0658441	0.0689585	0.0655551	0.0615733	0.0470072	0.0530508	0.043211	0.0431068	0.0437898	0.0374856
659.8	299.8	0.092005	0.0907213	0.0819235	0.0811209	0.0654044	0.0689585	0.0652198	0.0615733	0.0464207	0.0530508	0.0427608	0.0431068	0.0433173	0.0374856
660	300	0.0524254	0.0907213	0.0453552	0.0811209	0.0392386	0.0689585	0.0401337	0.0615733	0.0333994	0.0530508	0.0304178	0.0431068	0.0303764	0.0374856
660.2	300.2	0.0498802	0.085039	0.0428984	0.0760399	0.0372874	0.0646393	0.038304	0.0577166	0.0318176	0.049728	0.0294731	0.0404068	0.0298551	0.0351377
660.4	300.4	0.0471164	0.0797126	0.0400783	0.0712771	0.0350502	0.0605907	0.036363	0.0541015	0.0300428	0.0466133	0.0283768	0.0378759	0.0290469	0.0329368
660.6	300.6	0.0431365	0.0747198	0.0368313	0.0668127	0.0326995	0.0567956	0.033879	0.0507129	0.027913	0.0436937	0.0269427	0.0355036	0.0274921	0.0308739
660.8	300.8	0.0399326	0.0700397	0.0337337	0.0626279	0.0305411	0.0532382	0.0317779	0.0475365	0.0263675	0.0409569	0.0259149	0.0332798	0.0262593	0.0289401
661	301	0.0362276	0.0656528	0.030742	0.0587052	0.0282234	0.0499036	0.029249	0.0445591	0.0248072	0.0383916	0.0242094	0.0311953	0.0249126	0.0271274
661.2	301.2	0.0329062	0.0615407	0.0279419	0.0550282	0.0261636	0.0467779	0.0270344	0.0417681	0.023034	0.035987	0.0228469	0.0292414	0.0231341	0.0254283
661.4	301.4	0.0301017	0.0576861	0.0257845	0.0515815	0.0243779	0.043848	0.0250294	0.039152	0.0218005	0.0337329	0.0221085	0.0274099	0.0221514	0.0238356
661.6	301.6	0.0278276	0.0540729	0.0240982	0.0483507	0.02296	0.0411016	0.0233354	0.0366997	0.02064	0.0316201	0.0213146	0.0256931	0.0212171	0.0223427
661.8	301.8	0.026331	0.0506861	0.0232038	0.0453223	0.0223229	0.0385272	0.0222518	0.034401	0.0204006	0.0296396	0.0211638	0.0240838	0.0206394	0.0209432
662	302	0.0253712	0.0475114	0.0227906	0.0424836	0.0221164	0.036114	0.0219471	0.0322463	0.02004	0.0277831	0.0210511	0.0225753	0.020083	0.0196315
662.2	302.2	0.0245309	0.0445355	0.0226373	0.0398226	0.0218229	0.0338521	0.0215843	0.0302266	0.0198299	0.0260429	0.0209448	0.0211613	0.0195508	0.0184018
662.4	302.4	0.0243797	0.041746	0.0227605	0.0373283	0.0215153	0.0317317	0.0210576	0.0283333	0.0197599	0.0244117	0.0203545	0.0198359	0.0193935	0.0172492
662.6	302.6	0.0238739	0.0391313	0.0223058	0.0349903	0.0211969	0.0297442	0.0206722	0.0265587	0.0195141	0.0228827	0.0203615	0.0185935	0.0193427	0.0161688
662.8	302.8	0.0230007	0.0366803	0.0219327	0.0327987	0.0201786	0.0278812	0.0202451	0.0248952	0.0196076	0.0214494	0.0199984	0.0174288	0.0193607	0.0151561
663	303	0.0216361	0.0343828	0.0211874	0.0307443	0.0194079	0.0261349	0.0191697	0.0233359	0.0188371	0.0201059	0.0191189	0.0163372	0.0186227	0.0142068
663.2	303.2	0.0214263	0.0322293	0.0207059	0.0288187	0.019091	0.0244979	0.0191526	0.0218742	0.0181222	0.0188466	0.0185856	0.0153139	0.0185437	0.013317
663.4	303.4	0.0212418	0.0302106	0.0203738	0.0270136	0.0187131	0.0229635	0.019085	0.0205041	0.0180159	0.0176661	0.0184714	0.0143547	0.018238	0.0124829
663.6	303.6	0.0206114	0.0283183	0.0199693	0.0253216	0.018475	0.0215252	0.0193682	0.0192199	0.0177359	0.0165596	0.0183689	0.0134556	0.0185689	0.011701
663.8	303.8	0.0203422	0.0265446	0.0192616	0.0237356	0.0182365	0.0201769	0.019367	0.018016	0.0175782	0.0155224	0.0180728	0.0126128	0.0183211	0.0109681
664	304	0.0196681	0.024882	0.0184568	0.0222489	0.0175721	0.0189132	0.018956	0.0168876	0.0171805	0.0145502	0.0181356	0.0118228	0.0179923	0.0102811
664.2	304.2	0.0193374	0.0233235	0.0178658	0.0208554	0.017187	0.0177285	0.018396	0.0158299	0.0171431	0.0136388	0.0178484	0.0110823	0.0177993	0.00963717
664.4	304.4	0.0183252	0.0218627	0.0164858	0.0195491	0.0166709	0.0166181	0.0175641	0.0148384	0.0167088	0.0127846	0.0174837	0.0103882	0.0168039	0.00903354
664.6	304.6	0.0170593	0.0204933	0.0153498	0.0183246	0.0161507	0.0155772	0.0169279	0.013909	0.0160525	0.0119838	0.0169193	0.00973751	0.0159933	0.00846773
664.8	304.8	0.0172242	0.0192097	0.0152251	0.0171769	0.0161643	0.0146016	0.0167894	0.0130378	0.0163674	0.0112332	0.0165627	0.0091276	0.0156595	0.00793735
665	305	0.0166755	0.0180065	0.0148377	0.016101	0.0161846	0.013687	0.0163987	0.0122212	0.0163602	0.0105296	0.01617	0.0085559	0.0155275	0.0074402
665.2	305.2	0.0162742	0.0168787	0.0145186	0.0150925	0.0159535	0.0128297	0.0164262	0.0114557	0.0158267	0.00987009	0.0163295	0.00802	0.0149941	0.00697418
665.4	305.4	0.0162219	0.0158215	0.0146427	0.0141472	0.0162097	0.0120261	0.0162264	0.0107382	0.0161075	0.00925188	0.0165567	0.00751767	0.0154895	0.00653736
665.6	305.6	0.0158391	0.0148305	0.0145594	0.0132611	0.0160939	0.0112729	0.016363	0.0100656	0.0158889	0.00867239	0.0161569	0.0070468	0.0155735	0.00612789
665.8	305.8	0.0154036	0.0139016	0.0146734	0.0124305	0.0163051	0.0105668	0.0166802	0.00943512	0.0162472	0.0081292	0.0163129	0.00660543	0.0157703	0.00574407
666	306	0.0146464	0.0130309	0.0141983	0.0116519	0.0156622	0.00990495	0.0164958	0.00884416	0.0153408	0.00762003	0.0155258	0.0061917	0.0154668	0.00538429
666.2	306.2	0.0141068	0.0122147	0.0136025	0.0109221	0.0150369	0.00928456	0.0160377	0.0082902	0.0147555	0.00714275	0.0150977	0.00580388	0.0149759	0.00504705
666.4	306.4	0.0141227	0.0114496	0.0133911	0.010238	0.0149151	0.00870302	0.0158527	0.00777095	0.014331	0.00669536	0.0148063	0.00544036	0.0147113	0.00473093
666.6	306.6	0.0141154	0.0107325	0.0132479	0.00959673	0.0143925	0.00815791	0.0158916	0.00728422	0.0136084	0.006276	0.0147793	0.0050996	0.0143731	0.00443461
666.8	306.8	0.0142588	0.0100602	0.0133204	0.00899564	0.0137444	0.00764694	0.0156359	0.00682797	0.0131285	0.0058829	0.0144641	0.00478019	0.0136047	0.00415685
667	307	0.0134393	0.00943013	0.0130559	0.0084322	0.0132711	0.00716797	0.0147076	0.0064003	0.0118969	0.00551443	0.0140434	0.00448078	0.0122705	0.00389648
667.2	307.2	0.0135688	0.00883947	0.0128902	0.00790405	0.0129816	0.00671901	0.01468	0.00599942	0.0119419	0.00516903	0.0136464	0.00420013	0.0117048	0.00365243
667.4	307.4	0.0133829	0.00828582	0.0122522	0.00740898	0.0126486	0.00629816	0.0141045	0.00562365	0.011466	0.00484527	0.0134096	0.00393705	0.0109765	0.00342366
667.6	307.6	0.013517	0.00776683	0.012156	0.00694492	0.0121577	0.00590368	0.0139702	0.00527141	0.0111757	0.00454179	0.0127823	0.00369046	0.0102772	0.00320922
667.8	307.8	0.0135326	0.00728036	0.0123763	0.00650993	0.0120586	0.0055339	0.0137503	0.00494124	0.0111239	0.00425732	0.0125045	0.00345931	0.0101415	0.00300821
668	308	0.0129091	0.00682436	0.0117884	0.00610218	0.0115401	0.00518729	0.0130314	0.00463174	0.0105969	0.00399066	0.0119246	0.00324263	0.0095844	0.00281979
668.2	308.2	0.0134405	0.00639691	0.0122899	0.00571997	0.0118874	0.00486238	0.0127126	0.00434163	0.0106135	0.0037407	0.0123856	0.00303953	0.00980463	0.00264317
668.4	308.4	0.0135485	0.00599624	0.0119419	0.0053617	0.0114946	0.00455783	0.0124038	0.0040697	0.0101774	0.00350641	0.0126435	0.00284915	0.00976695	0.00247762
668.6	308.6	0.0141255	0.00562067	0.0124554	0.00502587	0.0116261	0.00427235	0.0127877	0.00381479	0.010118	0.00328678	0.0129537	0.00267069	0.0102424	0.00232243
668.8	308.8	0.0144173	0.00526862	0.0128581	0.00471108	0.0118084	0.00400475	0.0128798	0.00357585	0.0105238	0.00308092	0.0132652	0.00250342	0.0109375	0.00217697
669	309	0.014525	0.00493862	0.0129185	0.004416	0.011909	0.00375391	0.0128424	0.00335188	0.0104253	0.00288794	0.0136776	0.00234661	0.011623	0.00204061
669.2	309.2	0.0141398	0.00462929	0.0130846	0.00413941	0.0115165	0.00351879	0.0128289	0.00314194	0.0102726	0.00270706	0.0136479	0.00219963	0.0117574	0.0019128
669.4	309.4	0.0143191	0.00433934	0.0131823	0.00388013	0.0119663	0.00329839	0.0127487	0.00294514	0.0109948	0.0025375	0.0136366	0.00206186	0.0126024	0.00179299
669.6	309.6	0.0134745	0.00406754	0.0129432	0.0036371	0.0119121	0.0030918	0.0125248	0.00276067	0.0109537	0.00237857	0.0137743	0.00193272	0.0128209	0.00168069
669.8	309.8	0.013296	0.00381277	0.0130138	0.00340929	0.0122019	0.00289814	0.012542	0.00258776	0.0114781	0.00222958	0.0144303	0.00181166	0.0129605	0.00157542
670	310	0.0129849	0.00357396	0.0125718	0.00319575	0.0118794	0.00271662	0.0121916	0.00242567	0.0114019	0.00208993	0.0139901	0.00169819	0.0125687	0.00147674
670.2	310.2	0.0130605	0.00335011	0.0125011	0.00299559	0.0120275	0.00254646	0.012477	0.00227374	0.011763	0.00195903	0.0143449	0.00159182	0.0125348	0.00138425
670.4	310.4	0.0130225	0.00314027	0.0122482	0.00280796	0.0117231	0.00238697	0.0127724	0.00213133	0.0119484	0.00183633	0.0140187	0.00149212	0.0124004	0.00129754
670.6	310.6	0.0131562	0.00294358	0.0119002	0.00263208	0.0111859	0.00223746	0.012674	0.00199783	0.0115534	0.00172131	0.0136461	0.00139866	0.0118148	0.00121627
670.8	310.8	0.0123154	0.00275921	0.0109762	0.00246722	0.0107576	0.00209732	0.0120459	0.0018727	0.0113816	0.0016135	0.0128336	0.00131106	0.0111214	0.00114009
671	311	0.011393	0.00258639	0.0100656	0.00231269	0.0103473	0.00196595	0.0113657	0.0017554	0.0111827	0.00151244	0.0120403	0.00122894	0.0104803	0.00106868
671.2	311.2	0.0113225	0.00242439	0.00936764	0.00216783	0.0101612	0.00184281	0.0113903	0.00164545	0.0112856	0.0014177	0.0113421	0.00115196	0.0101258	0.00100175
671.4	311.4	0.0110896	0.00227254	0.00867659	0.00203205	0.00962005	0.00172739	0.0108603	0.00154239	0.010622	0.00132891	0.010216	0.00107981	0.00952485	0.000939
671.6	311.6	0.0108206	0.0021302	0.00916539	0.00190477	0.00956407	0.00161919	0.0106834	0.00144578	0.0108629	0.00124567	0.00918607	0.00101218	0.00933818	0.00088019
671.8	311.8	0.0104496	0.00199677	0.00868715	0.00178547	0.00994889	0.00151778	0.0105569	0.00135523	0.0107886	0.00116765	0.00892778	0.00094878	0.00986272	0.00082506
672	312	0.0102235	0.00187171	0.00855137	0.00167364	0.0100025	0.00142271	0.0102986	0.00127034	0.0102508	0.00109451	0.00913722	0.00088935	0.00989616	0.00077338
672.2	312.2	0.0109045	0.00175447	0.00888562	0.00156881	0.0102092	0.0013336	0.0104422	0.00119077	0.0101703	0.00102596	0.00976475	0.00083365	0.010313	0.00072494
672.4	312.4	0.0107078	0.00164458	0.00860904	0.00147055	0.00947731	0.00125007	0.0104735	0.00111619	0.009816	0.0009617	0.00948549	0.00078143	0.0102752	0.00067953
672.6	312.6	0.011056	0.00154157	0.00872433	0.00137844	0.00965743	0.00117177	0.0109513	0.00104628	0.00979826	0.00090146	0.0094855	0.00073249	0.0101762	0.00063697
672.8	312.8	0.0107471	0.00144502	0.00838814	0.0012921	0.00938598	0.00109838	0.0107942	0.00098074	0.00958814	0.000845	0.00922803	0.00068661	0.0101881	0.00059707
673	313	0.0109012	0.00135451	0.00929452	0.00121117	0.0100233	0.00102958	0.011161	0.00091932	0.00962105	0.00079207	0.00929091	0.0006436	0.0102396	0.00055968
673.2	313.2	0.0105229	0.00126967	0.00936199	0.00113531	0.00994579	0.00096509	0.0108497	0.00086173	0.00953645	0.00074246	0.00966033	0.00060329	0.0101104	0.00052462
673.4	313.4	0.0106724	0.00119014	0.00942916	0.0010642	0.0102288	0.00090465	0.0107267	0.00080776	0.0100108	0.00069596	0.0105554	0.0005655	0.0104789	0.00049176
673.6	313.6	0.0101798	0.0011156	0.00964048	0.00099754	0.0104316	0.00084798	0.0106437	0.00075717	0.0100099	0.00065237	0.011272	0.00053008	0.0103952	0.00046096
673.8	313.8	0.0105496	0.00104572	0.00986823	0.00093506	0.010297	0.00079487	0.0110159	0.00070974	0.0100796	0.00061151	0.0116149	0.00049688	0.0102565	0.00043209
674	314	0.0102337	0.00098023	0.00989913	0.00087649	0.0100041	0.00074508	0.0108969	0.00066529	0.00997677	0.0005732	0.0115329	0.00046576	0.0101085	0.00040502
674.2	314.2	0.010441	0.00091883	0.00991011	0.0008216	0.00987387	0.00069841	0.0114597	0.00062362	0.0100154	0.0005373	0.0120532	0.00043659	0.0104721	0.00037966
674.4	314.4	0.010619	0.00086128	0.00980644	0.00077014	0.00972474	0.00065467	0.0114487	0.00058456	0.0099554	0.00050365	0.0118784	0.00040924	0.0101365	0.00035588
674.6	314.6	0.0106931	0.00080733	0.00971104	0.0007219	0.00944143	0.00061366	0.0110648	0.00054794	0.00956745	0.0004721	0.0117024	0.00038361	0.00967691	0.00033359
674.8	314.8	0.0105922	0.00075677	0.00933962	0.00067668	0.00934685	0.00057523	0.0110947	0.00051362	0.00985011	0.00044253	0.0115147	0.00035958	0.00968622	0.00031269
675	315	0.0109156	0.00070937	0.00962689	0.0006343	0.0091484	0.0005392	0.0112493	0.00048145	0.00952592	0.00041481	0.0117716	0.00033706	0.00938068	0.00029311
675.2	315.2	0.0104983	0.00066493	0.0098095	0.00059457	0.00909464	0.00050543	0.0116758	0.0004513	0.00945256	0.00038883	0.0115283	0.00031595	0.0095614	0.00027475
675.4	315.4	0.0103754	0.00062329	0.00905997	0.00055733	0.00880372	0.00047377	0.0112176	0.00042303	0.00925196	0.00036448	0.0106652	0.00029616	0.00905232	0.00025754
675.6	315.6	0.0104223	0.00058425	0.00928782	0.00052242	0.00912522	0.00044409	0.0108736	0.00039653	0.00890851	0.00034165	0.0106812	0.00027761	0.00872728	0.00024141
675.8	315.8	0.0105032	0.00054765	0.00911882	0.0004897	0.00921449	0.00041628	0.0111085	0.0003717	0.00909091	0.00032025	0.0107084	0.00026022	0.00888487	0.00022629
676	316	0.0105973	0.00051335	0.00857395	0.00045903	0.0083887	0.0003902	0.0107778	0.00034841	0.00838597	0.00030019	0.0103829	0.00024392	0.00838221	0.00021211
676.2	316.2	0.0106137	0.0004812	0.00826798	0.00043028	0.00782699	0.00036576	0.0105898	0.00032659	0.00827387	0.00028139	0.00979959	0.00022864	0.00805983	0.00019883
676.4	316.4	0.010683	0.00045106	0.00799326	0.00040332	0.00764849	0.00034285	0.0107794	0.00030614	0.00819169	0.00026376	0.00965351	0.00021432	0.00757204	0.00018637
676.6	316.6	0.0104735	0.00042281	0.00727192	0.00037806	0.00718112	0.00032138	0.0106482	0.00028696	0.00777118	0.00024724	0.00890882	0.0002009	0.00715635	0.0001747
676.8	316.8	0.00986354	0.00039632	0.00731585	0.00035438	0.00722228	0.00030125	0.0105129	0.00026899	0.00779826	0.00023176	0.00882093	0.00018832	0.00715038	0.00016376
677	317	0.0100269	0.0003715	0.00780152	0.00033219	0.00747435	0.00028238	0.010463	0.00025214	0.00798106	0.00021724	0.00903386	0.00017652	0.00743754	0.0001535
677.2	317.2	0.00944894	0.00034823	0.00717878	0.00031138	0.00713234	0.00026469	0.0094244	0.00023635	0.00738884	0.00020363	0.00896503	0.00016546	0.00730726	0.00014389
677.4	317.4	0.00937014	0.00032642	0.00741198	0.00029188	0.00725581	0.00024812	0.00937111	0.00022154	0.00788629	0.00019088	0.00953378	0.0001551	0.00783968	0.00013487
677.6	317.6	0.00914105	0.00030597	0.00780701	0.00027359	0.00774159	0.00023258	0.00916975	0.00020767	0.00827582	0.00017892	0.00958848	0.00014539	0.00822572	0.00012643
677.8	317.8	0.00892003	0.00028681	0.00805772	0.00025646	0.00799633	0.00021801	0.00924695	0.00019466	0.00852867	0.00016772	0.00962335	0.00013628	0.00847556	0.00011851
678	318	0.00864357	0.00026885	0.00834234	0.0002404	0.00812306	0.00020435	0.00933222	0.00018247	0.00873373	0.00015721	0.00983254	0.00012774	0.00894643	0.00011109
678.2	318.2	0.00882408	0.00025201	0.0083727	0.00022534	0.00841852	0.00019155	0.00951773	0.00017104	0.00881663	0.00014736	0.00977526	0.00011974	0.00912123	0.00010413
678.4	318.4	0.00869682	0.00023622	0.00866916	0.00021122	0.00864354	0.00017956	0.00929176	0.00016033	0.00869542	0.00013813	0.00995227	0.00011224	0.00891828	9.761e-05
678.6	318.6	0.00908164	0.00022143	0.00899187	0.00019799	0.008733	0.00016831	0.00962309	0.00015028	0.00887918	0.00012948	0.0104148	0.00010521	0.00925976	9.149e-05
678.8	318.8	0.00968959	0.00020756	0.00950094	0.00018559	0.00891257	0.00015777	0.0105094	0.00014087	0.00889181	0.00012137	0.0108886	9.862e-05	0.0100641	8.576e-05
679	319	0.00982234	0.00019456	0.0105529	0.00017397	0.00936565	0.00014789	0.0109929	0.00013205	0.00892417	0.00011377	0.0116444	9.244e-05	0.0106598	8.039e-05
679.2	319.2	0.00988359	0.00018237	0.00997124	0.00016307	0.00918601	0.00013862	0.0107337	0.00012378	0.00868989	0.00010664	0.0111857	8.665e-05	0.0107617	7.535e-05
679.4	319.4	0.0099991	0.00017095	0.0091537	0.00015286	0.00929238	0.00012994	0.0104126	0.00011602	0.00834858	9.996e-05	0.0111865	8.123e-05	0.0102789	7.063e-05
679.6	319.6	0.0101519	0.00016024	0.00888814	0.00014328	0.00901869	0.0001218	0.0101341	0.00010876	0.00819975	9.37e-05	0.0113737	7.614e-05	0.0101202	6.621e-05
679.8	319.8	0.0104331	0.0001502	0.00875303	0.00013431	0.00907652	0.00011417	0.010539	0.00010194	0.008647	8.783e-05	0.0114198	7.137e-05	0.0105738	6.206e-05
680	320	0.0106798	0.0001408	0.00776277	0.0001259	0.00867759	0.00010702	0.010101	9.556e-05	0.00796154	8.233e-05	0.0111138	6.69e-05	0.0102886	5.818e-05
680.2	320.2	0.0102766	0.00013198	0.00724755	0.00011801	0.00844857	0.00010032	0.00990553	8.957e-05	0.00749907	7.718e-05	0.0108513	6.271e-05	0.00962904	5.453e-05
680.4	320.4	0.00987619	0.00012371	0.00679497	0.00011062	0.00785756	9.403e-05	0.00935996	8.396e-05	0.00713949	7.234e-05	0.010589	5.878e-05	0.0090741	5.112e-05
680.6	320.6	0.00965727	0.00011596	0.00661581	0.00010369	0.00739855	8.814e-05	0.00929038	7.87e-05	0.00683079	6.781e-05	0.0100914	5.51e-05	0.0086975	4.792e-05
680.8	320.8	0.00908783	0.0001087	0.00677332	9.72e-05	0.00752415	8.262e-05	0.00905403	7.377e-05	0.00658593	6.356e-05	0.0101081	5.165e-05	0.0085528	4.491e-05
681	321	0.00891196	0.00010189	0.00644951	9.111e-05	0.00760605	7.745e-05	0.00878112	6.915e-05	0.00677573	5.958e-05	0.0099343	4.841e-05	0.00841143	4.21e-05
681.2	321.2	0.00822642	9.551e-05	0.00639541	8.54e-05	0.00759139	7.26e-05	0.00846529	6.482e-05	0.00677044	5.585e-05	0.00956031	4.538e-05	0.00840337	3.946e-05
681.4	321.4	0.0085442	8.953e-05	0.00690088	8.005e-05	0.00742654	6.805e-05	0.00844341	6.076e-05	0.00787154	5.235e-05	0.00983034	4.254e-05	0.00869439	3.699e-05
681.6	321.6	0.00836225	8.392e-05	0.0069282	7.504e-05	0.0074368	6.379e-05	0.00823702	5.696e-05	0.00823267	4.907e-05	0.00924793	3.987e-05	0.0082475	3.467e-05
681.8	321.8	0.00789234	7.866e-05	0.00673002	7.034e-05	0.00691002	5.979e-05	0.00780915	5.339e-05	0.00826785	4.6e-05	0.00831935	3.738e-05	0.00791596	3.25e-05
682	322	0.00823515	7.374e-05	0.00690682	6.593e-05	0.00676687	5.605e-05	0.00794947	5.005e-05	0.00811503	4.312e-05	0.00830887	3.504e-05	0.00798876	3.047e-05
682.2	322.2	0.00807886	6.912e-05	0.00657543	6.18e-05	0.00662294	5.254e-05	0.00803484	4.691e-05	0.00825184	4.042e-05	0.00800914	3.284e-05	0.007409	2.856e-05
682.4	322.4	0.00805265	6.479e-05	0.00662363	5.793e-05	0.00665601	4.925e-05	0.00778811	4.397e-05	0.00794097	3.789e-05	0.00775031	3.078e-05	0.00751269	2.677e-05
682.6	322.6	0.00915272	6.073e-05	0.00744024	5.43e-05	0.00780497	4.616e-05	0.00852936	4.122e-05	0.00855682	3.551e-05	0.00805677	2.886e-05	0.00844685	2.509e-05
682.8	322.8	0.00976895	5.693e-05	0.0074218	5.09e-05	0.00803353	4.327e-05	0.00883253	3.864e-05	0.00858024	3.329e-05	0.00782244	2.705e-05	0.00838676	2.352e-05
683	323	0.00981594	5.336e-05	0.00739637	4.771e-05	0.00806888	4.056e-05	0.0082931	3.622e-05	0.00886685	3.12e-05	0.00752273	2.535e-05	0.00827223	2.205e-05
683.2	323.2	0.0103321	5.002e-05	0.00704467	4.473e-05	0.00824599	3.802e-05	0.00838572	3.395e-05	0.008655	2.925e-05	0.00740544	2.377e-05	0.00842866	2.067e-05
683.4	323.4	0.0100563	4.689e-05	0.00687852	4.192e-05	0.00835799	3.564e-05	0.00885508	3.182e-05	0.00898964	2.742e-05	0.00795224	2.228e-05	0.00856892	1.937e-05
683.6	323.6	0.0102401	4.395e-05	0.00670733	3.93e-05	0.00797949	3.341e-05	0.00870381	2.983e-05	0.00884043	2.57e-05	0.0079937	2.088e-05	0.00841516	1.816e-05
683.8	323.8	0.0104084	4.12e-05	0.00682273	3.684e-05	0.00795276	3.131e-05	0.00900311	2.796e-05	0.00867582	2.409e-05	0.00829533	1.957e-05	0.00824674	1.702e-05
684	324	0.0100641	3.862e-05	0.0064117	3.453e-05	0.00792224	2.935e-05	0.00894235	2.621e-05	0.00836557	2.258e-05	0.00831027	1.835e-05	0.00771382	1.596e-05
684.2	324.2	0.00975989	3.62e-05	0.00640363	3.237e-05	0.00791525	2.751e-05	0.00920492	2.457e-05	0.00815035	2.117e-05	0.00871194	1.72e-05	0.00704542	1.496e-05
684.4	324.4	0.0093247	3.393e-05	0.00671186	3.034e-05	0.00782462	2.579e-05	0.00916328	2.303e-05	0.00810126	1.984e-05	0.00930972	1.612e-05	0.00747183	1.402e-05
684.6	324.6	0.00883292	3.18e-05	0.00685601	2.844e-05	0.00781285	2.418e-05	0.00939006	2.159e-05	0.00758316	1.86e-05	0.00941392	1.511e-05	0.007316	1.314e-05
684.8	324.8	0.00837896	2.981e-05	0.00657012	2.666e-05	0.00792536	2.266e-05	0.00941529	2.023e-05	0.00745337	1.743e-05	0.00973047	1.417e-05	0.00767845	1.232e-05
685	325	0.00872123	2.795e-05	0.00703279	2.499e-05	0.00839095	2.124e-05	0.0102003	1.897e-05	0.00826664	1.634e-05	0.0104901	1.328e-05	0.00817705	1.155e-05
685.2	325.2	0.00851552	2.62e-05	0.00727071	2.342e-05	0.00830246	1.991e-05	0.010192	1.778e-05	0.00798409	1.532e-05	0.0106356	1.245e-05	0.00854103	1.082e-05
685.4	325.4	0.00840993	2.455e-05	0.00708306	2.196e-05	0.0080056	1.866e-05	0.010006	1.667e-05	0.00809594	1.436e-05	0.0105095	1.167e-05	0.00863213	1.015e-05
685.6	325.6	0.00780585	2.302e-05	0.00724183	2.058e-05	0.00814724	1.75e-05	0.0103223	1.562e-05	0.00774249	1.346e-05	0.0104217	1.094e-05	0.00847478	9.51e-06
685.8	325.8	0.00758201	2.157e-05	0.00708221	1.929e-05	0.00772299	1.64e-05	0.00994833	1.464e-05	0.00771006	1.262e-05	0.0103301	1.025e-05	0.0083644	8.91e-06
686	326	0.00750993	2.022e-05	0.007117	1.808e-05	0.00763056	1.537e-05	0.0101439	1.373e-05	0.00783737	1.183e-05	0.0106084	9.61e-06	0.00873269	8.36e-06
686.2	326.2	0.0070794	1.896e-05	0.00675091	1.695e-05	0.00748827	1.441e-05	0.0099853	1.287e-05	0.00773797	1.109e-05	0.0103423	9.01e-06	0.00847831	7.83e-06
686.4	326.4	0.00714796	1.777e-05	0.00681653	1.589e-05	0.00760623	1.351e-05	0.00931869	1.206e-05	0.00751264	1.039e-05	0.0101948	8.44e-06	0.00892226	7.34e-06
686.6	326.6	0.00740468	1.666e-05	0.00693811	1.489e-05	0.0076044	1.266e-05	0.00907771	1.13e-05	0.00753009	9.74e-06	0.0100296	7.91e-06	0.00902916	6.88e-06
686.8	326.8	0.0072621	1.561e-05	0.00635293	1.396e-05	0.00681972	1.187e-05	0.00842748	1.06e-05	0.00731173	9.13e-06	0.00950686	7.42e-06	0.00827254	6.45e-06
687	327	0.00690932	1.464e-05	0.00649163	1.309e-05	0.00654976	1.112e-05	0.00787853	9.93e-06	0.00752537	8.56e-06	0.00947666	6.95e-06	0.00836521	6.05e-06
687.2	327.2	0.00750258	1.372e-05	0.00678041	1.227e-05	0.00670913	1.043e-05	0.00834651	9.31e-06	0.00791609	8.02e-06	0.0102735	6.52e-06	0.008883	5.67e-06
687.4	327.4	0.0070864	1.286e-05	0.00597241	1.15e-05	0.00581983	9.77e-06	0.00808621	8.73e-06	0.00742242	7.52e-06	0.00980721	6.11e-06	0.00821233	5.31e-06
687.6	327.6	0.00744253	1.205e-05	0.00631741	1.078e-05	0.00600497	9.16e-06	0.00791713	8.18e-06	0.00744143	7.05e-06	0.00956916	5.73e-06	0.00793334	4.98e-06
687.8	327.8	0.00782757	1.13e-05	0.00616801	1.01e-05	0.00610778	8.59e-06	0.00820505	7.67e-06	0.00749643	6.61e-06	0.00968698	5.37e-06	0.00761028	4.67e-06
688	328	0.00779163	1.059e-05	0.00598687	9.47e-06	0.00663767	8.05e-06	0.00793445	7.19e-06	0.0074138	6.19e-06	0.00956942	5.03e-06	0.00724145	4.38e-06
688.2	328.2	0.00813333	9.93e-06	0.0061517	8.88e-06	0.00695044	7.55e-06	0.00817997	6.74e-06	0.00762126	5.81e-06	0.00991112	4.72e-06	0.00720316	4.1e-06
688.4	328.4	0.00784419	9.31e-06	0.00638029	8.32e-06	0.00671357	7.07e-06	0.00839705	6.32e-06	0.00783814	5.44e-06	0.00968306	4.42e-06	0.0076549	3.85e-06
688.6	328.6	0.00715724	8.72e-06	0.00579501	7.8e-06	0.00675295	6.63e-06	0.00875274	5.92e-06	0.00742263	5.1e-06	0.00914285	4.14e-06	0.00740426	3.6e-06
688.8	328.8	0.00738901	8.18e-06	0.00586007	7.31e-06	0.00688138	6.22e-06	0.00901393	5.55e-06	0.00767151	4.78e-06	0.00936744	3.89e-06	0.00780404	3.38e-06
689	329	0.00710815	7.66e-06	0.00602678	6.85e-06	0.00699373	5.83e-06	0.00937852	5.2e-06	0.00779562	4.48e-06	0.00927385	3.64e-06	0.0079672	3.17e-06
689.2	329.2	0.00704414	7.18e-06	0.00617709	6.42e-06	0.00720711	5.46e-06	0.00955804	4.88e-06	0.00758893	4.2e-06	0.00907328	3.41e-06	0.00840458	2.97e-06
689.4	329.4	0.00715081	6.73e-06	0.00643151	6.02e-06	0.00751295	5.12e-06	0.0101201	4.57e-06	0.00793691	3.94e-06	0.00938498	3.2e-06	0.00908721	2.78e-06
689.6	329.6	0.00727587	6.31e-06	0.00678923	5.64e-06	0.00780995	4.8e-06	0.0101625	4.28e-06	0.00789197	3.69e-06	0.00972948	3e-06	0.00934472	2.61e-06
689.8	329.8	0.00708238	5.92e-06	0.00588871	5.29e-06	0.00725502	4.5e-06	0.00925402	4.02e-06	0.00764077	3.46e-06	0.00922749	2.81e-06	0.00884327	2.44e-06
690	330	0.00685308	5.55e-06	0.00592669	4.96e-06	0.00695097	4.22e-06	0.00871605	3.76e-06	0.00734156	3.24e-06	0.00926945	2.64e-06	0.00881659	2.29e-06
690.2	330.2	0.00673232	5.2e-06	0.00568863	4.65e-06	0.00700565	3.95e-06	0.00858552	3.53e-06	0.00688972	3.04e-06	0.00946217	2.47e-06	0.00878363	2.15e-06
690.4	330.4	0.00675936	4.87e-06	0.00588111	4.36e-06	0.00685239	3.7e-06	0.00772566	3.31e-06	0.00680928	2.85e-06	0.00941816	2.32e-06	0.00853962	2.01e-06
690.6	330.6	0.0067295	4.57e-06	0.00533817	4.08e-06	0.00667931	3.47e-06	0.00755583	3.1e-06	0.00634871	2.67e-06	0.00877231	2.17e-06	0.00833056	1.89e-06
690.8	330.8	0.00706637	4.28e-06	0.00523895	3.83e-06	0.00705077	3.25e-06	0.00717547	2.91e-06	0.00631676	2.5e-06	0.0088724	2.03e-06	0.00780151	1.77e-06
691	331	0.00685567	4.01e-06	0.00549318	3.59e-06	0.00676047	3.05e-06	0.00680065	2.72e-06	0.00643268	2.35e-06	0.00936924	1.91e-06	0.00766125	1.66e-06
691.2	331.2	0.00740613	3.76e-06	0.00569947	3.36e-06	0.00701557	2.86e-06	0.0071857	2.55e-06	0.00657863	2.2e-06	0.00955704	1.79e-06	0.00768301	1.55e-06
691.4	331.4	0.00720955	3.53e-06	0.00570956	3.15e-06	0.00670984	2.68e-06	0.00721125	2.39e-06	0.006321	2.06e-06	0.0089401	1.68e-06	0.00698782	1.46e-06
691.6	331.6	0.00779875	3.31e-06	0.00624967	2.96e-06	0.00729731	2.51e-06	0.00786937	2.24e-06	0.00691281	1.93e-06	0.00951546	1.57e-06	0.00709003	1.37e-06
691.8	331.8	0.00787808	3.1e-06	0.0062225	2.77e-06	0.00692333	2.36e-06	0.00764721	2.1e-06	0.00670542	1.81e-06	0.00937184	1.47e-06	0.0063424	1.28e-06
692	332	0.00771592	2.9e-06	0.00659508	2.6e-06	0.00653531	2.21e-06	0.00762116	1.97e-06	0.00687621	1.7e-06	0.00934841	1.38e-06	0.00588866	1.2e-06
692.2	332.2	0.00809903	2.72e-06	0.0068415	2.43e-06	0.00635928	2.07e-06	0.00868759	1.85e-06	0.00701796	1.59e-06	0.0098531	1.29e-06	0.00618945	1.13e-06
692.4	332.4	0.0075657	2.55e-06	0.00676438	2.28e-06	0.00582067	1.94e-06	0.00844748	1.73e-06	0.0068151	1.49e-06	0.00929311	1.21e-06	0.00598391	1.05e-06
692.6	332.6	0.00671725	2.39e-06	0.00599991	2.14e-06	0.00537487	1.82e-06	0.00804709	1.62e-06	0.00632462	1.4e-06	0.00896234	1.14e-06	0.00548276	9.9e-07
692.8	332.8	0.00704458	2.24e-06	0.00658322	2.01e-06	0.00504543	1.7e-06	0.00827925	1.52e-06	0.00668873	1.31e-06	0.00908354	1.07e-06	0.00585606	9.3e-07
693	333	0.0072703	2.1e-06	0.00676346	1.88e-06	0.00551393	1.6e-06	0.00878699	1.43e-06	0.00730711	1.23e-06	0.00898561	1e-06	0.00648017	8.7e-07
693.2	333.2	0.00791124	1.97e-06	0.00739478	1.76e-06	0.0060412	1.5e-06	0.00911406	1.34e-06	0.00756968	1.15e-06	0.00933932	9.4e-07	0.00736499	8.1e-07
693.4	333.4	0.00785778	1.85e-06	0.00698738	1.65e-06	0.00607099	1.4e-06	0.00899153	1.25e-06	0.00758624	1.08e-06	0.00928055	8.8e-07	0.00745073	7.6e-07
693.6	333.6	0.00796493	1.73e-06	0.00627726	1.55e-06	0.00604645	1.32e-06	0.0082747	1.18e-06	0.00710701	1.01e-06	0.00839446	8.2e-07	0.00699321	7.2e-07
693.8	333.8	0.00800448	1.62e-06	0.00599653	1.45e-06	0.00606469	1.23e-06	0.00825336	1.1e-06	0.0071436	9.5e-07	0.00791487	7.7e-07	0.00716124	6.7e-07
694	334	0.00778562	1.52e-06	0.0063194	1.36e-06	0.00641096	1.16e-06	0.00761705	1.03e-06	0.00688921	8.9e-07	0.00812215	7.2e-07	0.00730189	6.3e-07
694.2	334.2	0.00735897	1.43e-06	0.00584514	1.28e-06	0.00647829	1.08e-06	0.00702805	9.7e-07	0.00637253	8.3e-07	0.00791952	6.8e-07	0.00725344	5.9e-07
694.4	334.4	0.00724375	1.34e-06	0.00599242	1.2e-06	0.00676164	1.02e-06	0.00655386	9.1e-07	0.00647053	7.8e-07	0.00765195	6.4e-07	0.00742895	5.5e-07
694.6	334.6	0.00700794	1.25e-06	0.0054128	1.12e-06	0.00653661	9.5e-07	0.0062871	8.5e-07	0.00612368	7.3e-07	0.00747709	6e-07	0.00737514	5.2e-07
694.8	334.8	0.00710454	1.17e-06	0.00590638	1.05e-06	0.0068029	8.9e-07	0.00589646	8e-07	0.00619274	6.9e-07	0.00789499	5.6e-07	0.00765542	4.9e-07
695	335	0.00703078	1.1e-06	0.006338	9.8e-07	0.00672399	8.4e-07	0.0060792	7.5e-07	0.00654233	6.4e-07	0.00846641	5.2e-07	0.00806546	4.5e-07
695.2	335.2	0.00697955	1.03e-06	0.00603205	9.2e-07	0.00684179	7.8e-07	0.0068128	7e-07	0.00652216	6e-07	0.00872217	4.9e-07	0.00822934	4.3e-07
695.4	335.4	0.0070093	9.7e-07	0.00593412	8.6e-07	0.00655696	7.4e-07	0.00681956	6.6e-07	0.00676088	5.7e-07	0.00884634	4.6e-07	0.00835019	4e-07
695.6	335.6	0.00721523	9.1e-07	0.00581275	8.1e-07	0.00649809	6.9e-07	0.00708711	6.2e-07	0.00677484	5.3e-07	0.00924579	4.3e-07	0.00851892	3.7e-07
695.8	335.8	0.00702826	8.5e-07	0.00585406	7.6e-07	0.00588135	6.5e-07	0.00696078	5.8e-07	0.00658319	5e-07	0.00858136	4e-07	0.00783054	3.5e-07
696	336	0.00658365	8e-07	0.00553584	7.1e-07	0.00491894	6.1e-07	0.0068979	5.4e-07	0.00600416	4.7e-07	0.00847355	3.8e-07	0.00733412	3.3e-07
696.2	336.2	0.00648354	7.5e-07	0.00466519	6.7e-07	0.00424987	5.7e-07	0.0064201	5.1e-07	0.00544892	4.4e-07	0.00790821	3.5e-07	0.00725537	3.1e-07
696.4	336.4	0.0057269	7e-07	0.00398282	6.3e-07	0.00338846	5.3e-07	0.00562836	4.8e-07	0.00486326	4.1e-07	0.00705141	3.3e-07	0.00663482	2.9e-07
696.6	336.6	0.00521438	6.6e-07	0.00322681	5.9e-07	0.00274447	5e-07	0.00553274	4.5e-07	0.00455076	3.8e-07	0.00649298	3.1e-07	0.00637432	2.7e-07
696.8	336.8	0.00520247	6.2e-07	0.00312022	5.5e-07	0.00287152	4.7e-07	0.00586375	4.2e-07	0.00454337	3.6e-07	0.00647652	2.9e-07	0.0061079	2.5e-07
697	337	0.00523005	5.8e-07	0.00284972	5.2e-07	0.0031526	4.4e-07	0.00574046	3.9e-07	0.00449131	3.4e-07	0.00652175	2.7e-07	0.0056725	2.4e-07
697.2	337.2	0.00513085	5.4e-07	0.00267397	4.8e-07	0.00328896	4.1e-07	0.0056511	3.7e-07	0.00446247	3.2e-07	0.00676356	2.6e-07	0.00551612	2.2e-07
697.4	337.4	0.00518585	5.1e-07	0.00253114	4.5e-07	0.00340228	3.9e-07	0.00544458	3.4e-07	0.0041557	3e-07	0.00666659	2.4e-07	0.00495911	2.1e-07
697.6	337.6	0.00529039	4.7e-07	0.0025958	4.2e-07	0.0039225	3.6e-07	0.00523793	3.2e-07	0.00397063	2.8e-07	0.00647029	2.3e-07	0.00492554	2e-07
697.8	337.8	0.00541327	4.5e-07	0.00293289	4e-07	0.00467966	3.4e-07	0.00566223	3e-07	0.00451756	2.6e-07	0.00692319	2.1e-07	0.00539034	1.8e-07
698	338	0.00505666	4.2e-07	0.00315601	3.7e-07	0.00498117	3.2e-07	0.00511857	2.8e-07	0.00445417	2.4e-07	0.00696413	2e-07	0.00508313	1.7e-07
698.2	338.2	0.00489981	3.9e-07	0.00355926	3.5e-07	0.00517452	3e-07	0.00530275	2.7e-07	0.00470376	2.3e-07	0.00705966	1.9e-07	0.00503747	1.6e-07
698.4	338.4	0.00496469	3.7e-07	0.00401022	3.3e-07	0.00558777	2.8e-07	0.00567332	2.5e-07	0.00544422	2.1e-07	0.00748113	1.7e-07	0.005442	1.5e-07
698.6	338.6	0.00545198	3.4e-07	0.00436731	3.1e-07	0.005677	2.6e-07	0.0053878	2.3e-07	0.00557307	2e-07	0.00789302	1.6e-07	0.00541714	1.4e-07
698.8	338.8	0.00617721	3.2e-07	0.00528792	2.9e-07	0.00663362	2.4e-07	0.00598094	2.2e-07	0.00618912	1.9e-07	0.00814862	1.5e-07	0.00624272	1.3e-07
699	339	0.00687167	3e-07	0.00554554	2.7e-07	0.00705703	2.3e-07	0.00663078	2e-07	0.00662441	1.8e-07	0.00864332	1.4e-07	0.00688598	1.2e-07
699.2	339.2	0.00719784	2.8e-07	0.00566557	2.5e-07	0.00693097	2.2e-07	0.00735943	1.9e-07	0.00670671	1.7e-07	0.00873205	1.3e-07	0.00722555	1.2e-07
699.4	339.4	0.00788094	2.7e-07	0.00655095	2.4e-07	0.00722195	2e-07	0.00727996	1.8e-07	0.00726892	1.6e-07	0.00863998	1.3e-07	0.00763982	1.1e-07
699.6	339.6	0.00813612	2.5e-07	0.00728183	2.2e-07	0.00721035	1.9e-07	0.00797336	1.7e-07	0.00734343	1.5e-07	0.00847475	1.2e-07	0.0080772	1e-07
699.8	339.8	0.00782358	2.3e-07	0.0074898	2.1e-07	0.00684143	1.8e-07	0.0078699	1.6e-07	0.00754207	1.4e-07	0.00791768	1.1e-07	0.00804275	1e-07
700	340	0.00751131	2.2e-07	0.00690444	2e-07	0.00610441	1.7e-07	0.00784585	1.5e-07	0.00730768	1.3e-07	0.00750657	1e-07	0.00787196	9e-08
700.2	340.2	0.00781556	2e-07	0.00681818	1.8e-07	0.00610965	1.6e-07	0.007956	1.4e-07	0.00751653	1.2e-07	0.00730986	1e-07	0.00818415	8e-08
700.4	340.4	0.00750903	1.9e-07	0.0061462	1.7e-07	0.00591301	1.5e-07	0.0074855	1.3e-07	0.00699411	1.1e-07	0.00719278	9e-08	0.00750956	8e-08
700.6	340.6	0.00763626	1.8e-07	0.00579774	1.6e-07	0.00531516	1.4e-07	0.00719807	1.2e-07	0.00682849	1.1e-07	0.00693312	9e-08	0.0068316	7e-08
700.8	340.8	0.00790129	1.7e-07	0.00579258	1.5e-07	0.00541226	1.3e-07	0.00747172	1.1e-07	0.00716977	1e-07	0.0076018	8e-08	0.00656448	7e-08
701	341	0.00822544	1.6e-07	0.0057707	1.4e-07	0.0057092	1.2e-07	0.00757338	1.1e-07	0.00762136	9e-08	0.00809966	8e-08	0.00665255	7e-08
701.2	341.2	0.00785196	1.5e-07	0.00608423	1.3e-07	0.00587076	1.1e-07	0.00794286	1e-07	0.00780893	9e-08	0.00856156	7e-08	0.00681592	6e-08
701.4	341.4	0.00795855	1.4e-07	0.00634931	1.2e-07	0.00575947	1.1e-07	0.0078088	9e-08	0.00756496	8e-08	0.00845117	7e-08	0.00672537	6e-08
701.6	341.6	0.00800659	1.3e-07	0.00643847	1.2e-07	0.00666273	1e-07	0.00829162	9e-08	0.00787285	8e-08	0.00869784	6e-08	0.00695999	5e-08
701.8	341.8	0.00802872	1.2e-07	0.00687139	1.1e-07	0.00699498	9e-08	0.00839731	8e-08	0.00825452	7e-08	0.00896091	6e-08	0.00713021	5e-08
702	342	0.00744278	1.1e-07	0.00681799	1e-07	0.00637172	9e-08	0.00800067	8e-08	0.00818865	7e-08	0.00834406	5e-08	0.00680154	5e-08
702.2	342.2	0.00687154	1.1e-07	0.00656013	1e-07	0.00616015	8e-08	0.00759699	7e-08	0.00814006	6e-08	0.008423	5e-08	0.00621386	4e-08
702.4	342.4	0.00704364	1e-07	0.00581511	9e-08	0.00584224	8e-08	0.007196	7e-08	0.00793071	6e-08	0.00836458	5e-08	0.00576745	4e-08
702.6	342.6	0.00751754	9e-08	0.00567461	8e-08	0.00590063	7e-08	0.00691292	6e-08	0.00767287	6e-08	0.00842133	4e-08	0.00582873	4e-08
702.8	342.8	0.00734339	9e-08	0.00605766	8e-08	0.00615018	7e-08	0.00737993	6e-08	0.00774346	5e-08	0.00879955	4e-08	0.00615736	4e-08
703	343	0.00747236	8e-08	0.00578643	7e-08	0.00594457	6e-08	0.00746219	6e-08	0.00727166	5e-08	0.00896715	4e-08	0.00672016	3e-08
703.2	343.2	0.00696475	8e-08	0.00589374	7e-08	0.00520372	6e-08	0.00735205	5e-08	0.0067126	5e-08	0.00845859	4e-08	0.00665327	3e-08
703.4	343.4	0.00645831	7e-08	0.00604308	7e-08	0.0054152	6e-08	0.00673877	5e-08	0.0063622	4e-08	0.00792439	3e-08	0.00665561	3e-08
703.6	343.6	0.00615633	7e-08	0.00636883	6e-08	0.00561325	5e-08	0.00716492	5e-08	0.00638526	4e-08	0.00818148	3e-08	0.00693165	3e-08
703.8	343.8	0.00571766	6e-08	0.00579989	6e-08	0.00531845	5e-08	0.00698185	4e-08	0.00600365	4e-08	0.00823621	3e-08	0.00651118	3e-08
704	344	0.00522167	6e-08	0.00489523	5e-08	0.00493987	5e-08	0.00686896	4e-08	0.00528388	4e-08	0.00781753	3e-08	0.00562304	2e-08
704.2	344.2	0.0057656	6e-08	0.00479782	5e-08	0.005084	4e-08	0.00677076	4e-08	0.00490092	3e-08	0.00790943	3e-08	0.00572111	2e-08
704.4	344.4	0.00595048	5e-08	0.00426628	5e-08	0.00475048	4e-08	0.00635313	4e-08	0.00456711	3e-08	0.00754734	3e-08	0.00539634	2e-08
704.6	344.6	0.00602326	5e-08	0.00400428	4e-08	0.00392338	4e-08	0.00646054	3e-08	0.00430502	3e-08	0.00753111	2e-08	0.00542862	2e-08
704.8	344.8	0.00598999	5e-08	0.00384855	4e-08	0.00424802	4e-08	0.00661922	3e-08	0.00453939	3e-08	0.00768219	2e-08	0.00579319	2e-08
705	345	0.00593201	4e-08	0.00342032	4e-08	0.0041315	3e-08	0.00633941	3e-08	0.00440604	3e-08	0.0071444	2e-08	0.00570507	2e-08
705.2	345.2	0.00564893	4e-08	0.00410293	4e-08	0.00431948	3e-08	0.00646726	3e-08	0.00454387	2e-08	0.00702109	2e-08	0.00572846	2e-08
705.4	345.4	0.005726	4e-08	0.00410404	3e-08	0.00425632	3e-08	0.00673145	3e-08	0.00469688	2e-08	0.00682244	2e-08	0.00603911	2e-08
705.6	345.6	0.00564634	4e-08	0.00416665	3e-08	0.00444808	3e-08	0.00640312	2e-08	0.00453822	2e-08	0.00669004	2e-08	0.00594361	1e-08
705.8	345.8	0.00597386	3e-08	0.00418806	3e-08	0.00401491	3e-08	0.00591585	2e-08	0.00500442	2e-08	0.00654448	2e-08	0.00561873	1e-08
706	346	0.00576045	3e-08	0.0037733	3e-08	0.00351687	2e-08	0.00552963	2e-08	0.00519861	2e-08	0.0061098	1e-08	0.0052317	1e-08
706.2	346.2	0.00580148	3e-08	0.00376164	3e-08	0.00342213	2e-08	0.00540182	2e-08	0.00525057	2e-08	0.00616475	1e-08	0.00489756	1e-08
706.4	346.4	0.00634691	3e-08	0.00382742	2e-08	0.00371635	2e-08	0.00552555	2e-08	0.00584877	2e-08	0.00656153	1e-08	0.00537593	1e-08
706.6	346.6	0.00601619	3e-08	0.00402803	2e-08	0.00362854	2e-08	0.00568386	2e-08	0.00562573	2e-08	0.00709839	1e-08	0.0055563	1e-08
706.8	346.8	0.00538454	2e-08	0.00399237	2e-08	0.00349352	2e-08	0.0054498	2e-08	0.00536365	1e-08	0.00697868	1e-08	0.00516331	1e-08
707	347	0.00557342	2e-08	0.0038923	2e-08	0.00331291	2e-08	0.00526952	2e-08	0.00509559	1e-08	0.00645536	1e-08	0.00568402	1e-08
707.2	347.2	0.0052483	2e-08	0.00377598	2e-08	0.00339694	2e-08	0.00545725	1e-08	0.00524072	1e-08	0.00624332	1e-08	0.00570862	1e-08
707.4	347.4	0.00524514	2e-08	0.003718	2e-08	0.00431054	2e-08	0.00561807	1e-08	0.00569865	1e-08	0.00649673	1e-08	0.00541382	1e-08
707.6	347.6	0.00492314	2e-08	0.00359568	2e-08	0.00454464	1e-08	0.0060934	1e-08	0.00599259	1e-08	0.00723823	1e-08	0.00539205	1e-08
707.8	347.8	0.00476537	2e-08	0.00303051	2e-08	0.00454615	1e-08	0.00605702	1e-08	0.00576744	1e-08	0.0070978	1e-08	0.00490758	1e-08
708	348	0.00448511	2e-08	0.00269178	1e-08	0.00445065	1e-08	0.00580355	1e-08	0.00566793	1e-08	0.00663133	1e-08	0.00455179	1e-08
708.2	348.2	0.00482758	2e-08	0.00265898	1e-08	0.00493516	1e-08	0.00597384	1e-08	0.00542546	1e-08	0.00649686	1e-08	0.00498349	1e-08
708.4	348.4	0.00434282	1e-08	0.00255058	1e-08	0.00506909	1e-08	0.00581283	1e-08	0.00509022	1e-08	0.00638366	1e-08	0.00473707	1e-08
708.6	348.6	0.00390824	1e-08	0.00224686	1e-08	0.00486629	1e-08	0.00555026	1e-08	0.00466669	1e-08	0.00653023	1e-08	0.00480993	1e-08
708.8	348.8	0.00372488	1e-08	0.00216956	1e-08	0.00527871	1e-08	0.00579744	1e-08	0.00470096	1e-08	0.00596261	1e-08	0.00503856	1e-08
709	349	0.00383974	1e-08	0.00260263	1e-08	0.00549209	1e-08	0.00604347	1e-08	0.00437275	1e-08	0.00566497	1e-08	0.00489449	0
709.2	349.2	0.00383346	1e-08	0.00320205	1e-08	0.00602852	1e-08	0.00639809	1e-08	0.0047584	1e-08	0.005844	1e-08	0.00477971	0
709.4	349.4	0.00358517	1e-08	0.00253547	1e-08	0.00579766	1e-08	0.0061747	1e-08	0.00418548	1e-08	0.00565902	0	0.00462286	0
709.6	349.6	0.00403237	1e-08	0.00279018	1e-08	0.00549938	1e-08	0.00566332	1e-08	0.00407471	1e-08	0.00553975	0	0.00472462	0
709.8	349.8	0.00432403	1e-08	0.0032802	1e-08	0.00538083	1e-08	0.00581026	1e-08	0.00480458	1e-08	0.00532995	0	0.00480068	0
710	350	0.0041504	1e-08	0.00375967	1e-08	0.00492528	1e-08	0.00527998	1e-08	0.00463599	1e-08	0.00522886	0	0.00465784	0
710.2	350.2	0.00425703	1e-08	0.00412429	1e-08	0.00485532	1e-08	0.00524648	1e-08	0.00461969	0	0.00544725	0	0.00450023	0
710.4	350.4	0.00436995	1e-08	0.00409129	1e-08	0.00507166	1e-08	0.00504025	1e-08	0.00484856	0	0.0058962	0	0.00469208	0
710.6	350.6	0.00443984	1e-08	0.00377688	1e-08	0.00505513	1e-08	0.00487628	0	0.00417777	0	0.00565035	0	0.004544	0
710.8	350.8	0.00466839	1e-08	0.003799	1e-08	0.00532673	1e-08	0.00426827	0	0.00417254	0	0.00528025	0	0.00474723	0
711	351	0.00530413	1e-08	0.00390494	1e-08	0.00534448	0	0.00463178	0	0.00451685	0	0.00555185	0	0.00551195	0
711.2	351.2	0.00487283	1e-08	0.00325498	1e-08	0.00488045	0	0.00440408	0	0.00430079	0	0.00578412	0	0.00494074	0
711.4	351.4	0.00496363	1e-08	0.00313788	0	0.00517567	0	0.00448931	0	0.00463856	0	0.00624963	0	0.00479473	0
711.6	351.6	0.00491601	1e-08	0.00249174	0	0.00452998	0	0.00414515	0	0.00452897	0	0.00653674	0	0.00498215	0
711.8	351.8	0.00547887	0	0.00260217	0	0.00441293	0	0.00414906	0	0.0048518	0	0.00648461	0	0.00506228	0
712	352	0.00503992	0	0.00210727	0	0.00350293	0	0.00324831	0	0.00430802	0	0.00607251	0	0.00437836	0
712.2	352.2	0.00475737	0	0.00228988	0	0.00344925	0	0.00328245	0	0.00390113	0	0.00595961	0	0.00449445	0
712.4	352.4	0.00428923	0	0.00217409	0	0.00299495	0	0.00341676	0	0.00383664	0	0.00600915	0	0.00421668	0
712.6	352.6	0.00417773	0	0.00216035	0	0.00284272	0	0.00340134	0	0.00379304	0	0.00599976	0	0.00446255	0
712.8	352.8	0.00371161	0	0.00190865	0	0.00306483	0	0.00358306	0	0.00369551	0	0.00541894	0	0.00375727	0
713	353	0.00350897	0	0.00192643	0	0.00301622	0	0.00416616	0	0.00370517	0	0.00536038	0	0.00342286	0
713.2	353.2	0.00326378	0	0.00118486	0	0.00277296	0	0.0039654	0	0.00367325	0	0.00508829	0	0.00297165	0
713.4	353.4	0.00269854	0	0.00040436	0	0.00215494	0	0.00358436	0	0.00322662	0	0.00481188	0	0.00297251	0
713.6	353.6	0.00270793	0	0.00062175	0	0.00170823	0	0.00396807	0	0.00346964	0	0.00472068	0	0.00290547	0
713.8	353.8	0.00229873	0	0.00043258	0	0.00170302	0	0.00399528	0	0.00371755	0	0.00460537	0	0.00223345	0
714	354	0.00267876	0	0.00054295	0	0.00219897	0	0.00404296	0	0.00390793	0	0.00498721	0	0.00240397	0
714.2	354.2	0.00300612	0	0.00109961	0	0.00327994	0	0.00455203	0	0.00451494	0	0.00493912	0	0.00267893	0
714.4	354.4	0.00312321	0	0.00126763	0	0.00362071	0	0.00447647	0	0.00454423	0	0.0044337	0	0.00280367	0
714.6	354.6	0.003474	0	0.00153541	0	0.00452591	0	0.0047793	0	0.00477351	0	0.00428782	0	0.00317813	0
714.8	354.8	0.0035582	0	0.0018597	0	0.00492529	0	0.00489161	0	0.005041	0	0.00424822	0	0.00362055	0
715	355	0.00372088	0	0.00201012	0	0.00488062	0	0.00538505	0	0.00530164	0	0.00435572	0	0.00411809	0
715.2	355.2	0.0035798	0	0.0022478	0	0.00518593	0	0.00552246	0	0.00521446	0	0.00430038	0	0.0041473	0
715.4	355.4	0.00449111	0	0.00279781	0	0.00535898	0	0.00604372	0	0.00559277	0	0.00459146	0	0.00448791	0
715.6	355.6	0.00480603	0	0.00260131	0	0.00429373	0	0.00537704	0	0.00546815	0	0.00417548	0	0.00458541	0
715.8	355.8	0.00508514	0	0.0034681	0	0.00456873	0	0.00586201	0	0.00564305	0	0.00428789	0	0.00491936	0
716	356	0.00482897	0	0.00347338	0	0.00410468	0	0.00492824	0	0.00494594	0	0.00395815	0	0.00417808	0
716.2	356.2	0.00504131	0	0.00400816	0	0.00441562	0	0.00530061	0	0.00503184	0	0.00412423	0	0.00437786	0
716.4	356.4	0.0047695	0	0.00396359	0	0.00415971	0	0.00505062	0	0.00488531	0	0.00424675	0	0.00421181	0
716.6	356.6	0.00478502	0	0.00396852	0	0.00453464	0	0.00504965	0	0.00451198	0	0.0045174	0	0.00406498	0
716.8	356.8	0.00430005	0	0.0038506	0	0.00441876	0	0.00455305	0	0.00429705	0	0.00435556	0	0.00342706	0
717	357	0.00424149	0	0.00361	0	0.00379977	0	0.00490844	0	0.00421528	0	0.0046095	0	0.00390843	0
717.2	357.2	0.00415258	0	0.00325221	0	0.0034175	0	0.00454287	0	0.00374743	0	0.00497833	0	0.004027	0
717.4	357.4	0.00392	0	0.00275872	0	0.00287829	0	0.00405754	0	0.00346718	0	0.00495881	0	0.00396395	0
717.6	357.6	0.00425865	0	0.00290693	0	0.00310172	0	0.00432623	0	0.00340922	0	0.00545223	0	0.00392459	0
717.8	357.8	0.00430509	0	0.0031416	0	0.00326468	0	0.00432471	0	0.00379969	0	0.00536285	0	0.00406935	0
718	358	0.00458994	0	0.00334503	0	0.00358076	0	0.00435827	0	0.00409979	0	0.00536134	0	0.00449591	0
718.2	358.2	0.00422371	0	0.00330001	0	0.00355785	0	0.00430398	0	0.00438469	0	0.00534594	0	0.0042301	0
718.4	358.4	0.0039058	0	0.00330157	0	0.00317405	0	0.00419199	0	0.00430599	0	0.00543023	0	0.00412064	0
718.6	358.6	0.00362606	0	0.00325401	0	0.00332668	0	0.00456519	0	0.00466485	0	0.00517381	0	0.00424512	0
718.8	358.8	0.00299026	0	0.00292283	0	0.0032091	0	0.00432474	0	0.00468933	0	0.00494112	0	0.00408024	0
719	359	0.00292211	0	0.00356383	0	0.00335375	0	0.00470918	0	0.00502174	0	0.00520768	0	0.00443693	0
719.2	359.2	0.0024277	0	0.0035725	0	0.00322052	0	0.00480603	0	0.00454663	0	0.00492979	0	0.00383928	0
719.4	359.4	0.00245805	0	0.00334701	0	0.00261013	0	0.00469228	0	0.00419249	0	0.00515768	0	0.0033973	0
719.6	359.6	0.00223169	0	0.00288051	0	0.00246384	0	0.00448485	0	0.00400967	0	0.00506906	0	0.00351265	0
719.8	359.8	0.00202685	0	0.00312369	0	0.00289795	0	0.00506791	0	0.0035603	0	0.00561302	0	0.00343736	0
720	360	0.00192141	0	0.00265802	0	0.00274873	0	0.00430662	0	0.00288975	0	0.0052111	0	0.00280554	0
720.2	360.2	0.00190084	0	0.0025928	0	0.00332892	0	0.00502977	0	0.00296421	0	0.00551356	0	0.00275795	0
720.4	360.4	0.00196619	0	0.00269427	0	0.00348226	0	0.00483601	0	0.00266955	0	0.00535489	0	0.00301861	0
720.6	360.6	0.00207605	0	0.00227156	0	0.00351564	0	0.00466278	0	0.00236674	0	0.00514222	0	0.00314961	0
720.8	360.8	0.00178793	0	0.00214367	0	0.0031672	0	0.00415858	0	0.00254937	0	0.00479739	0	0.00323584	0
721	361	0.00201118	0	0.00192599	0	0.00275319	0	0.00433682	0	0.00264647	0	0.00487155	0	0.00390647	0
721.2	361.2	0.00196213	0	0.00158461	0	0.00278456	0	0.0040011	0	0.00229938	0	0.00450773	0	0.00376237	0
721.4	361.4	0.00216415	0	0.00150244	0	0.00260774	0	0.00362052	0	0.00232686	0	0.00417004	0	0.00382164	0
721.6	361.6	0.00280758	0	0.00168727	0	0.00310439	0	0.00381059	0	0.00250437	0	0.00429212	0	0.00415522	0
721.8	361.8	0.00335676	0	0.00139971	0	0.00299938	0	0.0037979	0	0.00300717	0	0.00404315	0	0.00423831	0
722	362	0.00331235	0	0.00120126	0	0.00292423	0	0.00376665	0	0.00304508	0	0.00434678	0	0.00425141	0
722.2	362.2	0.00417194	0	0.00193278	0	0.00315725	0	0.00434352	0	0.00391562	0	0.00472961	0	0.00473683	0
722.4	362.4	0.00415855	0	0.00244377	0	0.00302203	0	0.00387684	0	0.00412127	0	0.0045367	0	0.00462079	0
722.6	362.6	0.00413554	0	0.00230262	0	0.00273291	0	0.00361773	0	0.003918	0	0.00394844	0	0.0047707	0
722.8	362.8	0.00365483	0	0.0021495	0	0.0026637	0	0.00346418	0	0.00397906	0	0.00461444	0	0.00422405	0
723	363	0.00364506	0	0.00268024	0	0.00288291	0	0.00375065	0	0.00427174	0	0.00509996	0	0.00444734	0
723.2	363.2	0.00320667	0	0.00231946	0	0.00262389	0	0.00361365	0	0.00395563	0	0.00482732	0	0.00403486	0
723.4	363.4	0.0036633	0	0.00244759	0	0.00245979	0	0.00368283	0	0.00385746	0	0.0049676	0	0.00375877	0
723.6	363.6	0.00317844	0	0.00221384	0	0.00198456	0	0.00357109	0	0.00373279	0	0.00461039	0	0.00342904	0
723.8	363.8	0.00284305	0	0.00229971	0	0.00197069	0	0.00393174	0	0.0032977	0	0.0043438	0	0.00304962	0
724	364	0.00285686	0	0.00199415	0	0.00222252	0	0.00392209	0	0.00281878	0	0.00404559	0	0.00268393	0
724.2	364.2	0.00280223	0	0.00195621	0	0.00289703	0	0.00421881	0	0.00329801	0	0.00422627	0	0.00259694	0
724.4	364.4	0.00312689	0	0.00193636	0	0.00290866	0	0.00381872	0	0.0034632	0	0.00385704	0	0.0027493	0
724.6	364.6	0.00254687	0	0.00120358	0	0.00265319	0	0.00335261	0	0.00349714	0	0.0036569	0	0.00259755	0
724.8	364.8	0.00212292	0	0.00138322	0	0.00276077	0	0.00320118	0	0.0038029	0	0.00366026	0	0.00263882	0
725	365	0.00184959	0	0.00144448	0	0.00269974	0	0.00275573	0	0.00363713	0	0.00350581	0	0.00256234	0
725.2	365.2	0.00211515	0	0.00163396	0	0.00314718	0	0.00283057	0	0.00362985	0	0.00392266	0	0.00254498	0
725.4	365.4	0.00219985	0	0.00166837	0	0.00360822	0	0.00299622	0	0.00379072	0	0.00428661	0	0.00286579	0
725.6	365.6	0.0029412	0	0.00203055	0	0.0044202	0	0.00363678	0	0.00420573	0	0.00496191	0	0.00342776	0
725.8	365.8	0.0034809	0	0.00300224	0	0.00470459	0	0.00439379	0	0.00473254	0	0.00580195	0	0.00424058	0
726	366	0.0037426	0	0.00362971	0	0.00524146	0	0.00460267	0	0.00478433	0	0.00622871	0	0.00442769	0
726.2	366.2	0.00395539	0	0.00393689	0	0.00520623	0	0.00485912	0	0.00510865	0	0.00685194	0	0.00462129	0
726.4	366.4	0.00295278	0	0.00305552	0	0.00467308	0	0.00353465	0	0.00459895	0	0.006392	0	0.00404823	0
726.6	366.6	0.00296987	0	0.00318644	0	0.00430486	0	0.0036484	0	0.00424672	0	0.00626084	0	0.00408924	0
726.8	366.8	0.00299902	0	0.00347745	0	0.00430527	0	0.0038399	0	0.0045867	0	0.00698394	0	0.00381595	0
727	367	0.00322047	0	0.00368377	0	0.00461523	0	0.00376298	0	0.00462673	0	0.00707626	0	0.00468168	0
727.2	367.2	0.00373243	0	0.00410583	0	0.00459029	0	0.00427357	0	0.00450479	0	0.00713415	0	0.00537234	0
727.4	367.4	0.00402611	0	0.00451062	0	0.00448665	0	0.00442818	0	0.00412704	0	0.006908	0	0.00569866	0
727.6	367.6	0.00338346	0	0.00381061	0	0.00371136	0	0.00435317	0	0.00351152	0	0.0064396	0	0.00531382	0
727.8	367.8	0.00319073	0	0.00332551	0	0.00345262	0	0.00447933	0	0.00294327	0	0.00585166	0	0.00491499	0
728	368	0.00296735	0	0.00309775	0	0.00319271	0	0.00405459	0	0.00258954	0	0.00578695	0	0.00453628	0
728.2	368.2	0.00274398	0	0.00312324	0	0.00321148	0	0.00406032	0	0.00277067	0	0.00564597	0	0.0043149	0
728.4	368.4	0.00259722	0	0.00274939	0	0.00292638	0	0.00360721	0	0.0025667	0	0.00502745	0	0.00407353	0
728.6	368.6	0.00228188	0	0.00254548	0	0.00282525	0	0.00338747	0	0.00254324	0	0.00499996	0	0.00421064	0
728.8	368.8	0.0026087	0	0.00292331	0	0.00288927	0	0.00355539	0	0.00262581	0	0.00483064	0	0.00453579	0
729	369	0.00237905	0	0.00261917	0	0.00295807	0	0.00312733	0	0.00214608	0	0.00465659	0	0.0042365	0
729.2	369.2	0.00281405	0	0.00306423	0	0.00376484	0	0.00374283	0	0.00245099	0	0.00530313	0	0.00490299	0
729.4	369.4	0.00240097	0	0.00264213	0	0.00361774	0	0.00377616	0	0.00220156	0	0.00498238	0	0.00465293	0
729.6	369.6	0.0027561	0	0.00296546	0	0.00359584	0	0.00410246	0	0.00252971	0	0.00524187	0	0.00462585	0
729.8	369.8	0.00334511	0	0.0032669	0	0.00370134	0	0.00461865	0	0.00320956	0	0.00544612	0	0.00489034	0
730	370	0.00316552	0	0.00268596	0	0.00357617	0	0.00430432	0	0.00315789	0	0.00529699	0	0.00404967	0
730.2	370.2	0.00315384	0	0.0024674	0	0.00324291	0	0.00468873	0	0.00344969	0	0.00503845	0	0.00403205	0
730.4	370.4	0.00372414	0	0.00237169	0	0.00335582	0	0.00463858	0	0.00350785	0	0.0042499	0	0.00396413	0
730.6	370.6	0.0040649	0	0.00262459	0	0.00335674	0	0.00425067	0	0.00383142	0	0.00409558	0	0.00413312	0
730.8	370.8	0.00471387	0	0.00290493	0	0.00381975	0	0.00466534	0	0.00444994	0	0.00470176	0	0.00509879	0
731	371	0.0047532	0	0.00273089	0	0.00401799	0	0.00477093	0	0.00455564	0	0.00466605	0	0.00581895	0
731.2	371.2	0.00556448	0	0.00299173	0	0.00414381	0	0.00527011	0	0.00488964	0	0.00499366	0	0.00637787	0
731.4	371.4	0.00550643	0	0.00296952	0	0.00394214	0	0.00536609	0	0.00461904	0	0.00460261	0	0.00642638	0
731.6	371.6	0.00565596	0	0.00261708	0	0.00376634	0	0.00553521	0	0.00467029	0	0.00457605	0	0.006034	0
731.8	371.8	0.00574437	0	0.00268128	0	0.00413516	0	0.00574757	0	0.00489414	0	0.00499518	0	0.00599321	0
732	372	0.00566641	0	0.00341447	0	0.00456541	0	0.00597243	0	0.00493071	0	0.00569159	0	0.00602067	0
732.2	372.2	0.00568866	0	0.00391706	0	0.00500175	0	0.00637652	0	0.00530868	0	0.00633959	0	0.00616494	0
732.4	372.4	0.00593426	0	0.00410337	0	0.00540817	0	0.00645586	0	0.00552097	0	0.00687498	0	0.00645766	0
732.6	372.6	0.00641834	0	0.00447636	0	0.00613174	0	0.00658471	0	0.00557563	0	0.00800396	0	0.00668955	0
732.8	372.8	0.00638281	0	0.00428555	0	0.00664163	0	0.00652964	0	0.00534455	0	0.00823133	0	0.00618947	0
733	373	0.00593816	0	0.00413649	0	0.00678814	0	0.00609324	0	0.00452387	0	0.0086032	0	0.00562105	0
733.2	373.2	0.0059458	0	0.00466068	0	0.00678652	0	0.00596011	0	0.00435033	0	0.00916056	0	0.00549996	0
733.4	373.4	0.00547662	0	0.00427379	0	0.00605578	0	0.00547647	0	0.00401949	0	0.00896847	0	0.00462879	0
733.6	373.6	0.00592098	0	0.00437121	0	0.00626901	0	0.00515381	0	0.00431895	0	0.00911086	0	0.00426025	0
733.8	373.8	0.00623929	0	0.00466012	0	0.00568496	0	0.00487605	0	0.00424942	0	0.00872668	0	0.00405415	0
734	374	0.00575378	0	0.00432979	0	0.00513232	0	0.0040455	0	0.00345844	0	0.00809904	0	0.00307473	0
734.2	374.2	0.00582155	0	0.00413004	0	0.00479295	0	0.00376521	0	0.00347706	0	0.00716868	0	0.00301265	0
734.4	374.4	0.00501966	0	0.00358679	0	0.00427453	0	0.00275692	0	0.00288823	0	0.00627412	0	0.00237075	0
734.6	374.6	0.00396518	0	0.00239515	0	0.00345007	0	0.0014831	0	0.00223739	0	0.00496468	0	0.00194914	0
734.8	374.8	0.003492	0	0.00206135	0	0.00294758	0	0.00131798	0	0.00188435	0	0.0045149	0	0.00234411	0
735	375	0.00339834	0	0.00206378	0	0.00291785	0	0.00158131	0	0.0022275	0	0.00399101	0	0.00241997	0
735.2	375.2	0.00358708	0	0.00159443	0	0.002372	0	0.00150338	0	0.00239793	0	0.00355421	0	0.00227776	0
735.4	375.4	0.00288794	0	0.00119128	0	0.00213429	0	0.0015179	0	0.0022884	0	0.0031486	0	0.0020052	0
735.6	375.6	0.0030466	0	0.00093877	0	0.00234729	0	0.0019661	0	0.00259011	0	0.00303057	0	0.00187148	0
735.8	375.8	0.00258691	0	0.00115203	0	0.00235878	0	0.00233296	0	0.00292813	0	0.00342339	0	0.00185026	0
736	376	0.00253319	0	0.00158317	0	0.00264739	0	0.00257997	0	0.00311378	0	0.00386617	0	0.00189632	0
736.2	376.2	0.00228462	0	0.00138087	0	0.00239221	0	0.00295919	0	0.0032848	0	0.00402481	0	0.00185219	0
736.4	376.4	0.00213156	0	0.00155507	0	0.00282636	0	0.00314158	0	0.00321789	0	0.00417727	0	0.00186027	0
736.6	376.6	0.0021615	0	0.0013351	0	0.00294353	0	0.00298442	0	0.00299752	0	0.00436995	0	0.0017	0
736.8	376.8	0.00186563	0	0.00111953	0	0.0027151	0	0.00316108	0	0.00267434	0	0.00419667	0	0.00150807	0
737	377	0.00149426	0	0.00128088	0	0.00253396	0	0.00259975	0	0.00192632	0	0.00415637	0	0.00172525	0
737.2	377.2	0.00111884	0	0.00125486	0	0.00247567	0	0.00229834	0	0.00202439	0	0.00400259	0	0.00185401	0
737.4	377.4	0.00109639	0	0.00091964	0	0.00246546	0	0.00213518	0	0.00201665	0	0.00359872	0	0.00207905	0
737.6	377.6	0.00181127	0	0.00122775	0	0.00277463	0	0.00171186	0	0.00213989	0	0.00365644	0	0.00252208	0
737.8	377.8	0.00184082	0	0.00157641	0	0.00254879	0	0.00130628	0	0.00189624	0	0.00339677	0	0.00249126	0
738	378	0.00192955	0	0.00123457	0	0.0028544	0	0.00137959	0	0.00199255	0	0.00353464	0	0.00265486	0
738.2	378.2	0.00249268	0	0.00145239	0	0.00318064	0	0.00178299	0	0.0029775	0	0.0037767	0	0.00309531	0
738.4	378.4	0.00260184	0	0.00130452	0	0.00339704	0	0.0019972	0	0.00264421	0	0.00366819	0	0.00354403	0
738.6	378.6	0.0025795	0	0.00068137	0	0.00336676	0	0.00165913	0	0.00278445	0	0.00347681	0	0.0037359	0
738.8	378.8	0.00292698	0	0.00079688	0	0.00352501	0	0.00186011	0	0.00328906	0	0.00412784	0	0.00402407	0
739	379	0.00323726	0	0.00110827	0	0.00354712	0	0.00239447	0	0.00400909	0	0.00445064	0	0.00381371	0
739.2	379.2	0.00357264	0	0.0006612	0	0.00314444	0	0.00275396	0	0.00395841	0	0.00440599	0	0.00369279	0
739.4	379.4	0.00396654	0	0.00098442	0	0.00357581	0	0.0032912	0	0.00420518	0	0.00500181	0	0.00389128	0
739.6	379.6	0.00505717	0	0.00191161	0	0.00439325	0	0.00414391	0	0.00502555	0	0.00550735	0	0.00417888	0
739.8	379.8	0.00528664	0	0.00240832	0	0.00463839	0	0.00442702	0	0.00547587	0	0.00603642	0	0.00412647	0
740	380	0.00543518	0	0.00273914	0	0.00471117	0	0.00456633	0	0.00557826	0	0.0062015	0	0.00422091	0
740.2	380.2	0.00493148	0	0.00286942	0	0.00443131	0	0.00473225	0	0.00558906	0	0.00617626	0	0.00404479	0
740.4	380.4	0.00522027	0	0.00373573	0	0.00481145	0	0.00538261	0	0.00606242	0	0.00674585	0	0.00435345	0
740.6	380.6	0.00527092	0	0.00350401	0	0.00440545	0	0.00498931	0	0.00565958	0	0.00682392	0	0.0041889	0
740.8	380.8	0.00513601	0	0.00379592	0	0.00426462	0	0.00505659	0	0.00513962	0	0.0066951	0	0.00427352	0
741	381	0.00475711	0	0.00388456	0	0.00452102	0	0.00517242	0	0.00469799	0	0.00710568	0	0.00456398	0
741.2	381.2	0.00462008	0	0.00377202	0	0.00461698	0	0.00530452	0	0.00464798	0	0.00692237	0	0.00454746	0
741.4	381.4	0.0045177	0	0.00391844	0	0.00461974	0	0.00503089	0	0.00430344	0	0.00702195	0	0.00493114	0
741.6	381.6	0.00487482	0	0.00408576	0	0.00475662	0	0.00469778	0	0.00452439	0	0.00703476	0	0.00498301	0
741.8	381.8	0.00457133	0	0.00410114	0	0.0045007	0	0.00443483	0	0.00456386	0	0.00663826	0	0.00436873	0
742	382	0.00446054	0	0.00432146	0	0.00454389	0	0.00470358	0	0.00528858	0	0.0070309	0	0.00442552	0
742.2	382.2	0.00470726	0	0.00457156	0	0.00469856	0	0.00487721	0	0.00551771	0	0.00683024	0	0.00477045	0
742.4	382.4	0.00423253	0	0.00450206	0	0.0043344	0	0.00468329	0	0.0051527	0	0.00652424	0	0.00467286	0
742.6	382.6	0.00364921	0	0.00369825	0	0.00361427	0	0.00413249	0	0.00493499	0	0.00618142	0	0.00422683	0
742.8	382.8	0.00309898	0	0.00317922	0	0.00283053	0	0.00393925	0	0.00397052	0	0.00522905	0	0.00356908	0
743	383	0.00300228	0	0.0030932	0	0.00234474	0	0.00393257	0	0.00383784	0	0.00453258	0	0.00331016	0
743.2	383.2	0.00329368	0	0.00303172	0	0.00259554	0	0.00411681	0	0.00368669	0	0.00437955	0	0.00366458	0
743.4	383.4	0.00329304	0	0.00337802	0	0.00279089	0	0.00399551	0	0.00376258	0	0.00404838	0	0.00363451	0
743.6	383.6	0.00324292	0	0.0034757	0	0.00271111	0	0.00413329	0	0.00375244	0	0.0035829	0	0.00295261	0
743.8	383.8	0.00237449	0	0.00289112	0	0.00213244	0	0.00370966	0	0.00343388	0	0.00293283	0	0.00264918	0
744	384	0.0017036	0	0.00263808	0	0.00172576	0	0.00359253	0	0.00328165	0	0.00273307	0	0.00249783	0
744.2	384.2	0.00151657	0	0.00242494	0	0.00185916	0	0.00367734	0	0.00354573	0	0.00301869	0	0.00226855	0
744.4	384.4	0.00206841	0	0.00241042	0	0.00212928	0	0.00384564	0	0.00330407	0	0.00333585	0	0.00200425	0
744.6	384.6	0.002163	0	0.00253935	0	0.00230617	0	0.00363676	0	0.00317423	0	0.00390977	0	0.00188372	0
744.8	384.8	0.00204775	0	0.00268338	0	0.00269581	0	0.0041861	0	0.00311683	0	0.00410783	0	0.00213527	0
745	385	0.00206586	0	0.00234278	0	0.00304099	0	0.0044056	0	0.00300775	0	0.00455291	0	0.00217623	0
745.2	385.2	0.00234724	0	0.00278729	0	0.00357749	0	0.00419255	0	0.00290947	0	0.00431251	0	0.00249651	0
745.4	385.4	0.00268399	0	0.00320523	0	0.00388933	0	0.00401746	0	0.00304535	0	0.0044385	0	0.00262771	0
745.6	385.6	0.00268994	0	0.00304781	0	0.00426972	0	0.00373581	0	0.00307143	0	0.00427423	0	0.00265768	0
745.8	385.8	0.00261019	0	0.00338086	0	0.00447254	0	0.00386433	0	0.00335108	0	0.00439033	0	0.00214707	0
746	386	0.00312803	0	0.00399556	0	0.0046085	0	0.00408693	0	0.00364095	0	0.00511881	0	0.00292544	0
746.2	386.2	0.00403585	0	0.00424605	0	0.00483067	0	0.00406936	0	0.00357991	0	0.00503744	0	0.00358892	0
746.4	386.4	0.00454663	0	0.00441506	0	0.00482221	0	0.00371527	0	0.00387275	0	0.00534546	0	0.00337707	0
746.6	386.6	0.00458628	0	0.00345112	0	0.004375	0	0.00320073	0	0.00336899	0	0.00481507	0	0.0033792	0
746.8	386.8	0.00450394	0	0.00315911	0	0.00434107	0	0.0031105	0	0.0031984	0	0.00412463	0	0.00327304	0
747	387	0.00502958	0	0.00330966	0	0.0040973	0	0.00278114	0	0.00369809	0	0.00443419	0	0.00363019	0
747.2	387.2	0.00486988	0	0.0029877	0	0.00398203	0	0.00250389	0	0.00338506	0	0.0040604	0	0.00369574	0
747.4	387.4	0.00488563	0	0.00286169	0	0.00363096	0	0.00279223	0	0.00337642	0	0.00391914	0	0.00355862	0
747.6	387.6	0.00470462	0	0.00213524	0	0.00300356	0	0.00258106	0	0.00289685	0	0.00381044	0	0.00299657	0
747.8	387.8	0.0045797	0	0.00184817	0	0.00299731	0	0.00227154	0	0.00308026	0	0.00375438	0	0.00282234	0
748	388	0.00429058	0	0.0017459	0	0.00265227	0	0.00258545	0	0.00312344	0	0.00407301	0	0.00233761	0
748.2	388.2	0.00436064	0	0.0017161	0	0.00293647	0	0.00274433	0	0.00342871	0	0.00436272	0	0.00217451	0
748.4	388.4	0.00444774	0	0.00161177	0	0.00262917	0	0.00299025	0	0.0032982	0	0.00453201	0	0.00175079	0
748.6	388.6	0.00404431	0	0.00155196	0	0.00220754	0	0.00295264	0	0.00372533	0	0.00466881	0	0.00173265	0
748.8	388.8	0.00315203	0	0.00073381	0	0.00203992	0	0.00251898	0	0.0032002	0	0.00391619	0	0.00161504	0
749	389	0.00314487	0	0.0006818	0	0.00217129	0	0.00243861	0	0.00262201	0	0.00353164	0	0.00132278	0
749.2	389.2	0.00343704	0	0.00175196	0	0.00251295	0	0.00252488	0	0.00278979	0	0.00391207	0	0.0013209	0
749.4	389.4	0.00288569	0	0.00128033	0	0.00199734	0	0.00235675	0	0.00258915	0	0.0038374	0	0.0006754	0
749.6	389.6	0.00225648	0	0.00113192	0	0.00199157	0	0.00197303	0	0.00245375	0	0.00387686	0	0.00045547	0
749.8	389.8	0.00255898	0	0.00135883	0	0.00191657	0	0.00217958	0	0.00269591	0	0.00413874	0	0.00043212	0
750	390	0.00268471	0	0.0017937	0	0.00197769	0	0.00201452	0	0.00242659	0	0.0042375	0	0.00097953	0
750.2	390.2	0.00235479	0	0.00174089	0	0.00224974	0	0.00138893	0	0.0025974	0	0.00387206	0	0.00113002	0
750.4	390.4	0.00268162	0	0.0019065	0	0.00278923	0	0.00131359	0	0.00284245	0	0.0039529	0	0.00114834	0
750.6	390.6	0.0020827	0	0.00142634	0	0.00240922	0	0.001065	0	0.00249289	0	0.00333467	0	0.00116535	0
750.8	390.8	0.00210145	0	0.00195119	0	0.00254063	0	0.00091491	0	0.00259496	0	0.00323791	0	0.00168767	0
751	391	0.00255273	0	0.00259072	0	0.00274053	0	0.00095109	0	0.00260969	0	0.00368079	0	0.00194779	0
751.2	391.2	0.00223371	0	0.00232116	0	0.0025473	0	0.00091428	0	0.0022163	0	0.00364265	0	0.00184636	0
751.4	391.4	0.0021256	0	0.00223575	0	0.00225503	0	0.00085285	0	0.00205003	0	0.0040104	0	0.00175819	0
751.6	391.6	0.00234951	0	0.00222988	0	0.00249418	0	0.00116792	0	0.00224755	0	0.00391544	0	0.00173365	0
751.8	391.8	0.00288571	0	0.00246955	0	0.00279293	0	0.00149485	0	0.00260324	0	0.00408381	0	0.00167256	0
752	392	0.00215437	0	0.00232918	0	0.00215611	0	0.0016838	0	0.00219342	0	0.00419912	0	0.00196089	0
752.2	392.2	0.00211933	0	0.00227075	0	0.00203002	0	0.00222072	0	0.0021635	0	0.00387774	0	0.00241022	0
752.4	392.4	0.00191021	0	0.00192841	0	0.00128933	0	0.00198836	0	0.00210621	0	0.00381727	0	0.00232015	0
752.6	392.6	0.00183365	0	0.00140253	0	0.00118523	0	0.00179293	0	0.00185764	0	0.00352741	0	0.00182614	0
752.8	392.8	0.00187204	0	0.00145889	0	0.00143675	0	0.00172604	0	0.0013495	0	0.00342023	0	0.00173181	0
753	393	0.00223053	0	0.00217959	0	0.00172599	0	0.00247969	0	0.00197476	0	0.00370547	0	0.00161018	0
753.2	393.2	0.00240021	0	0.00236003	0	0.00142792	0	0.00274953	0	0.00234222	0	0.00401395	0	0.00157211	0
753.4	393.4	0.00164622	0	0.00156276	0	0.00114609	0	0.00280299	0	0.00206004	0	0.00375151	0	0.00142242	0
753.6	393.6	0.00235023	0	0.00229351	0	0.00153902	0	0.00279333	0	0.0022191	0	0.00359234	0	0.0020148	0
753.8	393.8	0.00253062	0	0.00233849	0	0.00202616	0	0.00323166	0	0.00230854	0	0.0040247	0	0.00237576	0
754	394	0.00252137	0	0.00232589	0	0.00236729	0	0.00296075	0	0.00218481	0	0.00363262	0	0.00228929	0
754.2	394.2	0.00293253	0	0.00275831	0	0.00280301	0	0.00309331	0	0.00293609	0	0.00357322	0	0.0024949	0
754.4	394.4	0.00363375	0	0.00308141	0	0.0032379	0	0.00345936	0	0.00330611	0	0.00381892	0	0.00250201	0
754.6	394.6	0.00276496	0	0.00218599	0	0.0026639	0	0.00262752	0	0.00286569	0	0.00304268	0	0.00231214	0
754.8	394.8	0.00304608	0	0.00218554	0	0.00276244	0	0.0021736	0	0.0030956	0	0.00314905	0	0.00286816	0
755	395	0.00273077	0	0.00155806	0	0.00274743	0	0.00167385	0	0.00311756	0	0.00325975	0	0.00284251	0
755.2	395.2	0.00228942	0	0.00087764	0	0.00234513	0	0.00080455	0	0.00325793	0	0.00355669	0	0.00284166	0
755.4	395.4	0.00231766	0	0.00061515	0	0.00254895	0	0.00072753	0	0.00355769	0	0.00346987	0	0.0030536	0
755.6	395.6	0.00262483	0	0.00051101	0	0.00281794	0	0.00085687	0	0.00351104	0	0.00395581	0	0.00333447	0
755.8	395.8	0.00263741	0	0.00065742	0	0.00282664	0	0.00084053	0	0.00318557	0	0.00470025	0	0.0034406	0
756	396	0.00170804	0	0.00038675	0	0.00240564	0	0.00053328	0	0.00255551	0	0.00493164	0	0.00349262	0
756.2	396.2	0.00181699	0	0.00050145	0	0.00235774	0	0.00080629	0	0.00273714	0	0.005385	0	0.00327216	0
756.4	396.4	0.00234593	0	0.00069049	0	0.00248003	0	0.00119503	0	0.00267759	0	0.00579382	0	0.00299907	0
756.6	396.6	0.00202041	0	0.00054641	0	0.00277972	0	0.0009794	0	0.00230753	0	0.00550664	0	0.00226445	0
756.8	396.8	0.00178037	0	0.00119995	0	0.00279406	0	0.0011997	0	0.00212499	0	0.00570801	0	0.00263571	0
757	397	0.00154023	0	0.00164497	0	0.00249978	0	0.00185996	0	0.00240919	0	0.00594823	0	0.00271049	0
757.2	397.2	0.00113539	0	0.00153272	0	0.00176518	0	0.00158041	0	0.00168915	0	0.00549114	0	0.00236438	0
757.4	397.4	0.0010318	0	0.00202968	0	0.00186086	0	0.00171404	0	0.00182302	0	0.00544684	0	0.00252682	0
757.6	397.6	0.00157224	0	0.00275798	0	0.0013658	0	0.001652	0	0.00170201	0	0.00552454	0	0.00248867	0
757.8	397.8	0.0012174	0	0.00296169	0	0.00125224	0	0.00172796	0	0.00165891	0	0.00543551	0	0.00193258	0
758	398	0.00121418	0	0.00311102	0	0.00099169	0	0.00208107	0	0.00186215	0	0.00454715	0	0.0018143	0
758.2	398.2	0.00185275	0	0.00371384	0	0.00075532	0	0.00250476	0	0.00203692	0	0.00437202	0	0.00165926	0
758.4	398.4	0.00153892	0	0.0031728	0	0.000174	0	0.0021385	0	0.00191608	0	0.00380128	0	0.00121586	0
758.6	398.6	0.00134796	0	0.00210619	0	-0.00021339	0	0.00153552	0	0.00137309	0	0.00290519	0	0.00124377	0
758.8	398.8	0.00162737	0	0.0017007	0	-0.00022657	0	0.00103803	0	0.00123901	0	0.00237844	0	0.00107549	0
759	399	0.00158027	0	0.00102884	0	-0.00033457	0	0.00046749	0	0.00083569	0	0.00201457	0	0.00066499	0
759.2	399.2	0.00200102	0	0.00129118	0	2.133e-05	0	0.00018644	0	0.00090149	0	0.00212178	0	0.00080164	0
759.4	399.4	0.00247853	0	0.00112948	0	0.00053368	0	0.00038364	0	0.0009381	0	0.00176866	0	0.00046777	0
[truncated: 1,002 more rows]

## Sheet: Fig. 3B, 3D
Fig. 3B:
5 midguts				10 midguts
Before	After			Before	After
839988	1165295			971758	1268240
951169	1140588			1177648	1206473
959405	1144706			1173530	1243533
1107645	1136470			1115881	1235297
679394	1103528			1157059	1231179
1017054	1099410			1210590	1194119
1045878	1144706			1194119	1276475
1025289	1161177			1157059	1202355
Fig. 3D:
Mean Fbgn-Fn signal/midgut				%Area Fbg-Fn/midgut
Control	rAgApyrase			Control	rAgApyrase
87.3773	78.8222			34.2655	30.9105
133.519	73.2743			52.3604	28.7353
153.811	19.2335			60.3182	7.5425
123.129	95.369			48.286	37.3995
142.264	55.797			55.79	21.881
122.567	181.24			48.0658	71.074
120.255	125.123			47.159	49.0675
106.633	29.0263			41.8165	11.383
115.837	90.1425			45.4263	35.35
152.625	181.662			59.8532	71.24
108.299	100.399			42.47	39.3723
134.104	77.948			52.5898	30.568
91.1825	139.611			35.7575	54.7493
151.712	86.216			59.4947	33.8103
92.7352	95.1023			36.3664	37.295
121.085	37.0973			47.4845	14.548
146.856	70.0105			57.5902	27.455
92.0782	117.802			36.1093	46.197
88.3762	68.04			34.6572	26.6823
114.057	162.076			44.7282	63.5592
126.559	141.734			49.6312	55.5817
138.055	117.548			54.1392	46.0973
	74.0263				29.03
	80.581				31.6003
	105.329				41.3054
	163.069				63.9487

## Sheet: Fig. 4B
Fig. 4B
%Area P-selectin/midgut					P-selectin mean signal/midgut
Control	rAgApyrase				Control	rAgApyrase
3.83625	2.0498				9.78225	5.2272
6.1916	3.49933				15.7884	8.92333
7.0595	4.4735				18.0012	11.4083
4.8334	4.56933				12.325	11.6517
5.17883	3.1005				13.2063	7.90625
4.9466	3.932				12.6138	10.0262
4.1248	1.74325				10.5184	4.44525
4.7995	2.68967				12.2385	6.85933
4.189	4.36325				10.6823	11.126
2.518	2.98367				6.421	7.608
3.53967	1.821				9.02567	4.644
3.59833	2.551				9.176	6.50467
3.712	3.41767				9.466	8.71433
3.786	3.77967				9.654	9.639
3.91	3.08833				9.97067	7.87433
3.81467	1.8055				9.72667	4.6045
3.02367	1.20667				7.71067	3.077
3.708	3.34267				9.4555	8.52433
2.72333	3.231				6.94433	8.239
	1.22					3.11
	3.2955					8.403
	2.468					6.293
	3.85467					9.82867
	2.75733					7.03233
	2.413					6.15333
	3.609					9.203
	2.326					5.93
	3.425					8.735
	3.627					9.24833
	1.14867					2.92933

## Sheet: Fig. 5B, 5C, 5D
Fig. 5B: %NETs (NETs/Total cells)
Neutrophils + Platelets and No rAgApyrase	Neutrophils + Platelets + 5µM rAgApyrase	Neutrophils + Platelets + µM rAgApyrase
13.4122	5.4878	9.0566
23.3032	4.02194	7.6087
20.2469	3.07971	1.57791
26.7442	5	4.46097
Fig. 5C: Cell ROS production (RFU X 10^3)
none	PMA	PMA + apyrase
27.95	32.738	19.655
21.837	22.867	17.505
20.008	26.498	17.597
20.55	23.058	17.748
18.338	25.995	17.183
25.271	28.471	28.137
Fig. 5D: Mitochondrial ROS (RFU X 10^3)
none	PMA	PMA + apyrase
10.266	11.96	9.72
8.095	8.476	6.609
7.429	9.724	6.537
7.799	8.708	6.912
7.053	9.833	6.517
10.339	12.447	11.074

## Sheet: Fig. 5F
Fig. 5F:
%Area Neutrophil Elastase/midgut				Mean Signal Neutrophil Elastase/midgut
Control	rAgApyrase			Control	rAgApyrase
3.4265	0.5955			8.737	1.51875
5.32825	1.696			13.587	4.325
5.023	2.0225			12.809	5.1575
4.51025	0.62975			11.5013	1.606
2.14725	2.3035			5.47525	5.8735
4.28975	1.58275			10.939	4.036
4.6398	2.05225			11.8316	5.23325
4.6415	1.21133			11.8358	3.089
2.99775	1.57			7.64375	4.003
2.71533	2.67925			6.92433	6.83175
4.6704	2.84033			11.9098	7.244
1.757	3.26625			4.48025	8.3285
3.8978	3.433			9.9398	8.755
5.3444	4.221			13.6282	10.7635
6.68675	4.28167			17.052	10.9183
7.76425	2.21967			19.7985	5.66
2.585	3.08275			6.59167	7.86125
4.29167	4.36633			10.9427	11.1337
3.4655	4.10633			8.83675	10.4707
3.8775	3.7605			9.88817	9.5895
5.43033	0.799			13.8478	2.03775
3.004	1.25167			7.66033	3.19167
	2.9302				7.4718
	1.79133				4.56833
	2.79467				7.12633
	1.964				5.00767
	2.758				7.0335
	2.6255				6.69525
	2.292				5.845
	1.096				2.7945
	0.4088				1.043
	2.1126				5.3868
	2.0635				5.26175
	2.15725				5.501
	1.92275				4.903

## Sheet: Fig. 6A, 6B, 6C, 6E, 6G
Fig. 6A:								Fig. 6B					Fig. 6C			Fig. 6E: Total Flux (photons/sec)				Fig. 6G: Total Flux (photons/sec)
Oocyst/midgut (Native)			Oocyst/midgut (Denatured)					Median Oocyst/experiment					Prevalance/experiment (%)			Control	AgApyr-imm			Control	AgApyr-imm
																612800	668200			3606400	3692800
Before	After		Before	After				Control	AgApyr Immune				Control	AgApyr Immune		1363000	490800			8444200	4484600
32	28		200	0				4.5	0				75	49		4039000	644300			4806000	6481400
2	1		32	26				7.5	3				94	59		1535000	416400			3650600	4843400
15	0		6	41				3	4				82	66		2698000	328000			3310400	4307000
0	136		63	7				8	4				75	60		1063000	437200
2	0		17	10				10	0				66	34		1581000	521200
3	111		38	25				9	1				89	52		1599000	302000
0	10		200	0				17	0				81	46		1113000	557100
79	9		7	36				7	0				84	49		1207000	486200
1	57		4	43				9	0				81	42			406000
0	53		18	94				25.5	0				80	29			355400
29	23		7	112													3233000
0	140		11	82													395000
0	2		68	49
0	15		8	0
0	85		150	50
16	11		150	54
36	0		0	5
8	0		0	46
5	45		0	0
1	180		0	18
109	128		2	42
0	0		0	0
5	58		47	0
0	82		0	82
0	0		66	4
186	76		59	32
0	200		150	65
0	200		18	0
49	0		7	0
50	34		59	92
2	9		106	75
20	9		5	17
4	155		54	0
0	37		73	6
0	30		65	10
0	7		14	4
0	29		20	51
26	174		0	39
2	6		0	70
22	5		0	42
0	8		0	0
16	9		0	0
0	200		86	0
0	200		0	0
1	150		80	0
21	58		68	0
80	46		0	0
7	76		0	16
16	62		10	15
6	27		131	0
0	91		20	0
1	22		0	0
57	63		96	24
0	75		2	0
1	0		0	0
0	150		33	96
20	23		17	0
149	60		1	0
0	42		2	0
0	3		2	102
0	135		82	0
46	46		78	58
0	35		0	3
0	44		26	0
0	150		2	113
21	132		9	0
0	31		84	24
74	8		15	63
2	150		3	0
0	28		0	0
0	0		0	1
0	3		150	3
0	120		15	0
0	100		0	0
3	13		32	0
0	47		48	3
0	26		6	0
2	58		1	58
26	75		0	7
0	80		0	18
57	150		130	11
0	18		1	0
0	28		0	0
0	40		1	0
23	7		44	105
42	5		0	1
0	4		2	0
0	1		0	0
0	10		0	0
0	121		0	0
0	42		59	0
0	54		0	1
4	22		150	12
2	15		0	11
0	7		23	0
0	49		0	0
0	59		0	0
0	7		0	5
1	44		0	0
1	2		3	0
4	81		0	0
0	16		1	93
0	24		0	0
9	200		0	0
0	19		5	0
2	116			0
29	36			0
0	43			0
0	57			0
0	14			1
0	20			33
0	25			0
0	14			0
0	1			0
0	4			25
5	62			21
0	2			1
0	8
0	0
4	104
0	173
48	41
0	24
31	0
0	36
1	2
0	18
19	102
20	25
1	8
1	10
61	4
22	9
41	25
2	30
21	44
31	19
0	106
11	8
0	6
70	55
6	13
17	12
0	7
0	21
0	33
9	57
2	50
2	15
0	52
0	30
15	3
0	57
0	12
2	20
0	33
0	7
0	7
28
14
0
78
4
1
0
0
0
0

## Sheet: Fig. S1B, S1C
Fig. S1B
Buffer	Saliva	AgApy	ZPJVR2	ZPJVR3	ZPJVR4	ZPJVR5	ZPJVR6	ZPJVR7	ZPJVR8	sc-tPA	Saliva + sc-tPA	Ag5'NTE + sc-tPA	ZPJVR2 + sc-tPA	ZPJVR3 + sc-tPA	ZPJVR4 + sc-tPA	ZPJVR5 + sc-tPA	ZPJVR6 + sc-tPA	ZPJVR7 + sc-tPA	ZPJVR8 + sc-tPA
-2.764	-1.302	-2.735	-1.12	-4.029	-1.517	-2.587	-0.9876	-3.701	-2.761	5.189	7.058	7.227	1.043	2.382	2.184	2.189	1.53	0.7866	0.3117
-3.455	-2.937	-3.545	-3.521	-3.955	-2.438	-3.823	-2.603	-3.455	-3.766	5.175	6.559	7.136	1.22	3.593	2.284	0.9207	2.487	1.239	1.471
Fig. S1C:
sc-tPA	Pm	5'NTE + Plg	sc-tPA+Plg	Ag5'NTE+sctPA+Plg
4.547e-05	0.06616	5.094e-05	0.07683	0.1104
4.55e-05	0.06329	6.91e-05	0.08391	0.10695
4.85e-05	0.0655	5.206e-05	0.07545	0.1051
5.15e-05	0.06266	7.31e-05	0.081315	0.10163
4.597e-05	0.02711	1.371e-05	0.06725	0.07641
3e-05	0.02092	6.923e-06	0.06072	0.08633

[truncated: 4 more sheets: Fig. S3A, 3D, 3E, Fig. S9, Fig. S12A, S12B, Fig. S13A, B, C, D, E]
